# Supplementary material for: Changes to social feeding behaviors are not sufficient for fitness gains of the Caenorhabditis elegans N2 reference strain
Source: eLife. 2018 Oct 17;7:e38675. doi: 10.7554/eLife.38675 (PMC6224195; doi:10.7554/eLife.38675)
Supplement: Figure 1—source data 1. [file elife-38675-fig1-data1.xlsx]

## Sheet: Figure1.c
	Figure 1 - source data
	Figure 1.c
	Relative proportion of each strain as ascertained by Droplet Digital PCR
	Strain	Transfer	Test strain's proportion	Relative fitness W
	Test1	1	0.597015	Test1 : 0.99
	Test1	3	0.598802	Test2: 1.63
	Test1	5	0.588235	Test3: 0.55
	Test2	1	0.684932
	Test2	3	0.853242
	Test2	5	0.938086
	Test3	1	0.4329
	Test3	3	0.175439
	Test3	5	0.0653595
