# Supplementary material for: Changes to social feeding behaviors are not sufficient for fitness gains of the Caenorhabditis elegans N2 reference strain
Source: eLife. 2018 Oct 17;7:e38675. doi: 10.7554/eLife.38675 (PMC6224195; doi:10.7554/eLife.38675)
Supplement: Figure 1—source data 2. [file elife-38675-fig1-data2.xlsx]

## Sheet: Figure 1.e
	Figure 1 - source data
	Figure 1.e
	Competition experiment using indicated barcoded strains carry the dpy-10 slient mutation
	Strain1	Strain 1 name shown in the following figures	Strain2	Strain 2 name shown in the following figures	Taqman Probe	Taqman probe information	Date	log2 Relative Fitness of Strain1
	CX12311	N2 glb-5 npr-1	PTM288	N2* glb-5 npr-1	PTM09	dpy-10 (kah82/kah83)	2018-03-18	0.0653656
	CX12311	N2 glb-5 npr-1	PTM288	N2* glb-5 npr-1	PTM09	dpy-10 (kah82/kah83)	2018-03-18	-0.0777701
	CX12311	N2 glb-5 npr-1	PTM288	N2* glb-5 npr-1	PTM09	dpy-10 (kah82/kah83)	2018-03-18	-0.024276
	CX12311	N2 glb-5 npr-1	PTM288	N2* glb-5 npr-1	PTM09	dpy-10 (kah82/kah83)	2018-03-18	-0.0190979
	CX12311	N2 glb-5 npr-1	PTM288	N2* glb-5 npr-1	PTM09	dpy-10 (kah82/kah83)	2018-03-18	-0.0437155
	CX12311	N2 glb-5 npr-1	PTM288	N2* glb-5 npr-1	PTM09	dpy-10 (kah82/kah83)	2018-03-18	-0.0399856
	CX12311	N2 glb-5 npr-1	PTM289	N2* glb-5 npr-1	PTM10	dpy-10 (kah84)	2017-01-17	-0.0753784
	CX12311	N2 glb-5 npr-1	PTM289	N2* glb-5 npr-1	PTM10	dpy-10 (kah84)	2017-01-17	-0.0590455
	CX12311	N2 glb-5 npr-1	PTM289	N2* glb-5 npr-1	PTM10	dpy-10 (kah84)	2017-01-17	-0.0825438
	N2	N2	PTM229	N2*	PTM09	dpy-10 (kah82/kah83)	2018-03-18	-0.0182241
	N2	N2	PTM229	N2*	PTM09	dpy-10 (kah82/kah83)	2018-03-18	-0.111684
	N2	N2	PTM229	N2*	PTM09	dpy-10 (kah82/kah83)	2018-03-18	-0.0402132
	N2	N2	PTM229	N2*	PTM09	dpy-10 (kah82/kah83)	2018-03-18	-0.00364753
	N2	N2	PTM229	N2*	PTM09	dpy-10 (kah82/kah83)	2018-03-18	-0.0776267
	N2	N2	PTM229	N2*	PTM09	dpy-10 (kah82/kah83)	2018-03-18	-0.0197293
