# Supplementary material for: Changes to social feeding behaviors are not sufficient for fitness gains of the Caenorhabditis elegans N2 reference strain
Source: eLife. 2018 Oct 17;7:e38675. doi: 10.7554/eLife.38675 (PMC6224195; doi:10.7554/eLife.38675)
Supplement: Figure 2—source data 1. [file elife-38675-fig2-data1.xlsx]

## Sheet: Figure 2.a
	Figure 2 - source data 1
	Figure 2.a
	The bordering fraction of the N2 compared to three near isogenic lines (NILs) containing ancestral alleles of npr-1 and/or glb-5 introgressed from the CB4856 wild strain.
	Strain and growth condition	Strain Name shown in the figures	No. of animals non-bordering	No. of animals bordering	Bordering fraction	Date
	CX12311 21% O2	N2 glb-5 npr-1	21	129	0.86	2017-05-31
	CX12311 21% O2	N2 glb-5 npr-1	27	123	0.82	2017-05-31
	CX12311 21% O2	N2 glb-5 npr-1	18	132	0.88	2017-05-31
	CX10774 21% O2	N2 glb-5	108	42	0.28	2017-05-31
	CX10774 21% O2	N2 glb-5	117	33	0.22	2017-05-31
	CX10774 21% O2	N2 glb-5	101	49	0.326667	2017-05-31
	QG1 21% O2	N2 npr-1	29	121	0.806667	2017-05-31
	QG1 21% O2	N2 npr-1	38	112	0.746667	2017-05-31
	QG1 21% O2	N2 npr-1	41	109	0.726667	2017-05-31
	N2 21%O2	N2	118	32	0.213333	2017-05-31
	N2 21%O2	N2	115	35	0.233333	2017-05-31
	N2 21%O2	N2	120	30	0.2	2017-05-31
