# Supplementary material for: Changes to social feeding behaviors are not sufficient for fitness gains of the Caenorhabditis elegans N2 reference strain
Source: eLife. 2018 Oct 17;7:e38675. doi: 10.7554/eLife.38675 (PMC6224195; doi:10.7554/eLife.38675)
Supplement: Figure 2—source data 2. [file elife-38675-fig2-data2.xlsx]

## Sheet: Figure 2.b
	Figure 2 - source data 2
	Figure 2.b
	Competition experiments between N2 and NILs
	Strain1	Strain 1 name shown in the figures	Strain2	Strain 2 name shown in the figures	Taqman Probe	Taqman probe information	Date	log2 Relative Fitness of Strain1
	CX12311	N2 glb-5 npr-1	PTM288	N2* glb-5 npr-1	PTM09	dpy-10 (kah82/kah83)	2016-12-19	-0.122911
	CX12311	N2 glb-5 npr-1	PTM288	N2* glb-5 npr-1	PTM09	dpy-10 (kah82/kah83)	2016-12-19	-0.131548
	CX12311	N2 glb-5 npr-1	PTM288	N2* glb-5 npr-1	PTM09	dpy-10 (kah82/kah83)	2016-12-19	0.000166096
	CX12311	N2 glb-5 npr-1	PTM288	N2* glb-5 npr-1	PTM09	dpy-10 (kah82/kah83)	2017-02-15	0.0113943
	CX12311	N2 glb-5 npr-1	PTM288	N2* glb-5 npr-1	PTM09	dpy-10 (kah82/kah83)	2017-02-15	-0.0112946
	CX12311	N2 glb-5 npr-1	PTM288	N2* glb-5 npr-1	PTM09	dpy-10 (kah82/kah83)	2017-02-15	0.128329
	CX12311	N2 glb-5 npr-1	PTM288	N2* glb-5 npr-1	PTM09	dpy-10 (kah82/kah83)	2017-02-15	-0.0875364
	CX12311	N2 glb-5 npr-1	PTM288	N2* glb-5 npr-1	PTM09	dpy-10 (kah82/kah83)	2017-02-15	-0.127592
	CX12311	N2 glb-5 npr-1	PTM288	N2* glb-5 npr-1	PTM09	dpy-10 (kah82/kah83)	2017-02-15	-0.249307
	CX12311	N2 glb-5 npr-1	PTM288	N2* glb-5 npr-1	PTM09	dpy-10 (kah82/kah83)	2017-05-03	-0.0840381
	CX12311	N2 glb-5 npr-1	PTM288	N2* glb-5 npr-1	PTM09	dpy-10 (kah82/kah83)	2017-05-03	-0.00888153
	CX12311	N2 glb-5 npr-1	PTM288	N2* glb-5 npr-1	PTM09	dpy-10 (kah82/kah83)	2017-05-03	0.0696836
	CX12311	N2 glb-5 npr-1	PTM288	N2* glb-5 npr-1	PTM09	dpy-10 (kah82/kah83)	2017-05-03	0.048614
	CX12311	N2 glb-5 npr-1	PTM288	N2* glb-5 npr-1	PTM09	dpy-10 (kah82/kah83)	2017-05-03	0.0380303
	CX12311	N2 glb-5 npr-1	PTM288	N2* glb-5 npr-1	PTM09	dpy-10 (kah82/kah83)	2017-05-03	-0.0363295
	QG1	N2 npr-1	PTM288	N2* glb-5 npr-1	PTM09	dpy-10 (kah82/kah83)	2016-12-19	-0.09999
	QG1	N2 npr-1	PTM288	N2* glb-5 npr-1	PTM09	dpy-10 (kah82/kah83)	2016-12-19	0.0159453
	QG1	N2 npr-1	PTM288	N2* glb-5 npr-1	PTM09	dpy-10 (kah82/kah83)	2016-12-19	0.0435173
	QG1	N2 npr-1	PTM288	N2* glb-5 npr-1	PTM09	dpy-10 (kah82/kah83)	2017-02-15	0.0169277
	QG1	N2 npr-1	PTM288	N2* glb-5 npr-1	PTM09	dpy-10 (kah82/kah83)	2017-02-15	-0.122592
	QG1	N2 npr-1	PTM288	N2* glb-5 npr-1	PTM09	dpy-10 (kah82/kah83)	2017-02-15	-0.149
	QG1	N2 npr-1	PTM288	N2* glb-5 npr-1	PTM09	dpy-10 (kah82/kah83)	2017-02-15	-0.283172
	QG1	N2 npr-1	PTM288	N2* glb-5 npr-1	PTM09	dpy-10 (kah82/kah83)	2017-02-15	-0.0162107
	QG1	N2 npr-1	PTM288	N2* glb-5 npr-1	PTM09	dpy-10 (kah82/kah83)	2017-02-15	0.112864
	QG1	N2 npr-1	PTM288	N2* glb-5 npr-1	PTM09	dpy-10 (kah82/kah83)	2017-05-03	-0.129826
	QG1	N2 npr-1	PTM288	N2* glb-5 npr-1	PTM09	dpy-10 (kah82/kah83)	2017-05-03	-0.185873
	QG1	N2 npr-1	PTM288	N2* glb-5 npr-1	PTM09	dpy-10 (kah82/kah83)	2017-05-03	-0.202404
	CX10774	N2 glb-5	PTM288	N2* glb-5 npr-1	PTM09	dpy-10 (kah82/kah83)	2016-12-19	0.120586
	CX10774	N2 glb-5	PTM288	N2* glb-5 npr-1	PTM09	dpy-10 (kah82/kah83)	2016-12-19	0.0953393
	CX10774	N2 glb-5	PTM288	N2* glb-5 npr-1	PTM09	dpy-10 (kah82/kah83)	2017-02-15	0.131248
	CX10774	N2 glb-5	PTM288	N2* glb-5 npr-1	PTM09	dpy-10 (kah82/kah83)	2017-02-15	0.00218157
	CX10774	N2 glb-5	PTM288	N2* glb-5 npr-1	PTM09	dpy-10 (kah82/kah83)	2017-02-15	0.269713
	CX10774	N2 glb-5	PTM288	N2* glb-5 npr-1	PTM09	dpy-10 (kah82/kah83)	2017-02-15	0.0841511
	CX10774	N2 glb-5	PTM288	N2* glb-5 npr-1	PTM09	dpy-10 (kah82/kah83)	2017-02-15	0.338325
	CX10774	N2 glb-5	PTM288	N2* glb-5 npr-1	PTM09	dpy-10 (kah82/kah83)	2017-02-15	0.312473
	CX10774	N2 glb-5	PTM288	N2* glb-5 npr-1	PTM09	dpy-10 (kah82/kah83)	2017-05-03	0.223822
	CX10774	N2 glb-5	PTM288	N2* glb-5 npr-1	PTM09	dpy-10 (kah82/kah83)	2017-05-03	0.24279
	CX10774	N2 glb-5	PTM288	N2* glb-5 npr-1	PTM09	dpy-10 (kah82/kah83)	2017-05-03	0.287644
	CX10774	N2 glb-5	PTM288	N2* glb-5 npr-1	PTM09	dpy-10 (kah82/kah83)	2017-05-03	0.272171
	CX10774	N2 glb-5	PTM288	N2* glb-5 npr-1	PTM09	dpy-10 (kah82/kah83)	2017-05-03	0.345579
	CX10774	N2 glb-5	PTM288	N2* glb-5 npr-1	PTM09	dpy-10 (kah82/kah83)	2017-05-03	0.40824
	N2	N2	PTM288	N2* glb-5 npr-1	PTM09	dpy-10 (kah82/kah83)	2016-12-19	0.598944
	N2	N2	PTM288	N2* glb-5 npr-1	PTM09	dpy-10 (kah82/kah83)	2016-12-19	0.571372
	N2	N2	PTM288	N2* glb-5 npr-1	PTM09	dpy-10 (kah82/kah83)	2017-02-15	0.168839
	N2	N2	PTM288	N2* glb-5 npr-1	PTM09	dpy-10 (kah82/kah83)	2017-02-15	0.66483
	N2	N2	PTM288	N2* glb-5 npr-1	PTM09	dpy-10 (kah82/kah83)	2017-02-15	0.434462
	N2	N2	PTM288	N2* glb-5 npr-1	PTM09	dpy-10 (kah82/kah83)	2017-02-15	0.32439
	N2	N2	PTM288	N2* glb-5 npr-1	PTM09	dpy-10 (kah82/kah83)	2017-02-15	0.299412
	N2	N2	PTM288	N2* glb-5 npr-1	PTM09	dpy-10 (kah82/kah83)	2017-02-15	0.374953
	N2	N2	PTM288	N2* glb-5 npr-1	PTM09	dpy-10 (kah82/kah83)	2017-05-03	0.422685
	N2	N2	PTM288	N2* glb-5 npr-1	PTM09	dpy-10 (kah82/kah83)	2017-05-03	0.240387
	N2	N2	PTM288	N2* glb-5 npr-1	PTM09	dpy-10 (kah82/kah83)	2017-05-03	0.25885
	N2	N2	PTM288	N2* glb-5 npr-1	PTM09	dpy-10 (kah82/kah83)	2017-05-03	0.272961
	N2	N2	PTM288	N2* glb-5 npr-1	PTM09	dpy-10 (kah82/kah83)	2017-05-03	0.380649
	N2	N2	PTM288	N2* glb-5 npr-1	PTM09	dpy-10 (kah82/kah83)	2017-05-03	0.397328
	N2	N2	PTM229	N2*	PTM09	dpy-10 (kah82/kah83)	2017-05-03	0.0327869
	N2	N2	PTM229	N2*	PTM09	dpy-10 (kah82/kah83)	2017-05-03	0.0300262
	N2	N2	PTM229	N2*	PTM09	dpy-10 (kah82/kah83)	2017-05-03	-0.0154746
	CX10774	N2 glb-5	PTM229	N2*	PTM09	dpy-10 (kah82/kah83)	2017-05-03	-0.0947722
	CX10774	N2 glb-5	PTM229	N2*	PTM09	dpy-10 (kah82/kah83)	2017-05-03	-0.0264848
	CX10774	N2 glb-5	PTM229	N2*	PTM09	dpy-10 (kah82/kah83)	2017-05-03	0.0113304
	CX10774	N2 glb-5	PTM229	N2*	PTM09	dpy-10 (kah82/kah83)	2017-05-03	-0.0977864
	CX10774	N2 glb-5	PTM229	N2*	PTM09	dpy-10 (kah82/kah83)	2017-05-03	-0.083819
	CX10774	N2 glb-5	PTM229	N2*	PTM09	dpy-10 (kah82/kah83)	2017-05-03	-0.0856738
	CX10774	N2 glb-5	PTM229	N2*	PTM09	dpy-10 (kah82/kah83)	2017-05-03	-0.255477
	CX10774	N2 glb-5	PTM229	N2*	PTM09	dpy-10 (kah82/kah83)	2017-05-03	-0.218431
	CX10774	N2 glb-5	PTM229	N2*	PTM09	dpy-10 (kah82/kah83)	2017-05-03	-0.224506
