# Supplementary material for: Changes to social feeding behaviors are not sufficient for fitness gains of the Caenorhabditis elegans N2 reference strain
Source: eLife. 2018 Oct 17;7:e38675. doi: 10.7554/eLife.38675 (PMC6224195; doi:10.7554/eLife.38675)
Supplement: Figure 2—source data 3. [file elife-38675-fig2-data3.xlsx]

## Sheet: Figure 2.c
	Figure 2 - source data 2
	Figure 2.c
	Competition experiments between strains containing two loss-of-function alleles of npr-1 (ad609 and ky13) along with N2.
	Strain1	Strain 1 name shown in the figures	Strain2	Strain 2 name shown in the figures	Taqman Probe	Taqman probe information	Date	log2 Relative Fitness of Strain1
	N2	N2	PTM229	N2*	PTM09	dpy-10 (kah82/kah83)	2018-03-10	-0.020394
	N2	N2	PTM229	N2*	PTM09	dpy-10 (kah82/kah83)	2018-03-10	-0.0123614
	N2	N2	PTM229	N2*	PTM09	dpy-10 (kah82/kah83)	2018-03-10	-0.0789068
	N2	N2	PTM229	N2*	PTM09	dpy-10 (kah82/kah83)	2018-03-10	-0.021055
	N2	N2	PTM229	N2*	PTM09	dpy-10 (kah82/kah83)	2018-03-10	-0.0729791
	N2	N2	PTM229	N2*	PTM09	dpy-10 (kah82/kah83)	2018-03-10	0.0219031
	QG1	N2 npr-1	PTM229	N2*	PTM09	dpy-10 (kah82/kah83)	2018-03-10	-0.214302
	QG1	N2 npr-1	PTM229	N2*	PTM09	dpy-10 (kah82/kah83)	2018-03-10	-0.298764
	QG1	N2 npr-1	PTM229	N2*	PTM09	dpy-10 (kah82/kah83)	2018-03-10	-0.360943
	QG1	N2 npr-1	PTM229	N2*	PTM09	dpy-10 (kah82/kah83)	2018-03-10	-0.301606
	QG1	N2 npr-1	PTM229	N2*	PTM09	dpy-10 (kah82/kah83)	2018-03-10	-0.380996
	QG1	N2 npr-1	PTM229	N2*	PTM09	dpy-10 (kah82/kah83)	2018-03-10	-0.407437
	DA609	DA609	PTM229	N2*	PTM09	dpy-10 (kah82/kah83)	2018-03-10	-0.372059
	DA609	DA609	PTM229	N2*	PTM09	dpy-10 (kah82/kah83)	2018-03-10	-0.371537
	DA609	DA609	PTM229	N2*	PTM09	dpy-10 (kah82/kah83)	2018-03-10	-0.299022
	DA609	DA609	PTM229	N2*	PTM09	dpy-10 (kah82/kah83)	2018-03-10	-0.650059
	DA609	DA609	PTM229	N2*	PTM09	dpy-10 (kah82/kah83)	2018-03-10	-0.414704
	DA609	DA609	PTM229	N2*	PTM09	dpy-10 (kah82/kah83)	2018-03-10	-0.53993
	CX4148	CX4148	PTM229	N2*	PTM09	dpy-10 (kah82/kah83)	2018-03-10	-0.697764
	CX4148	CX4148	PTM229	N2*	PTM09	dpy-10 (kah82/kah83)	2018-03-10	-0.572917
	CX4148	CX4148	PTM229	N2*	PTM09	dpy-10 (kah82/kah83)	2018-03-10	-0.683045
	CX4148	CX4148	PTM229	N2*	PTM09	dpy-10 (kah82/kah83)	2018-03-10	-0.269971
	CX4148	CX4148	PTM229	N2*	PTM09	dpy-10 (kah82/kah83)	2018-03-10	-0.361896
	CX4148	CX4148	PTM229	N2*	PTM09	dpy-10 (kah82/kah83)	2018-03-10	-0.714742
