# Supplementary material for: Changes to social feeding behaviors are not sufficient for fitness gains of the Caenorhabditis elegans N2 reference strain
Source: eLife. 2018 Oct 17;7:e38675. doi: 10.7554/eLife.38675 (PMC6224195; doi:10.7554/eLife.38675)
Supplement: Figure 3—source data 1. [file elife-38675-fig3-data1.xlsx]

## Sheet: Figure 3.a
	Figure 3 - source data 1
	Figure 3.a
	bordering behavior at ambient (21%) and lower environmental (10%) O2 levels
	Strain and growth condition	Strain Name shown in the figures	No. of animals non-bordering	No. of animals bordering	Bordering fraction	Date
	CX12311 21% O2	N2 glb-5 npr-1	21	129	0.86	2017-05-31
	CX12311 21% O2	N2 glb-5 npr-1	27	123	0.82	2017-05-31
	CX12311 21% O2	N2 glb-5 npr-1	18	132	0.88	2017-05-31
	N2 21%O2	N2	118	32	0.213333	2017-05-31
	N2 21%O2	N2	115	35	0.233333	2017-05-31
	N2 21%O2	N2	120	30	0.2	2017-05-31
	CX12311 10% O2	N2 glb-5 npr-1	135	15	0.1	2017-06-06
	CX12311 10% O2	N2 glb-5 npr-1	126	24	0.16	2017-06-06
	CX12311 10% O2	N2 glb-5 npr-1	130	20	0.133333	2017-06-06
	N2 10%O2	N2	130	20	0.133333	2017-06-06
	N2 10%O2	N2	133	17	0.113333	2017-06-06
	N2 10%O2	N2	135	15	0.1	2017-06-06
	CX12311 3% O2	N2 glb-5 npr-1	136	14	0.0933333	2017-06-09
	CX12311 3% O2	N2 glb-5 npr-1	142	8	0.0533333	2017-06-09
	CX12311 3% O2	N2 glb-5 npr-1	133	17	0.113333	2017-06-09
	N2 3%O2	N2	143	7	0.0466667	2017-06-09
	N2 3%O2	N2	139	11	0.0733333	2017-06-09
	N2 3%O2	N2	137	13	0.0866667	2017-06-09
