# Supplementary material for: Changes to social feeding behaviors are not sufficient for fitness gains of the Caenorhabditis elegans N2 reference strain
Source: eLife. 2018 Oct 17;7:e38675. doi: 10.7554/eLife.38675 (PMC6224195; doi:10.7554/eLife.38675)
Supplement: Figure 3—source data 2. [file elife-38675-fig3-data2.xlsx]

## Sheet: Figure 3.b
	Figure 3 - source data 2
	Figure 3.b
	Roaming and dwelling behavioral assay in ambient (21%) and lower environmental (10%) O2 levels
	Strain	Strain Name shown in the figures	Condition	Grids No. animal entered	Grids No. animal not entered	Exploration fraction
	N2	N2	21% O2	30	75	0.285714
	N2	N2	21% O2	34	71	0.32381
	N2	N2	21% O2	25	80	0.238095
	N2	N2	21% O2	19	86	0.180952
	N2	N2	21% O2	16	89	0.152381
	N2	N2	21% O2	13	92	0.12381
	N2	N2	21% O2	27	78	0.257143
	N2	N2	21% O2	18	87	0.171429
	N2	N2	21% O2	22	83	0.209524
	N2	N2	21% O2	18	87	0.171429
	N2	N2	21% O2	5	100	0.047619
	N2	N2	21% O2	12	93	0.114286
	N2	N2	21% O2	4	101	0.0380952
	N2	N2	21% O2	7	98	0.0666667
	N2	N2	21% O2	18	87	0.171429
	N2	N2	21% O2	31	74	0.295238
	N2	N2	21% O2	35	70	0.333333
	N2	N2	21% O2	11	94	0.104762
	N2	N2	21% O2	18	87	0.171429
	N2	N2	21% O2	11	94	0.104762
	N2	N2	21% O2	8	97	0.0761905
	CX12311	N2 glb-5 npr-1	21% O2	24	81	0.228571
	CX12311	N2 glb-5 npr-1	21% O2	50	55	0.47619
	CX12311	N2 glb-5 npr-1	21% O2	32	73	0.304762
	CX12311	N2 glb-5 npr-1	21% O2	58	47	0.552381
	CX12311	N2 glb-5 npr-1	21% O2	58	47	0.552381
	CX12311	N2 glb-5 npr-1	21% O2	62	43	0.590476
	CX12311	N2 glb-5 npr-1	21% O2	45	60	0.428571
	CX12311	N2 glb-5 npr-1	21% O2	79	26	0.752381
	CX12311	N2 glb-5 npr-1	21% O2	46	59	0.438095
	CX12311	N2 glb-5 npr-1	21% O2	38	67	0.361905
	CX12311	N2 glb-5 npr-1	21% O2	43	62	0.409524
	CX12311	N2 glb-5 npr-1	21% O2	56	49	0.533333
	CX12311	N2 glb-5 npr-1	21% O2	33	72	0.314286
	CX12311	N2 glb-5 npr-1	21% O2	30	75	0.285714
	CX12311	N2 glb-5 npr-1	21% O2	80	25	0.761905
	CX12311	N2 glb-5 npr-1	21% O2	23	82	0.219048
	CX12311	N2 glb-5 npr-1	21% O2	58	47	0.552381
	CX12311	N2 glb-5 npr-1	21% O2	49	56	0.466667
	CX12311	N2 glb-5 npr-1	21% O2	67	38	0.638095
	CX12311	N2 glb-5 npr-1	21% O2	32	73	0.304762
	CX12311	N2 glb-5 npr-1	21% O2	59	46	0.561905
	N2	N2	10% O2	27	78	0.257143
	N2	N2	10% O2	34	71	0.32381
	N2	N2	10% O2	23	82	0.219048
	N2	N2	10% O2	21	84	0.2
	N2	N2	10% O2	7	98	0.0666667
	N2	N2	10% O2	8	97	0.0761905
	N2	N2	10% O2	52	53	0.495238
	N2	N2	10% O2	13	92	0.12381
	N2	N2	10% O2	18	87	0.171429
	N2	N2	10% O2	8	97	0.0761905
	N2	N2	10% O2	10	95	0.0952381
	N2	N2	10% O2	12	93	0.114286
	N2	N2	10% O2	9	96	0.0857143
	N2	N2	10% O2	12	93	0.114286
	N2	N2	10% O2	13	92	0.12381
	N2	N2	10% O2	14	91	0.133333
	N2	N2	10% O2	24	81	0.228571
	N2	N2	10% O2	15	90	0.142857
	N2	N2	10% O2	14	91	0.133333
	N2	N2	10% O2	17	88	0.161905
	N2	N2	10% O2	16	89	0.152381
	CX12311	N2 glb-5 npr-1	10% O2	12	93	0.114286
	CX12311	N2 glb-5 npr-1	10% O2	8	97	0.0761905
	CX12311	N2 glb-5 npr-1	10% O2	9	96	0.0857143
	CX12311	N2 glb-5 npr-1	10% O2	29	76	0.27619
	CX12311	N2 glb-5 npr-1	10% O2	16	89	0.152381
	CX12311	N2 glb-5 npr-1	10% O2	5	100	0.047619
	CX12311	N2 glb-5 npr-1	10% O2	15	90	0.142857
	CX12311	N2 glb-5 npr-1	10% O2	12	93	0.114286
	CX12311	N2 glb-5 npr-1	10% O2	18	87	0.171429
	CX12311	N2 glb-5 npr-1	10% O2	15	90	0.142857
	CX12311	N2 glb-5 npr-1	10% O2	15	90	0.142857
	CX12311	N2 glb-5 npr-1	10% O2	14	91	0.133333
	CX12311	N2 glb-5 npr-1	10% O2	12	93	0.114286
	CX12311	N2 glb-5 npr-1	10% O2	12	93	0.114286
	CX12311	N2 glb-5 npr-1	10% O2	12	93	0.114286
	CX12311	N2 glb-5 npr-1	10% O2	10	95	0.0952381
	CX12311	N2 glb-5 npr-1	10% O2	10	95	0.0952381
	CX12311	N2 glb-5 npr-1	10% O2	11	94	0.104762
	CX12311	N2 glb-5 npr-1	10% O2	9	96	0.0857143
	CX12311	N2 glb-5 npr-1	10% O2	8	97	0.0761905
	CX12311	N2 glb-5 npr-1	10% O2	9	96	0.0857143
