# Supplementary material for: Changes to social feeding behaviors are not sufficient for fitness gains of the Caenorhabditis elegans N2 reference strain
Source: eLife. 2018 Oct 17;7:e38675. doi: 10.7554/eLife.38675 (PMC6224195; doi:10.7554/eLife.38675)
Supplement: Figure 3—source data 3. [file elife-38675-fig3-data3.xlsx]

## Sheet: Figure 3.c
	Figure 3 - source data 3
	Figure 3.c
	Fitness advantage of N2 over the barcoded N2glb-5, npr-1 strain was independent of environmental O2
	Strain1	Strain 1 name shown in the figures	Strain2	Strain 2 name shown in the figures	Condition	Taqman Probe	Taqman probe information	Date	log2 Relative Fitness of Strain1
	CX12311	N2 glb-5 npr-1	PTM288	N2* glb-5 npr-1	21% O2	PTM09	dpy-10 (kah82/kah83)	2017-02-15	0.0156247
	CX12311	N2 glb-5 npr-1	PTM288	N2* glb-5 npr-1	21% O2	PTM09	dpy-10 (kah82/kah83)	2017-02-15	0.0733058
	CX12311	N2 glb-5 npr-1	PTM288	N2* glb-5 npr-1	21% O2	PTM09	dpy-10 (kah82/kah83)	2017-02-15	-0.0601262
	CX12311	N2 glb-5 npr-1	PTM288	N2* glb-5 npr-1	21% O2	PTM09	dpy-10 (kah82/kah83)	2017-02-15	-0.0755712
	CX12311	N2 glb-5 npr-1	PTM288	N2* glb-5 npr-1	21% O2	PTM09	dpy-10 (kah82/kah83)	2017-02-15	-0.0256506
	CX12311	N2 glb-5 npr-1	PTM288	N2* glb-5 npr-1	21% O2	PTM09	dpy-10 (kah82/kah83)	2017-02-15	0.0177757
	N2	N2	PTM288	N2* glb-5 npr-1	3% O2	PTM09	dpy-10 (kah82/kah83)	2017-02-15	0.580322
	N2	N2	PTM288	N2* glb-5 npr-1	3% O2	PTM09	dpy-10 (kah82/kah83)	2017-02-15	0.359357
	N2	N2	PTM288	N2* glb-5 npr-1	3% O2	PTM09	dpy-10 (kah82/kah83)	2017-02-15	0.394809
	N2	N2	PTM288	N2* glb-5 npr-1	3% O2	PTM09	dpy-10 (kah82/kah83)	2017-02-15	0.197738
	N2	N2	PTM288	N2* glb-5 npr-1	3% O2	PTM09	dpy-10 (kah82/kah83)	2017-02-15	0.257847
	N2	N2	PTM288	N2* glb-5 npr-1	3% O2	PTM09	dpy-10 (kah82/kah83)	2017-02-15	0.297545
	N2	N2	PTM288	N2* glb-5 npr-1	3% O2	PTM09	dpy-10 (kah82/kah83)	2017-02-15	0.192039
	N2	N2	PTM288	N2* glb-5 npr-1	3% O2	PTM09	dpy-10 (kah82/kah83)	2017-02-15	0.255926
	N2	N2	PTM288	N2* glb-5 npr-1	3% O2	PTM09	dpy-10 (kah82/kah83)	2017-02-15	0.232771
	N2	N2	PTM288	N2* glb-5 npr-1	10% O2	PTM09	dpy-10 (kah82/kah83)	2017-02-15	0.182968
	N2	N2	PTM288	N2* glb-5 npr-1	10% O2	PTM09	dpy-10 (kah82/kah83)	2017-02-15	0.376237
	N2	N2	PTM288	N2* glb-5 npr-1	10% O2	PTM09	dpy-10 (kah82/kah83)	2017-02-15	0.314093
	N2	N2	PTM288	N2* glb-5 npr-1	10% O2	PTM09	dpy-10 (kah82/kah83)	2017-02-15	0.0885155
	N2	N2	PTM288	N2* glb-5 npr-1	10% O2	PTM09	dpy-10 (kah82/kah83)	2017-02-15	0.445954
	N2	N2	PTM288	N2* glb-5 npr-1	10% O2	PTM09	dpy-10 (kah82/kah83)	2017-02-15	0.315773
	N2	N2	PTM288	N2* glb-5 npr-1	10% O2	PTM09	dpy-10 (kah82/kah83)	2017-02-15	0.19041
	N2	N2	PTM288	N2* glb-5 npr-1	10% O2	PTM09	dpy-10 (kah82/kah83)	2017-02-15	0.344509
	N2	N2	PTM288	N2* glb-5 npr-1	10% O2	PTM09	dpy-10 (kah82/kah83)	2017-02-15	0.29948
	N2	N2	PTM288	N2* glb-5 npr-1	21% O2	PTM09	dpy-10 (kah82/kah83)	2017-02-15	0.294186
	N2	N2	PTM288	N2* glb-5 npr-1	21% O2	PTM09	dpy-10 (kah82/kah83)	2017-02-15	0.293346
	N2	N2	PTM288	N2* glb-5 npr-1	21% O2	PTM09	dpy-10 (kah82/kah83)	2017-02-15	0.436466
	N2	N2	PTM288	N2* glb-5 npr-1	21% O2	PTM09	dpy-10 (kah82/kah83)	2017-02-15	0.34627
	N2	N2	PTM288	N2* glb-5 npr-1	21% O2	PTM09	dpy-10 (kah82/kah83)	2017-02-15	0.239085
	N2	N2	PTM288	N2* glb-5 npr-1	21% O2	PTM09	dpy-10 (kah82/kah83)	2017-02-15	0.203639
	N2	N2	PTM288	N2* glb-5 npr-1	21% O2	PTM09	dpy-10 (kah82/kah83)	2017-02-15	0.261428
	N2	N2	PTM288	N2* glb-5 npr-1	21% O2	PTM09	dpy-10 (kah82/kah83)	2017-02-15	0.350249
	N2	N2	PTM288	N2* glb-5 npr-1	21% O2	PTM09	dpy-10 (kah82/kah83)	2017-02-15	0.157466
