# Supplementary material for: Changes to social feeding behaviors are not sufficient for fitness gains of the Caenorhabditis elegans N2 reference strain
Source: eLife. 2018 Oct 17;7:e38675. doi: 10.7554/eLife.38675 (PMC6224195; doi:10.7554/eLife.38675)
Supplement: Figure 3—source data 4. [file elife-38675-fig3-data4.xlsx]

## Sheet: Figure 3.d
	Figure 3 - source data 4
	Figure 3.d
	Fitness differences of N2 and N2glb-5, npr-1 on uniform bacterial lawns (UBL) and on plates containing agarose
	Strain1	Strain 1 name shown in the figures	Strain2	Strain 2 name shown in the figures	Condition	Taqman Probe	Taqman probe information	Date	log2 Relative Fitness of Strain1
	N2	N2	CX12311	N2 glb-5 npr-1	21% O2	PTM08	npr-1(g320)	2017-06-19	0.536858
	N2	N2	CX12311	N2 glb-5 npr-1	21% O2	PTM08	npr-1(g320)	2017-06-19	0.537995
	N2	N2	CX12311	N2 glb-5 npr-1	21% O2	PTM08	npr-1(g320)	2017-06-19	0.202607
	N2	N2	CX12311	N2 glb-5 npr-1	21% O2	PTM08	npr-1(g320)	2017-06-19	0.287692
	N2	N2	CX12311	N2 glb-5 npr-1	21% O2	PTM08	npr-1(g320)	2017-06-19	0.406943
	N2	N2	CX12311	N2 glb-5 npr-1	21% O2	PTM08	npr-1(g320)	2017-06-19	0.43277
	N2	N2	CX12311	N2 glb-5 npr-1	21% O2 UBL	PTM08	npr-1(g320)	2017-06-19	0.58472
	N2	N2	CX12311	N2 glb-5 npr-1	21% O2 UBL	PTM08	npr-1(g320)	2017-06-19	0.565075
	N2	N2	CX12311	N2 glb-5 npr-1	21% O2 UBL	PTM08	npr-1(g320)	2017-06-19	0.733193
	N2	N2	CX12311	N2 glb-5 npr-1	21% O2 UBL	PTM08	npr-1(g320)	2017-06-19	0.715789
	N2	N2	CX12311	N2 glb-5 npr-1	21% O2 UBL	PTM08	npr-1(g320)	2017-06-19	0.435104
	N2	N2	CX12311	N2 glb-5 npr-1	21% O2 UBL	PTM08	npr-1(g320)	2017-06-19	0.505257
	N2	N2	CX12311	N2 glb-5 npr-1	21% Agrose	PTM08	npr-1(g320)	2017-06-19	0.441662
	N2	N2	CX12311	N2 glb-5 npr-1	21% Agrose	PTM08	npr-1(g320)	2017-06-19	0.608901
	N2	N2	CX12311	N2 glb-5 npr-1	21% Agrose	PTM08	npr-1(g320)	2017-06-19	0.618936
	N2	N2	CX12311	N2 glb-5 npr-1	21% Agrose	PTM08	npr-1(g320)	2017-06-19	0.648582
	N2	N2	CX12311	N2 glb-5 npr-1	21% Agrose	PTM08	npr-1(g320)	2017-06-19	0.443973
	N2	N2	CX12311	N2 glb-5 npr-1	21% Agrose	PTM08	npr-1(g320)	2017-06-19	0.593586
