# Supplementary material for: Changes to social feeding behaviors are not sufficient for fitness gains of the Caenorhabditis elegans N2 reference strain
Source: eLife. 2018 Oct 17;7:e38675. doi: 10.7554/eLife.38675 (PMC6224195; doi:10.7554/eLife.38675)
Supplement: Figure 3—source data 5. [file elife-38675-fig3-data5.xlsx]

## Sheet: Figure 3.e
	Figure 3 - source data 5
	Figure 3.e
	Fitness differences of N2 and N2glb-5, npr-1 on UV-killed bacteria
	Strain1	Strain 1 name shown in the figures	Strain2	Strain 2 name shown in the figures	Condition	Taqman Probe	Taqman probe information	Date	log2 Relative Fitness of Strain1
	N2	N2	CX12311	N2 glb-5 npr-1	mock OP50 alive	PTM08	npr-1(g320)	2018-08-25	0.552292
	N2	N2	CX12311	N2 glb-5 npr-1	mock OP50 alive	PTM08	npr-1(g320)	2018-08-25	0.717821
	N2	N2	CX12311	N2 glb-5 npr-1	mock OP50 alive	PTM08	npr-1(g320)	2018-08-25	0.600797
	N2	N2	CX12311	N2 glb-5 npr-1	mock OP50 alive	PTM08	npr-1(g320)	2018-08-25	0.477354
	N2	N2	CX12311	N2 glb-5 npr-1	mock OP50 alive	PTM08	npr-1(g320)	2018-08-25	0.650448
	N2	N2	CX12311	N2 glb-5 npr-1	mock OP50 alive	PTM08	npr-1(g320)	2018-08-25	0.635616
	N2	N2	CX12311	N2 glb-5 npr-1	mock OP50 alive	PTM08	npr-1(g320)	2018-08-25	0.590714
	N2	N2	CX12311	N2 glb-5 npr-1	mock OP50 alive	PTM08	npr-1(g320)	2018-08-25	0.562188
	N2	N2	CX12311	N2 glb-5 npr-1	mock OP50 alive	PTM08	npr-1(g320)	2018-08-25	0.611413
	N2	N2	CX12311	N2 glb-5 npr-1	UV-kill OP50	PTM08	npr-1(g320)	2018-08-25	0.58922
	N2	N2	CX12311	N2 glb-5 npr-1	UV-kill OP50	PTM08	npr-1(g320)	2018-08-25	0.452371
	N2	N2	CX12311	N2 glb-5 npr-1	UV-kill OP50	PTM08	npr-1(g320)	2018-08-25	0.303419
	N2	N2	CX12311	N2 glb-5 npr-1	UV-kill OP50	PTM08	npr-1(g320)	2018-08-25	0.599857
	N2	N2	CX12311	N2 glb-5 npr-1	UV-kill OP50	PTM08	npr-1(g320)	2018-08-25	0.409642
	N2	N2	CX12311	N2 glb-5 npr-1	UV-kill OP50	PTM08	npr-1(g320)	2018-08-25	0.295285
	N2	N2	CX12311	N2 glb-5 npr-1	UV-kill OP50	PTM08	npr-1(g320)	2018-08-25	0.224567
	N2	N2	CX12311	N2 glb-5 npr-1	UV-kill OP50	PTM08	npr-1(g320)	2018-08-25	0.658344
	N2	N2	CX12311	N2 glb-5 npr-1	UV-kill OP50	PTM08	npr-1(g320)	2018-08-25	0.356677
