# Supplementary material for: Changes to social feeding behaviors are not sufficient for fitness gains of the Caenorhabditis elegans N2 reference strain
Source: eLife. 2018 Oct 17;7:e38675. doi: 10.7554/eLife.38675 (PMC6224195; doi:10.7554/eLife.38675)
Supplement: Figure 4—source data 1. [file elife-38675-fig4-data1.xlsx]

## Sheet: Figure 4.a
	Figure 4 - source data 1
	Figure 4.a
	Bordering behavior of 11 wild strains
	Strain	Strain Name shown in the figures	Growth condition	No. of animals non-bordering	No. of animals bordering	Bordering Fraction	Date
	CX12311	N2 glb-5 npr-1	21% O2	5	145	0.966667	2017-10-10
	CX12311	N2 glb-5 npr-1	21% O2	26	124	0.826667	2017-10-13
	CX12311	N2 glb-5 npr-1	21% O2	11	139	0.926667	2017-10-16
	CB4856	CB4856	21% O2	40	110	0.733333	2017-10-10
	CB4856	CB4856	21% O2	6	144	0.96	2017-10-13
	CB4856	CB4856	21% O2	11	139	0.926667	2017-10-16
	CX11314	CX11314	21% O2	2	148	0.986667	2017-10-10
	CX11314	CX11314	21% O2	17	133	0.886667	2017-10-13
	CX11314	CX11314	21% O2	9	141	0.94	2017-10-16
	DL238	DL238	21% O2	4	146	0.973333	2017-10-10
	DL238	DL238	21% O2	8	142	0.946667	2017-10-13
	DL238	DL238	21% O2	3	147	0.98	2017-10-16
	ED3017	ED3017	21% O2	3	147	0.98	2017-10-10
	ED3017	ED3017	21% O2	9	141	0.94	2017-10-13
	ED3017	ED3017	21% O2	3	147	0.98	2017-10-16
	EG4725	EG4725	21% O2	6	144	0.96	2017-10-10
	EG4725	EG4725	21% O2	13	137	0.913333	2017-10-13
	EG4725	EG4725	21% O2	8	142	0.946667	2017-10-16
	JT11398	JT11398	21% O2	23	127	0.846667	2017-10-10
	JT11398	JT11398	21% O2	7	143	0.953333	2017-10-13
	JT11398	JT11398	21% O2	7	143	0.953333	2017-10-16
	JU258	JU258	21% O2	35	115	0.766667	2017-10-10
	JU258	JU258	21% O2	11	139	0.926667	2017-10-13
	JU258	JU258	21% O2	10	140	0.933333	2017-10-16
	JU775	JU775	21% O2	23	127	0.846667	2017-10-10
	JU775	JU775	21% O2	0	150	1	2017-10-13
	JU775	JU775	21% O2	15	135	0.9	2017-10-16
	LKC34	LKC34	21% O2	11	139	0.926667	2017-10-10
	LKC34	LKC34	21% O2	11	139	0.926667	2017-10-13
	LKC34	LKC34	21% O2	8	142	0.946667	2017-10-16
	MY16	MY16	21% O2	6	144	0.96	2017-10-10
	MY16	MY16	21% O2	3	147	0.98	2017-10-13
	MY16	MY16	21% O2	5	145	0.966667	2017-10-16
	MY23	MY23	21% O2	4	146	0.973333	2017-10-10
	MY23	MY23	21% O2	5	145	0.966667	2017-10-13
	MY23	MY23	21% O2	2	148	0.986667	2017-10-16
	N2	N2	21% O2	117	33	0.22	2017-10-10
	N2	N2	21% O2	125	25	0.166667	2017-10-13
	N2	N2	21% O2	103	47	0.313333	2017-10-16
