# Supplementary material for: Changes to social feeding behaviors are not sufficient for fitness gains of the Caenorhabditis elegans N2 reference strain
Source: eLife. 2018 Oct 17;7:e38675. doi: 10.7554/eLife.38675 (PMC6224195; doi:10.7554/eLife.38675)
Supplement: Figure 4—source data 2. [file elife-38675-fig4-data2.xlsx]

## Sheet: Figure 4.b
	Figure 4 - source data 2
	Figure 4.b
	Competition experiments between 11 wild strains and barcoded N2glb-5, npr-1 animals
	Strain1	Strain 1 name shown in the figures	Strain2	Strain 2 name shown in the figures	Taqman Probe	Taqman probe information	Date	log2 Relative Fitness of strain1
	CX12311	N2 glb-5 npr-1	PTM289	N2* glb-5 npr-1	PTM10	dpy-10 (kah84)	2017-01-01	-0.0753784
	CX12311	N2 glb-5 npr-1	PTM289	N2* glb-5 npr-1	PTM10	dpy-10 (kah84)	2017-01-01	-0.0590455
	CX12311	N2 glb-5 npr-1	PTM289	N2* glb-5 npr-1	PTM10	dpy-10 (kah84)	2017-01-01	-0.0825438
	CX12311	N2 glb-5 npr-1	PTM288	N2* glb-5 npr-1	PTM09	dpy-10 (kah82/kah83)	2017-01-01	-0.0620184
	CX12311	N2 glb-5 npr-1	PTM288	N2* glb-5 npr-1	PTM09	dpy-10 (kah82/kah83)	2017-01-01	-0.0383186
	CX12311	N2 glb-5 npr-1	PTM288	N2* glb-5 npr-1	PTM09	dpy-10 (kah82/kah83)	2017-01-01	-0.126029
	ED3017	ED3017	PTM289	N2* glb-5 npr-1	PTM10	dpy-10 (kah84)	2017-01-01	0.314515
	ED3017	ED3017	PTM289	N2* glb-5 npr-1	PTM10	dpy-10 (kah84)	2017-01-01	0.5687
	ED3017	ED3017	PTM289	N2* glb-5 npr-1	PTM10	dpy-10 (kah84)	2017-01-01	0.239999
	ED3017	ED3017	PTM288	N2* glb-5 npr-1	PTM09	dpy-10 (kah82/kah83)	2017-01-01	0.190819
	ED3017	ED3017	PTM288	N2* glb-5 npr-1	PTM09	dpy-10 (kah82/kah83)	2017-01-01	0.35579
	ED3017	ED3017	PTM288	N2* glb-5 npr-1	PTM09	dpy-10 (kah82/kah83)	2017-01-01	0.386398
	N2	N2	PTM289	N2* glb-5 npr-1	PTM10	dpy-10 (kah84)	2017-01-01	0.408177
	N2	N2	PTM289	N2* glb-5 npr-1	PTM10	dpy-10 (kah84)	2017-01-01	0.448172
	N2	N2	PTM289	N2* glb-5 npr-1	PTM10	dpy-10 (kah84)	2017-01-01	0.34125
	N2	N2	PTM288	N2* glb-5 npr-1	PTM09	dpy-10 (kah82/kah83)	2017-01-01	0.479225
	N2	N2	PTM288	N2* glb-5 npr-1	PTM09	dpy-10 (kah82/kah83)	2017-01-01	0.04442
	N2	N2	PTM288	N2* glb-5 npr-1	PTM09	dpy-10 (kah82/kah83)	2017-01-01	0.315584
	JT11398	JT11398	PTM289	N2* glb-5 npr-1	PTM10	dpy-10 (kah84)	2017-01-01	0.137065
	JT11398	JT11398	PTM289	N2* glb-5 npr-1	PTM10	dpy-10 (kah84)	2017-01-01	0.427123
	JT11398	JT11398	PTM289	N2* glb-5 npr-1	PTM10	dpy-10 (kah84)	2017-01-01	0.289095
	JT11398	JT11398	PTM288	N2* glb-5 npr-1	PTM09	dpy-10 (kah82/kah83)	2017-01-01	0.161927
	JT11398	JT11398	PTM288	N2* glb-5 npr-1	PTM09	dpy-10 (kah82/kah83)	2017-01-01	0.308959
	JT11398	JT11398	PTM288	N2* glb-5 npr-1	PTM09	dpy-10 (kah82/kah83)	2017-01-01	0.321382
	LKC34	LKC34	PTM289	N2* glb-5 npr-1	PTM10	dpy-10 (kah84)	2017-01-01	0.119905
	LKC34	LKC34	PTM289	N2* glb-5 npr-1	PTM10	dpy-10 (kah84)	2017-01-01	0.359759
	LKC34	LKC34	PTM289	N2* glb-5 npr-1	PTM10	dpy-10 (kah84)	2017-01-01	0.180894
	LKC34	LKC34	PTM288	N2* glb-5 npr-1	PTM09	dpy-10 (kah82/kah83)	2017-01-01	0.242989
	LKC34	LKC34	PTM288	N2* glb-5 npr-1	PTM09	dpy-10 (kah82/kah83)	2017-01-01	0.298212
	LKC34	LKC34	PTM288	N2* glb-5 npr-1	PTM09	dpy-10 (kah82/kah83)	2017-01-01	0.0722052
	EG4725	EG4725	PTM289	N2* glb-5 npr-1	PTM10	dpy-10 (kah84)	2017-01-01	0.342576
	EG4725	EG4725	PTM289	N2* glb-5 npr-1	PTM10	dpy-10 (kah84)	2017-01-01	0.333619
	EG4725	EG4725	PTM288	N2* glb-5 npr-1	PTM09	dpy-10 (kah82/kah83)	2017-01-01	0.382373
	EG4725	EG4725	PTM288	N2* glb-5 npr-1	PTM09	dpy-10 (kah82/kah83)	2017-01-01	0.429383
	CX11314	CX11314	PTM289	N2* glb-5 npr-1	PTM10	dpy-10 (kah84)	2017-01-01	0.121983
	CX11314	CX11314	PTM289	N2* glb-5 npr-1	PTM10	dpy-10 (kah84)	2017-01-01	0.15418
	CX11314	CX11314	PTM289	N2* glb-5 npr-1	PTM10	dpy-10 (kah84)	2017-01-01	0.209612
	CX11314	CX11314	PTM288	N2* glb-5 npr-1	PTM09	dpy-10 (kah82/kah83)	2017-01-01	0.19311
	CX11314	CX11314	PTM288	N2* glb-5 npr-1	PTM09	dpy-10 (kah82/kah83)	2017-01-01	0.264564
	CX11314	CX11314	PTM288	N2* glb-5 npr-1	PTM09	dpy-10 (kah82/kah83)	2017-01-01	0.148083
	MY16	MY16	PTM289	N2* glb-5 npr-1	PTM10	dpy-10 (kah84)	2017-01-01	0.216228
	MY16	MY16	PTM289	N2* glb-5 npr-1	PTM10	dpy-10 (kah84)	2017-01-01	0.226244
	MY16	MY16	PTM288	N2* glb-5 npr-1	PTM09	dpy-10 (kah82/kah83)	2017-01-01	0.337256
	MY16	MY16	PTM288	N2* glb-5 npr-1	PTM09	dpy-10 (kah82/kah83)	2017-01-01	0.35022
	MY23	MY23	PTM289	N2* glb-5 npr-1	PTM10	dpy-10 (kah84)	2017-01-01	-0.0635345
	MY23	MY23	PTM289	N2* glb-5 npr-1	PTM10	dpy-10 (kah84)	2017-01-01	-0.0290345
	MY23	MY23	PTM288	N2* glb-5 npr-1	PTM09	dpy-10 (kah82/kah83)	2017-01-01	-0.258982
	MY23	MY23	PTM288	N2* glb-5 npr-1	PTM09	dpy-10 (kah82/kah83)	2017-01-01	-0.041964
	JU775	JU775	PTM289	N2* glb-5 npr-1	PTM10	dpy-10 (kah84)	2017-01-01	0.0739751
	JU775	JU775	PTM289	N2* glb-5 npr-1	PTM10	dpy-10 (kah84)	2017-01-01	-0.128627
	JU775	JU775	PTM289	N2* glb-5 npr-1	PTM10	dpy-10 (kah84)	2017-01-01	-0.144914
	JU775	JU775	PTM288	N2* glb-5 npr-1	PTM09	dpy-10 (kah82/kah83)	2017-01-01	0.0129736
	JU775	JU775	PTM288	N2* glb-5 npr-1	PTM09	dpy-10 (kah82/kah83)	2017-01-01	-0.285408
	JU258	JU258	PTM289	N2* glb-5 npr-1	PTM10	dpy-10 (kah84)	2017-01-01	-0.461252
	JU258	JU258	PTM289	N2* glb-5 npr-1	PTM10	dpy-10 (kah84)	2017-01-01	-0.547817
	JU258	JU258	PTM289	N2* glb-5 npr-1	PTM10	dpy-10 (kah84)	2017-01-01	-0.281058
	JU258	JU258	PTM288	N2* glb-5 npr-1	PTM09	dpy-10 (kah82/kah83)	2017-01-01	-0.106846
	JU258	JU258	PTM288	N2* glb-5 npr-1	PTM09	dpy-10 (kah82/kah83)	2017-01-01	-0.353882
	CB4856	CB4856	PTM289	N2* glb-5 npr-1	PTM10	dpy-10 (kah84)	2017-01-01	-0.356881
	CB4856	CB4856	PTM289	N2* glb-5 npr-1	PTM10	dpy-10 (kah84)	2017-01-01	-0.684089
	CB4856	CB4856	PTM289	N2* glb-5 npr-1	PTM10	dpy-10 (kah84)	2017-01-01	-0.24933
	CB4856	CB4856	PTM288	N2* glb-5 npr-1	PTM09	dpy-10 (kah82/kah83)	2017-01-01	-0.493142
	CB4856	CB4856	PTM288	N2* glb-5 npr-1	PTM09	dpy-10 (kah82/kah83)	2017-01-01	-0.357187
	CB4856	CB4856	PTM288	N2* glb-5 npr-1	PTM09	dpy-10 (kah82/kah83)	2017-01-01	-0.653501
	DL238	DL238	PTM289	N2* glb-5 npr-1	PTM10	dpy-10 (kah84)	2017-01-01	-0.499301
	DL238	DL238	PTM289	N2* glb-5 npr-1	PTM10	dpy-10 (kah84)	2017-01-01	-0.563606
	DL238	DL238	PTM289	N2* glb-5 npr-1	PTM10	dpy-10 (kah84)	2017-01-01	-0.716645
	DL238	DL238	PTM288	N2* glb-5 npr-1	PTM09	dpy-10 (kah82/kah83)	2017-01-01	-0.37816
	DL238	DL238	PTM288	N2* glb-5 npr-1	PTM09	dpy-10 (kah82/kah83)	2017-01-01	-1.17437
	DL238	DL238	PTM288	N2* glb-5 npr-1	PTM09	dpy-10 (kah82/kah83)	2017-01-01	-0.790373
