# Supplementary material for: Changes to social feeding behaviors are not sufficient for fitness gains of the Caenorhabditis elegans N2 reference strain
Source: eLife. 2018 Oct 17;7:e38675. doi: 10.7554/eLife.38675 (PMC6224195; doi:10.7554/eLife.38675)
Supplement: Figure 5—source data 1. — The dataset is used for PCA analysis and Hierarchical clustering for Figure 5a and Figure 5b. [file elife-38675-fig5-data1.xlsx]

## Sheet: Figure5.a and Figure 5.b
	Figure 5 - source data (Figure5.a and Figure 5.b)
	Figure 5.a and Figure 5.b
	List of normalized differentially expressed genes for PCA analysis and Hierarchical clustering
	Gene count in the cell: log2(normalized gene count per million)
	Gene	Gene ID	CX12311_21%O2.1	CX12311_21%O2.2	CX12311_21%O2.3	CX12311_10%O2.1	CX12311_10%O2.2	CX12311_10%O2.3	CX12311_21%O2.4	CX12311_21%O2.5	CX12311_21%O2.6	CX12311_10%O2.4	CX12311_10%O2.5	CX12311_10%O2.6	N2_21%O2.1	N2_21%O2.2	N2_21%O2.3	N2_10%O2.1	N2_10%O2.2	N2_10%O2.3	N2_21%O2.4	N2_21%O2.5	N2_21%O2.6	N2_10%O2.4	N2_10%O2.5	N2_10%O2.6
	aat-2	WBGene00000003	3.4297	3.39479	3.85277	3.95821	4.26264	4.22379	3.64769	3.88329	3.71281	3.95429	4.13915	3.7402	3.90397	3.69561	4.04231	3.07706	3.13328	2.89621	3.52116	3.72304	3.73606	2.86434	3.18988	2.4655
	abt-1	WBGene00000019	4.59264	4.65532	3.44678	3.15984	3.80321	3.32332	4.64769	5.20522	4.74287	3.61099	3.41426	3.77919	2.72176	3.89087	4.18567	2.43321	1.23282	1.22879	3.892	3.68182	3.79556	2.06787	2.02638	1.4655
	abt-5	WBGene00000023	4.09596	3.95957	3.12485	2.95821	2.80321	2.1534	4.16226	4.42386	4.36212	3.06846	2.49226	3.04223	2.02132	3.30133	3.73111	2.01817	0.910887	2.22879	3.24814	3.50403	2.78091	1.40491	1.28941	1.63542
	acn-1	WBGene00000039	4.05589	5.14074	4.4647	3.06254	3.08861	3.18902	4.91928	3.88329	4.2927	2.75435	3.90254	3.6589	3.23078	2.25951	4.14614	2.01817	2.57385	1.99931	2.91111	3.43127	3.5756	1.90741	2.2405	2.05046
	acr-18	WBGene00000057	1.4911	1.51027	2.29477	2.22124	2.44707	2.61283	2.21884	3.74579	2.09715	2.00433	2.63665	1.55037	2.54489	2.28752	1.56118	0.755135	0.910887	0.948682	1.8331	2.70258	1.48813	0.627299	0.967486	1.4655
	amt-1	WBGene00000133	4.03542	3.59119	3.51717	2.95821	2.89067	2.41643	2.42529	3.23122	2.89784	2.06846	2.94477	2.97664	3.9986	3.94464	4.18567	1.24056	1.71824	0.948682	3.79246	3.72304	3.5756	0.819944	0.552449	0.787426
	asm-3	WBGene00000213	6.20992	6.0906	6.52573	5.9672	5.80883	5.87039	6.16226	5.96302	6.53956	6.18514	6.28873	6.34479	5.19125	4.88171	4.91873	5.79953	5.49585	5.72253	5.14699	5.25277	5.5105	5.98987	5.82547	5.94123
	bli-1	WBGene00000251	4.3324	5.32553	4.2746	2.54317	2.44707	2.0794	4.81302	3.00883	3.98844	1.63236	2.37361	2.55037	-1.97868	-1.09099	4.18567	-0.981831	1.32592	-0.858673	2.41807	2.48018	3.50605	0.627299	1.38252	2.63542
	bli-6	WBGene00000256	7.14693	7.39103	7.73218	5.82115	5.86391	5.88946	7.39031	7.20522	6.8347	5.27282	6.11161	5.62719	5.65795	5.73937	6.53464	3.73699	4.92584	3.66489	5.98511	6.08109	6.01483	3.98987	3.99723	4.02009
	cav-1	WBGene00000301	1.71349	1.80983	2.12485	3.19087	2.93249	3.55939	1.42529	2.42386	2.00094	3.35225	3.10231	3.07394	3.44759	3.03003	2.36854	4.58295	4.37032	4.96151	3.30703	3.12788	2.94756	4.92847	4.85013	5.31099
	cdd-1	WBGene00000391	3.4911	3.59119	3.87974	3.12813	3.32677	3.57294	3.92779	3.81618	3.42836	3.24534	3.68727	3.10496	3.80268	3.3815	3.99859	1.95677	3.25666	2.89621	3.87263	3.72304	3.62564	2.14187	2.55245	1.78743
	cht-1	WBGene00000503	0.228068	-0.605211	-1.87515	0.221241	-0.196791	1.00139	-0.896635	0	-0.535118	0.352253	0.244331	0.550373	0.606287	1.04652	-2.02378	3.45557	2.71824	4.08384	0.833104	0.573293	0.973559	3.43465	3.44861	4.48787
	cln-3.3	WBGene00000541	3.60658	2.93911	2.64841	2.39117	2.26264	2.1534	3.8038	3.81618	3.51799	2.06846	2.45378	2.35773	1.60629	2.17205	2.49978	2.13365	1.71824	2.04822	2.41807	2.48018	2.45161	2.4638	2.38252	2.71343
	clp-3	WBGene00000544	2.4911	2.85422	2.21231	2.8062	1.89067	1.73836	3.4726	2.23122	3.23042	2.35225	1.76789	2.13534	1.72176	2.17205	2.36854	1.75513	0.785356	0.311252	2.41807	1.96561	2.02419	0.989869	0.967486	0.465498
	clp-6	WBGene00000546	4.57856	4.25277	4.05559	3.76556	3.93249	3.20651	4.42529	4.33075	4.7052	3.86683	3.6706	3.77919	3.06572	3.918	4.29815	2.85947	2.57385	2.09552	4.23303	3.80211	3.92109	2.4638	2.18988	1.92493
	col-3	WBGene00000594	2.86034	3.66781	2.82529	0.221241	1.89067	1.1534	2.68833	3.42386	2.53527	0.714823	1.99922	0.872301	2.26925	2.34197	2.73111	0.433207	1.02636	-0.536745	2.24814	2.09686	2.29549	0.819944	-0.617476	-1.5345
	col-7	WBGene00000596	5.51347	5.88129	5.92575	4.48177	5.09783	5.24086	6.31606	5.99372	6.13164	3.91994	5.34762	4.2228	4.08741	4.48795	5.3771	3.10563	3.61133	1.38925	4.65186	4.44366	4.83863	1.40491	2.2405	1.05046
	col-10	WBGene00000599	4.09596	4.85422	4.21231	2.8062	2.93249	2.89756	4.46092	3.67179	4.20904	2.75435	3.2667	2.63784	2.48076	2.9794	3.64864	1.43321	2.99835	1.22879	2.98511	2.74322	3.31595	1.72683	1.38252	1.27285
	col-12	WBGene00000601	4.89482	5.34899	5.87974	3.8062	4.12514	4.47532	5.59522	5.44623	5.24099	3.24534	4.87369	3.67966	4.39636	4.26657	4.59093	2.60313	3.45521	1.72629	4.08944	4.36771	4.56708	1.6273	1.70445	1.27285
	col-13	WBGene00000602	4.84865	5.30967	5.7542	4.11201	4.24615	4.4388	5.8038	5.33075	5.53527	3.56727	4.93083	3.92541	3.48076	4.30818	4.64864	1.95677	3.37032	1.84177	3.79246	4.21715	4.36588	2.34351	2.28941	1.78743
	col-14	WBGene00000603	5.55719	6.48931	6.68709	4.29449	4.2126	4.73234	6.72786	5.30651	5.7166	3.18875	5.69554	4.33173	3.66518	3.34197	5.71093	-0.566793	3.51575	-1.27371	4.36362	4.70258	4.72079	2.4638	1.70445	2.4655
	col-17	WBGene00000606	3.97223	5.14074	4.49989	1.95821	1.61056	1.78566	4.69831	2.42386	4.50051	2.63236	3.2667	3.04223	1.48076	1.23094	4.12597	-2.56679	1.23282	-2.85867	3.47053	2.66076	3.29549	0.989869	0.382524	1.4655
	col-34	WBGene00000611	3.46073	3.36442	3.79727	2.63628	3.22947	2.58636	3.4726	3.00883	3.20904	3.12986	3.05169	2.75983	2.10879	2.28752	2.78357	1.68113	2.18391	1.22879	2.91111	2.61769	2.72079	1.98987	1.96749	1.05046
	col-38	WBGene00000615	6.08107	6.74056	6.60463	3.51892	4.82558	4.46082	7.05368	5.28184	5.96313	3.24534	5.18685	4.5838	3.80268	3.51782	5.86496	0.0181692	3.95528	0.72629	4.6966	4.50403	4.94099	2.40491	2.33672	3.10935
	col-39	WBGene00000616	6.4986	7.09754	6.92898	5.40446	5.7161	5.44249	7.38568	7.1243	7.06331	4.74457	5.39915	5.16508	5.14027	5.94023	6.44382	3.941	4.45521	2.69592	5.93464	5.6012	5.99593	2.94923	3.02638	2.78743
	col-48	WBGene00000625	4.11559	4.61718	5.07904	2.15984	2.89067	2.91893	4.91072	3.1243	3.88442	1.35225	3.88819	3.0098	1.92821	1.28752	3.70414	-1.56679	1.96978	0	2.8331	2.93085	2.48813	1.40491	0.382524	1.05046
	col-49	WBGene00000626	5.07606	5.48225	6.00136	1.95821	3.29506	3.9295	6.27663	4.51133	5.27224	1.93722	5.23868	3.35773	3.10879	2.90901	5.00964	-2.56679	2.96978	0	3.94858	4.11245	4.26424	1.27938	0.841956	1.4655
	col-60	WBGene00000636	4.72632	5.88664	6.03774	4.12813	3.78049	4.24086	5.88472	5.25675	5.04382	2.63236	4.87369	3.33173	2.41364	3.12624	4.31607	0.603132	3.41339	-1.85867	3.68555	3.59566	3.8527	1.72683	0.841956	0.0504602
	col-62	WBGene00000638	4.80096	5.75234	5.32452	4.56702	4.74572	4.92423	6.2014	5.76371	5.76501	3.63236	5.05811	4.13534	4.06572	4.22371	5.21462	3.10563	3.73532	1.84177	4.23303	4.55057	4.49712	1.14187	2.42692	2.05046
	col-63	WBGene00000639	4.71349	5.79851	5.19094	2.54317	3.68585	3.18902	6.4283	4.33075	4.84339	2.12986	5.06451	3.33173	3.77621	2.31501	5.80277	0	2.88051	0	4.15503	4.45594	4.25367	1.81994	0.704452	1.78743
	col-65	WBGene00000641	2.90614	3.45368	3.4824	1.95821	1.12514	2.11687	3.16226	2.42386	3.16532	0.12986	2.56626	0.720298	0.0213242	-0.60556	1.97622	0	0.325925	0	1.75064	1.27373	1.07309	-1.18006	-2.61748	-1.5345
	col-71	WBGene00000647	5.78878	6.37968	5.83909	2.76556	2.89067	3.27441	6.07299	4.94742	5.43297	2.67418	3.87369	4.0098	3.66518	3.67455	5.28	0.0181692	3.51575	-0.27371	3.853	3.8587	4.13199	2.4638	1.77484	2.85782
	col-73	WBGene00000649	5.83688	6.52407	6.62469	3.19087	3.53113	3.87586	6.33858	5.20522	5.68211	2.8303	4.85166	4.05817	4.17107	3.25951	5.70414	0	3.34829	0	4.23303	3.93085	4.61742	2.57483	1.46999	2.4655
	col-77	WBGene00000653	6.21902	6.81545	7.19631	4.43069	4.76899	5.14888	6.92567	5.72764	6.00404	3.45179	5.64521	4.39586	4.30673	3.83501	5.56118	0.603132	4.15881	-2.85867	5.04688	4.93962	5.26424	2.27938	2.08296	2.27285
	col-81	WBGene00000657	10.7725	10.9149	11.2347	10.0633	10.2376	10.0484	10.8845	10.8879	10.7853	9.79815	10.1699	9.78669	10.2552	10.1454	10.2945	9.07481	9.04403	8.28471	10.1946	10.1674	10.0797	8.19498	8.35837	7.96534
	col-88	WBGene00000663	4.7765	5.55802	5.81135	3.65865	2.8476	3.40132	4.99414	4.63332	4.17638	1.35225	4.10231	2.45726	1.72176	2.58709	3.1055	-2.56679	2.99835	0	3.3356	2.8587	2.92109	1.27938	1.08296	0.465498
	col-90	WBGene00000665	2.86034	4.65532	4.35367	2.49426	2.32677	2.71411	3.94467	2.23122	4.25148	2.5449	3.76789	2.30526	1.19125	0.835013	1.56118	-0.981831	1.57385	-0.858673	3.0555	2.52749	3.14348	0.819944	0.189879	-0.534502
	col-91	WBGene00000666	3.63406	4.77561	5.10213	3.46917	3.16076	3.33926	4.41322	3.81618	3.55235	2.06846	3.68727	2.0098	0.606287	2.31501	1.43565	-0.981831	1.49585	-2.85867	2.0555	2.09686	2.52376	-0.595094	-0.0325136	0
	col-92	WBGene00000667	7.87625	8.22345	8.23076	7.44685	7.40312	7.02499	8.19612	8.11036	8.05584	6.74211	7.08825	7.0798	7.38546	7.39846	7.55176	6.03312	6.30606	5.58427	7.45271	7.30631	7.08953	5.28755	5.46467	5.24686
	col-95	WBGene00000670	6.18691	6.23609	6.6909	5.22874	5.27081	5.21517	5.18374	5.44623	5.14295	5.33931	5.29961	5.59477	4.95206	4.8014	4.40248	5.77306	5.88817	5.96788	4.558	4.67133	4.65806	5.6273	5.75321	6.06541
	col-97	WBGene00000672	5.60658	6.39854	6.44678	3.33672	3.3578	3.55939	6.0341	4.63332	5.42836	2.12986	4.07722	3.50457	3.51318	3.14167	4.99859	-0.981831	3.39201	-0.858673	4.00303	3.38065	4.01169	2.06787	1.55245	2.05046
	col-104	WBGene00000678	4.95053	5.61718	5.99521	2.84573	3.38817	3.86489	5.63734	4.51133	4.82945	2.06846	4.87369	3.27829	2.77621	2.25951	4.14614	-1.56679	2.88051	-0.858673	3.3911	3.48018	3.89412	1.52038	-0.295548	1.4655
	col-107	WBGene00000681	3.60658	4.84325	4.21231	1.72374	1.97313	1.53191	4.01026	2.88329	3.77231	1.45179	2.94477	2.0098	2.54489	1.75701	3.22415	-0.981831	1.96978	0	1.8331	1.89522	2.52376	0.141872	-1.61748	1.05046
	col-109	WBGene00000683	4.29846	4.95957	4.7687	0.806203	1.97313	1.47532	4.76633	2.23122	3.78681	0.714823	2.82929	2.63784	1.82868	1.23094	4.04231	0	1.71824	0	1.98511	2.15826	2.65806	-1.18006	0.189879	0.0504602
	col-110	WBGene00000684	3.6875	4.28556	4.35367	3.06254	3.12514	3.04092	4.31282	3.42386	3.65075	3.18875	3.82929	2.8723	1.19125	1.54128	2.36854	2.60313	2.68348	2.04822	2.61737	2.70258	3.1662	1.98987	2.18988	2.63542
	col-113	WBGene00000687	1.71349	3.23609	2.98283	1.72374	1.61056	1.78566	3.66815	2.74579	3.27224	0.544898	3.15122	1.7983	0.606287	1.67455	2.62008	-0.244865	1.32592	-0.536745	0.985107	1.38065	2.02419	0.819944	0.704452	-0.534502
	col-117	WBGene00000691	3.26369	3.69247	3.12485	2.0286	1.89067	1.35503	3.29976	2.88329	2.97584	0.866826	2.33179	1.63784	2.02132	2.54128	2.8342	1.01817	1.84949	-1.27371	1.98511	2.66076	2.41413	0.404906	-0.295548	-1.5345
	col-120	WBGene00000694	4.70056	5.57801	5.80433	3.41764	2.8476	4.16239	5.48995	4.37806	4.37177	2.24534	4.45378	2.50457	2.34325	3.06282	3.90696	-1.56679	2.53538	0	3.54582	3.24572	3.46998	0.404906	0.841956	-1.5345
	col-125	WBGene00000699	5.83688	6.34121	6.1192	3.88421	4.03203	3.8427	5.82218	5.44623	5.40974	3.40288	4.54811	3.89022	4.08741	4.17954	4.9535	2.07706	3.92584	0.72629	4.50867	4.34148	4.63381	1.90741	1.90609	1.78743
	col-129	WBGene00000703	11.6035	11.6345	12.0161	10.9395	11.0041	10.7752	11.6278	11.7058	11.5171	10.684	10.9828	10.6938	11.123	10.939	11.024	9.97067	10.0098	9.19559	10.967	10.9657	10.7432	9.11915	9.32027	9.00466
	col-130	WBGene00000704	3.66103	4.40974	4.4824	2.44363	2.19553	2.2909	4.61643	3.51133	3.50051	1.35225	2.79892	2.35773	1.82868	1.9794	3.33377	-1.56679	2.23282	0	2.79246	2.74322	2.55852	0.627299	-1.03251	0.0504602
	col-133	WBGene00000707	7.76257	8.20643	8.49008	6.55514	6.80039	6.89621	8.37327	8.11735	8.05659	5.8303	6.88999	6.13534	6.56436	6.79288	7.12597	5.20139	5.65684	3.77068	6.74266	6.63938	6.73226	3.57483	3.70445	3.4655
	col-135	WBGene00000708	5.71992	5.98974	5.55111	6.00697	5.89067	5.54227	5.21189	5.37806	5.40505	6.35225	5.90611	6.48406	4.63603	4.9794	4.88311	6.02192	5.94798	6.27832	5.08103	5.20992	5.32608	6.51691	6.53481	6.52078
	col-137	WBGene00000710	3.88342	4.79851	4.73956	3.0286	3.08861	2.83147	4.10336	4.46826	3.92431	1.86683	3.78349	1.8723	1.48076	1.79654	1.88311	-0.981831	1.32592	0	1.98511	2.21715	2.25367	0.627299	-0.295548	0
	col-138	WBGene00000711	5.75163	6.30967	6.79373	2.76556	3.82558	4.1802	6.48419	5.30651	5.60648	2.35225	5.16914	3.94269	3.80268	3.55287	5.41085	-0.981831	3.41339	-1.85867	4.26309	4.46811	4.45161	1.52038	1.84196	2.16594
	col-139	WBGene00000712	10.9901	11.142	11.4619	10.3345	10.423	10.1502	11.126	11.1565	10.9861	10.0816	10.4391	10.0847	10.5726	10.393	10.4027	9.34797	9.35831	8.55812	10.4651	10.4111	10.2545	8.36877	8.72293	8.29363
	col-141	WBGene00000714	3.46073	3.16738	4.14722	2.59047	3.05114	2.76221	3.70823	4.23122	3.20904	2.58929	3.39408	2.40835	3.02132	2.85387	2.49978	2.29119	1.84949	1.04822	2.98511	3.188	2.65806	1.40491	1.46999	1.27285
	col-142	WBGene00000715	9.6581	9.59242	10.0928	8.69427	8.77547	8.24404	9.27954	9.5153	9.21106	8.50635	8.54811	8.48848	9.0901	8.95286	8.89135	7.89775	8.01155	7.28088	8.88053	8.77786	8.3896	6.98234	7.24516	7.00466
	col-144	WBGene00000717	4.825	5.16738	4.7687	3.44363	3.12514	3.25773	4.62693	4.51133	4.43757	2.49909	3.81419	3.19423	3.37888	3.70603	3.9535	1.89264	3.39201	1.53364	3.54582	3.12788	3.8527	2.6273	1.70445	2.27285
	col-145	WBGene00000718	4.11559	4.64272	4.31467	2.0286	2.19553	1.22379	3.8038	3.81618	3.71281	1.93722	2.24433	2.35773	1.82868	2.54128	2.36854	-1.56679	2.45521	-2.85867	1.66318	1.38065	2.55852	-0.180056	0.189879	0.465498
	col-146	WBGene00000719	4.22807	5.32553	5.42863	4.17544	4.16076	4.3072	5.62693	5.93166	5.28761	3.18875	4.65372	3.61646	3.80268	4.09488	4.56118	2.01817	3.61133	0.463255	3.94858	3.8587	4.36588	1.6273	1.28941	1.63542
	col-147	WBGene00000720	7.37375	7.60262	7.94662	5.95369	6.50018	6.6161	8.03804	7.96689	7.73728	5.60559	6.9465	5.76469	6.38765	6.44817	6.89508	5.13365	5.32592	4.01169	6.64046	6.84476	6.56922	3.6013	3.93711	3.4655
	col-149	WBGene00000722	7.6627	7.86646	7.82182	6.45326	6.50365	6.06748	7.95927	7.86265	7.90617	6.32297	6.68935	6.07394	7.20372	7.15789	7.51538	5.74155	5.51575	4.52503	7.35143	7.37419	7.07309	4.22933	4.65865	4.29839
	col-150	WBGene00000723	4.52085	4.63001	5.01967	3.44363	3.53113	3.79725	4.84033	4.46826	4.5859	2.71482	4.24433	3.10496	3.48076	3.35527	3.40248	2.24056	3.02636	1.89621	3.24814	3.55057	3.68977	2.06787	2.28941	1.63542
	col-153	WBGene00000726	3.95053	4.05775	4.05559	3.56702	3.75741	3.87586	4.33858	4.17875	4.27224	3.58929	4.444	3.94269	3.51318	3.74696	3.70414	2.92506	3.15881	2.38925	3.7717	3.87707	4.18857	2.40491	3.16388	2.37239
	col-154	WBGene00000727	4.59264	4.88664	4.90621	2.72374	2.89067	3.27441	5.00222	4.28184	4.42836	2.18875	3.73618	3.04223	2.26925	2.25951	3.67666	1.01817	2.53538	-0.0513177	3.27789	3.15826	3.37566	0.627299	-0.0325136	1.05046
	col-156	WBGene00000729	3.63406	3.78711	4.42863	0.958207	-1.19679	2.44618	3.27329	3.51133	2.97584	0.866826	3.22161	1.13534	-1.97868	0.979402	-0.438818	0	0.647853	0	1.47053	1.38065	1.25367	-1.18006	-2.61748	0
	col-157	WBGene00000730	4.20992	3.87592	4.14722	2.39117	0.973134	2.71411	4.52963	3.67179	3.97584	1.00433	3.35286	2.07394	0.606287	1.58709	2.8342	-0.981831	1.57385	0	2.41807	2.32818	2.48813	0.819944	-1.61748	0.0504602
	col-159	WBGene00000732	9.14693	9.25536	9.44847	8.23526	8.14306	7.49057	8.89507	9.15857	8.92922	7.97326	7.79219	8.03419	8.41471	8.42983	8.60193	7.42189	7.26109	6.83829	8.23493	7.90757	7.76333	6.30778	6.51181	6.67982
	col-161	WBGene00000734	4.98296	5.82663	6.25927	4.15984	3.99303	4.72021	5.94885	5.37806	5.10296	2.90245	5.08982	3.6589	3.10879	3.70603	4.26162	1.3401	3.92584	-1.27371	3.92997	3.89522	4.56708	1.6273	0.704452	-0.534502
	col-162	WBGene00000735	4.36557	5.51027	5.93863	3.12813	2.89067	3.51797	5.07299	4.37806	4.60239	2.00433	4.18685	2.40835	2.26925	2.83501	3.62008	0.892638	3.18391	-0.858673	2.70757	2.82122	3.75117	1.72683	0.552449	-0.534502
	col-166	WBGene00000739	6.20535	6.36057	6.30476	4.8651	4.5581	4.73836	6.02223	5.91572	6.03777	4.93722	5.16319	5.11262	5.29745	5.15314	5.27084	4.03312	4.83372	3.78518	5.17097	5.38065	4.9144	3.6013	3.80879	4.05046
	col-167	WBGene00000740	4.7765	5.31762	5.21231	3.19087	2.8476	2.98122	4.72786	4.74579	4.93737	2.00433	3.52973	3.16508	3.37888	4.01335	4.29815	1.89264	3.47567	0.311252	4.03822	3.66076	3.5756	0.141872	1.46999	2.16594
	col-168	WBGene00000741	3.57856	3.74056	3.4824	2.33672	1.80321	1.73836	3.21884	2.59379	3.33278	1.12986	2.10231	1.7203	2.26925	2.46973	2.8342	0.755135	1.78536	-1.27371	2.61737	2.21715	1.97356	-0.180056	0.189879	0.0504602
	col-175	WBGene00000748	5.05589	6.17177	6.45576	2.59047	3.61056	4.40132	6.26324	4.81618	5.2251	2.35225	5.34762	3.27829	3.06572	2.87249	5.15613	0	3.23282	0	4.37742	4.36771	4.53253	0.404906	0.382524	2.05046
	col-180	WBGene00000753	4.87192	5.64903	6.07322	4.14407	3.93249	3.98122	5.16226	5.25675	4.87766	3.12986	4.51112	3.33173	4.17107	4.0709	4.33377	2.56249	3.37032	1.53364	4.32139	4.03272	4.35603	1.40491	1.18988	2.05046
	cpb-2	WBGene00000771	3.92851	4.36442	4.19094	2.84573	3.6361	3.27441	4.65795	4.63332	4.50051	3.21732	3.58418	3.55037	2.92821	3.6639	3.99859	2.24056	1.78536	1.84177	3.70757	3.63938	3.1662	1.52038	1.84196	1.27285
	cpr-3	WBGene00000783	3.15407	2.56471	3.12485	1.88421	2.32677	2.1534	3.13311	3.00883	3.12023	2.06846	1.88819	1.7983	2.10879	2.56436	3.22415	1.3401	2.02636	1.78518	2.61737	2.61769	2.81006	1.40491	1.70445	1.4655
	cyn-2	WBGene00000878	5.92295	5.93395	5.60866	4.99383	5.45426	5.12149	6.17304	6.06772	5.97584	5.28636	5.51112	5.20142	4.85421	5.22733	5.27084	4.45557	4.1461	3.75604	5.32851	5.5333	5.35108	3.6273	3.98244	3.89176
	dhs-26	WBGene00000989	4.36557	3.42454	4.21231	6.55216	6.58784	6.83006	1.91072	2.23122	2.56922	6.34256	6.36586	6.16508	6.5488	6.01754	5.81542	5.40475	5.69225	4.93574	5.34968	5.66605	5.88388	4.70259	4.51181	4.24686
	dig-1	WBGene00000998	5.59264	5.42454	1.82529	3.72374	3.68585	1.91893	4.40105	5.53239	5.46037	4.76407	2.24433	4.08953	2.77621	4.52372	4.49978	4.14745	2.41339	3.93574	4.27789	3.61769	3.43299	3.1775	2.93711	3.63542
	dpy-4	WBGene00001066	5.24599	5.91311	5.45576	2.15984	3.05114	2.58636	5.61643	4.51133	5.00094	2.29979	3.79892	3.67966	2.77621	2.73683	4.43565	-0.981831	2.37032	-1.27371	3.44454	3.06515	3.93439	1.14187	1.08296	1.78743
	dpy-5	WBGene00001067	5.67432	6.81826	6.65233	3.7448	4.40312	4.85384	6.70823	5.15178	5.87087	3.52218	5.43416	4.12023	3.66518	3.21644	5.67666	0	3.89578	-2.85867	4.45759	4.78275	5.09102	2.06787	1.55245	3.10935
	dpy-9	WBGene00001071	1.36557	2.97975	2.87974	2.09571	1.80321	2.61283	2.37638	2.74579	1.46488	1.24534	2.73618	1.94269	0.0213242	0.172048	0.783574	1.01817	1.23282	0.311252	1.57007	1.48018	2.29549	0.404906	-0.295548	1.05046
	dpy-13	WBGene00001074	5.05589	5.99965	5.45576	1.72374	1.89067	2.66436	5.46677	4.00883	4.97584	2.18875	3.68727	3.38326	3.02132	2.56436	4.98745	0	2.71824	-2.85867	3.30703	3.188	3.72079	1.27938	0.382524	1.63542
	dur-1	WBGene00001113	3.4911	3.30168	2.21231	1.8062	2.5581	1.96075	3.29976	3.74579	3.04984	2.75435	2.63665	2.0098	2.19125	2.58709	1.97622	1.89264	1.49585	1.04822	2.70757	2.15826	2.25367	0.989869	1.55245	-0.534502
	elo-4	WBGene00001242	2.60658	3.01928	2.58428	1.95821	2.61056	2.11687	3.49568	2.23122	2.81538	1.63236	2.45378	1.25081	1.82868	0.909013	1.88311	1.01817	1.02636	0.948682	2.12261	2.43127	2.33613	0.989869	1.28941	0
	elo-7	WBGene00001245	2.86034	3.05775	3.07904	2.09571	1.38817	2.35503	3.32576	3.51133	2.87087	1.5449	1.56626	1.8723	2.10879	1.28752	2.29815	0.603132	-0.0891127	-0.858673	1.57007	1.96561	1.55852	0.989869	-0.617476	-1.5345
	elo-8	WBGene00001246	3.71349	3.42454	3.25413	1.8062	2.5581	2.1534	3.84033	3.23122	3.78681	1.79283	2.6706	2.13534	1.82868	2.11065	3.02061	0.892638	0.49585	-0.536745	2.75064	1.96561	2.33613	-0.180056	-0.0325136	0.0504602
	emb-9	WBGene00001263	9.29146	8.99408	8.27078	7.88064	7.7086	6.84967	8.31201	8.86888	8.88821	8.11095	7.18538	7.88017	7.67417	8.07794	8.05837	7.52067	7.26844	7.51201	7.98736	7.60396	7.47227	7.08673	6.98244	7.31099
	epi-1	WBGene00001328	7.85742	7.63479	5.70981	6.36079	6.11609	5.04579	6.72297	7.57868	7.60546	6.70224	5.27224	6.32186	5.62865	6.7645	6.62368	6.14745	5.40807	6.19661	6.56706	6.20265	5.9671	5.72683	5.34253	6.08755
	far-3	WBGene00001387	1.81303	2.05775	2.7687	3.0286	3.38817	3.61283	2.4726	3.00883	2.04984	2.93722	3.61937	3.38326	2.19125	2.17205	2.36854	3.66203	2.78536	2.49888	2.47053	2.99956	2.07309	2.81994	3.31326	2.78743
	fat-5	WBGene00001397	3.15407	3.33339	3.55111	4.3642	3.68585	3.48968	3.21884	3.00883	3.20904	4.18875	3.6706	4.12023	3.9986	4.01335	3.49978	3.3874	3.05385	2.56759	3.92997	4.09686	3.99909	2.40491	2.77484	2.98906
	fat-7	WBGene00001399	6.31128	6.12271	6.49989	6.28013	6.33848	6.35895	6.81761	6.97845	6.93249	6.66384	7.09295	6.5975	7.41364	7.02692	7.18567	5.91299	6.27137	5.13568	7.34266	7.53619	7.53907	6.14637	5.99723	5.59478
	fer-1	WBGene00001414	3.9936	4.18487	2.7687	2.88421	2.93249	1.53191	4.21884	4.17875	4.43757	2.90245	2.33179	2.7203	1.72176	3.07894	3.1055	2.01817	0.49585	1.84177	3.12261	3.03272	2.75117	0.627299	1.38252	1.27285
	fis-1	WBGene00001424	2.95053	2.61718	3.21231	2.49426	2.93249	2.61283	3.13311	2.88329	2.50051	2.29979	2.88819	2.50457	2.34325	1.54128	1.78357	1.43321	1.32592	0.841767	2.18674	2.74322	2.68977	0.141872	0.841956	1.27285
	fkb-8	WBGene00001433	2.60658	2.97975	3.29477	2.8062	3.08861	3.37063	2.8038	3.1243	3.04984	2.93722	3.75213	3.35773	2.60629	2.41998	2.56118	1.68113	2.81778	1.94868	2.30703	2.48018	2.41413	1.81994	2.55245	1.92493
	flp-8	WBGene00001451	3.95053	4.13175	4.67944	2.8062	2.12514	3.04092	4.17661	4.1243	3.89784	2.12986	3.33179	2.25081	2.34325	2.04652	2.14614	2.3401	2.78536	1.78518	2.57007	2.8587	2.52376	1.72683	2.33672	2.16594
	flp-19	WBGene00001462	2.15407	2.56471	2.9322	2.39117	1.50365	2.0794	2.4726	2.42386	2.09715	1.86683	2.49226	1.8723	0.828679	1.23094	2.14614	1.01817	1.32592	1.14133	0.985107	1.48018	0.336129	1.52038	0.841956	1.27285
	fmo-1	WBGene00001476	3.15407	3.20214	2.87974	3.8651	3.41792	3.67696	3.24632	3.1243	2.89784	3.61099	3.28873	3.7203	3.30673	3.43258	3.33377	4.04792	4.62971	4.28088	2.94858	2.03272	3.23229	4.4638	3.79191	3.71343
	frk-1	WBGene00001487	3.92851	4.01928	3.82529	2.8062	3.41792	2.91893	4.11832	3.81618	3.89784	3.15961	3.45378	3.07394	2.82868	3.06282	3.36854	2.01817	1.23282	1.38925	3.24814	3.188	3.62564	1.27938	1.70445	1.27285
	icl-1	WBGene00001564	6.81603	6.97724	6.57193	6.01132	5.89597	4.97613	7.03015	7.32473	7.33525	6.36826	5.74816	6.33828	6.24049	6.64237	6.81857	5.81691	5.55474	5.60893	6.82305	6.2315	5.93439	5.18627	5.55245	5.68467
	gln-2	WBGene00001603	5.9776	6.00458	5.87304	5.19852	5.39567	4.96075	6.09583	6.19205	5.80117	4.98784	5.31042	5.00158	5.09814	5.22008	5.45195	4.2661	3.88051	3.49888	5.19456	5.34148	5.17183	3.65283	3.61134	3.4655
	gln-3	WBGene00001604	7.85451	7.85422	7.73218	7.0286	7.044	6.4968	7.16766	7.40114	7.40857	7.05467	6.6706	7.05022	7.38983	7.67256	7.57427	6.4776	6.35935	6.26286	7.61737	7.45594	7.21469	5.89676	6.16716	6.08021
	grd-6	WBGene00001695	3.55	4.28556	2.51717	1.22124	0.803209	0.831468	3.27329	2.88329	2.95031	1.00433	2.05169	0.357728	-0.393713	1.39444	1.97622	0	0.325925	0	1.47053	0.380648	1.33613	-2.18006	-1.61748	0
	grd-14	WBGene00001703	4.57856	5.08595	4.83909	4.12813	4.10699	4.37836	5.0262	3.94742	4.53527	3.8303	4.62804	3.83578	3.23078	3.28752	3.75758	3.41049	3.86508	3.02397	3.12261	3.57329	3.92109	3.72683	3.55245	3.4655
	grl-16	WBGene00001725	5.12531	5.42454	5.12485	1.44363	0.388172	2.32332	5.15503	4.55315	4.91114	2.00433	3.2667	3.10496	2.48076	3.21644	4.24301	0	1.78536	0	3.36362	2.57329	3.29549	0.404906	-0.0325136	0.0504602
	gst-4	WBGene00001752	4.4911	4.93911	5.37278	4.88421	5.10699	5.53191	4.55183	4.23122	4.67434	4.29979	5.29961	4.23687	5.37005	4.98796	5.14614	4.07706	4.62055	3.84177	4.91111	5.39347	5.04885	3.21226	3.59198	3.50989
	gst-6	WBGene00001754	4.64761	4.83219	5.00749	4.0286	4.40312	4.4968	5.04978	4.67179	5.0256	3.90245	4.79123	3.7203	3.92821	3.90901	4.29815	2.95677	3.64785	2.22879	4.40465	4.35465	4.32608	2.81994	2.96749	2.92493
	gst-38	WBGene00001786	2.4297	2.45368	3.21231	1.54317	2.19553	2.2909	2.60587	1.42386	2.04984	1.00433	2.82929	1.8723	1.82868	2.01335	1.29815	0.603132	1.64785	0.311252	2.18674	2.21715	2.45161	-0.180056	-0.0325136	0.787426
	hbl-1	WBGene00001824	2.9936	2.71672	1.29477	1.54317	0.803209	0.638823	3.01026	3.33075	3.16532	2.29979	1.05169	2.19423	1.92821	2.56436	2.73111	1.89264	1.13328	2.14133	2.52116	1.96561	2.62564	0.989869	1.08296	2.4655
	hdl-1	WBGene00001839	3.55	3.78711	3.07904	2.99383	2.7101	2.68945	4.07299	3.74579	4.12023	3.15961	2.52973	2.59477	2.10879	2.92694	3.29815	1.95677	1.41339	1.14133	3.27789	3.35465	3.1662	1.81994	1.28941	0.0504602
	hil-1	WBGene00001852	2.36557	2.26926	2.37278	2.49426	2.93249	2.83147	2.4726	2.74579	2.56922	2.63236	2.99922	2.55037	2.97552	2.39444	2.49978	1.89264	1.57385	1.72629	2.91111	2.66076	2.78091	2.21226	1.28941	1.4655
	him-4	WBGene00001863	6.95326	6.61718	4.23337	5.38447	4.57139	3.50389	5.35129	6.43509	6.29016	5.49909	3.70376	4.95976	3.90397	5.3815	5.87709	4.97237	3.98414	4.78518	5.10612	4.71284	4.39502	4.12372	3.89032	4.4655
	his-24	WBGene00001898	1.90614	2.45368	2.87974	1.09571	1.61056	1.00139	1.76633	2.42386	2.31288	1.93722	1.15122	1.63784	1.34325	1.63148	2.36854	3.18809	2.53538	3.85557	1.66318	1.48018	1.62564	3.40491	3.28941	4.39624
	his-70	WBGene00001944	2.90614	2.80983	2.64841	1.8062	1.89067	1.63882	3.21884	3.74579	2.87087	1.24534	2.24433	1.25081	1.92821	1.23094	1.78357	0.433207	0.325925	-0.536745	1.8331	2.09686	2.02419	0.404906	-0.295548	-0.534502
	ifa-1	WBGene00002050	7.25265	7.24445	7.207	6.95369	7.09092	6.89351	7.23436	7.13122	7.12737	6.73719	7.09764	6.74759	7.09279	6.96321	7.20984	6.15772	5.9877	5.68436	7.18674	7.03272	7.18022	5.63372	5.56243	5.32348
	ifp-1	WBGene00002067	4.96142	5.09523	5.04371	4.22124	4.32677	4.38606	5.54631	5.53239	5.41442	4.27282	4.62804	4.25081	4.44759	4.43883	4.62008	3.60313	3.96978	2.99931	4.73999	4.58452	4.65806	3.27938	3.2405	3.05046
	kel-10	WBGene00002186	5.16353	5.36442	4.82529	4.26564	4.24615	3.78566	5.55732	5.96302	5.29777	4.33931	4.29961	4.13534	3.9986	4.29444	4.8342	3.3874	2.84949	2.60076	4.41807	4.38065	4.17743	2.27938	3.08296	1.78743
	kin-5	WBGene00002193	4.17293	4.43918	3.64841	3.39117	3.8693	3.59965	4.42529	4.59379	4.41908	3.24534	3.85904	3.30526	2.82868	3.65317	3.80911	2.68113	1.78536	1.89621	3.94858	3.72304	3.82442	1.90741	1.55245	1.92493
	kin-21	WBGene00002204	2.9936	2.71672	2.70981	1.88421	2.66119	1.58636	3.32576	2.74579	2.81538	1.79283	2.19853	2.0098	1.19125	1.58709	2.78357	0.433207	-0.352147	0.311252	2.24814	2.03272	2.33613	0.141872	0.382524	-1.5345
	kin-26	WBGene00002208	2.95053	2.71672	2.70981	1.88421	1.80321	1.91893	3.07299	2.88329	3.07369	2.00433	2.37361	2.07394	1.48076	2.14167	2.49978	1.01817	0.785356	-0.0513177	2.0555	2.70258	2.25367	0.404906	0.704452	-0.534502
	kin-31	WBGene00002212	2.71349	2.45368	2.58428	1.54317	1.26264	0.918931	2.5184	2.59379	2.84339	1.00433	1.49226	0.872301	0.606287	1.54128	1.56118	1.24056	-0.352147	0.463255	1.8331	2.09686	1.75117	0.141872	-0.295548	0.0504602
	klp-17	WBGene00002227	3.4297	3.71672	3.21231	2.33672	2.12514	2.68945	3.64769	3.42386	3.74287	2.35225	2.49226	2.35773	2.54489	2.23094	2.36854	1.43321	1.32592	1.31125	2.70757	3.09686	2.75117	0.989869	0.189879	-0.534502
	lbp-5	WBGene00002257	5.01466	4.97975	5.41947	4.84573	4.6487	5.1534	5.55732	5.30651	5.27738	4.5449	5.60627	4.68992	5.01001	4.79654	4.73111	3.9878	4.01243	3.27061	5.14699	5.42504	5.09694	3.40491	3.95238	3.4655
	lbp-7	WBGene00002259	4.81303	5.30168	5.43773	4.45646	4.311	4.63882	5.66306	5.3546	5.43297	3.93722	5.22161	4.05817	4.19125	3.98796	3.80911	3.13365	3.47567	2.92269	4.34968	4.82122	4.65002	2.94923	3.02638	2.78743
	let-2	WBGene00002280	9.99691	9.81931	8.62669	8.53412	8.29306	7.1134	8.94676	9.58373	9.63029	8.90848	7.55948	8.61039	7.92821	8.78369	8.66622	8.17636	7.6354	8.11646	8.69729	8.26504	7.85533	7.53419	7.50923	7.94326
	myo-1	WBGene00002348	6.97492	6.49982	5.21231	5.45646	4.97313	3.77398	5.49568	6.06772	5.83644	5.05269	3.51112	5.43912	4.76279	5.32518	5.35992	5.16792	4.08081	4.41745	5.03822	4.188	3.78091	4.53419	3.98244	4.76928
	lin-29	WBGene00003015	3.46073	3.59119	3.03174	2.99383	2.38817	2.50389	3.42529	3.33075	3.20904	3.15961	2.79892	3.43302	3.30673	3.2453	3.26162	2.24056	1.57385	2.22879	3.0555	3.15826	2.81006	0.819944	1.90609	2.55296
	lys-2	WBGene00003091	6.81002	6.63319	7.12766	6.01132	6.29506	6.54055	6.66561	6.05322	6.16532	5.79283	6.46592	5.88129	6.11408	5.76201	6.0315	5.01064	5.45521	4.72629	5.86775	5.92202	6.0761	4.79722	4.74885	4.82305
	lys-7	WBGene00003096	5.02508	4.97975	5.45576	4.26564	4.19553	4.55939	6.19436	5.91572	5.68599	4.91994	4.86638	5.07394	4.41364	4.25951	4.28	4.35207	4.91838	4.46326	4.29254	4.48018	4.674	5.27938	4.89822	5.08021
	mig-6	WBGene00003242	8.80096	8.4972	7.3704	7.37268	6.9656	5.93999	7.55183	8.27561	8.37717	7.69845	6.30232	7.40368	7.14286	7.62326	7.53655	7.00875	6.5691	6.94707	7.5071	7.11051	6.54341	6.12828	6.10362	6.80979
	mig-17	WBGene00003248	2.76412	2.05775	2.37278	2.68067	2.89067	2.91893	2.21884	2.59379	2.42836	3.00433	3.2667	2.45726	2.10879	1.9794	2.29815	1.24056	2.18391	1.31125	2.57007	2.61769	2.2106	1.81994	1.84196	2.16594
	mig-18	WBGene00003249	2.71349	2.80983	2.29477	3.06254	3.19553	3.35503	2.4726	3.1243	2.09715	2.86683	3.33179	2.7203	2.66518	1.71637	1.14614	1.95677	1.78536	1.84177	2.0555	2.52749	2.07309	1.81994	2.28941	1.27285
	msp-3	WBGene00003424	6.65768	6.77272	7.05263	6.08749	6.27081	6.01138	6.88691	6.94742	6.76134	6.11475	6.35286	6.21215	6.2062	6.10278	6.21939	5.24699	5.38662	4.86243	6.40801	6.44057	6.2106	4.4493	4.74008	4.16594
	msp-10	WBGene00003425	5.24599	5.30168	5.37278	4.9124	5.08861	4.77984	5.44321	5.3546	5.29777	4.56727	5.07088	4.66931	4.89169	4.73683	5.04231	3.8426	4.22074	3.40811	5.09781	5.20265	5.07309	3.40491	3.72237	3.63542
	msp-19	WBGene00003426	7.279	7.40041	7.38459	6.79615	6.89067	6.3648	7.50992	7.51133	7.34263	6.74702	6.70581	6.78399	6.59875	6.74948	6.71093	5.95677	5.69225	5.14695	6.95089	6.85406	6.75117	5.64649	5.46467	4.85782
	msp-31	WBGene00003429	7.93819	7.99346	8.37988	7.33151	7.44526	7.25353	8.08064	8.17875	7.97426	7.34741	7.61937	7.40835	7.47665	7.34448	7.5076	6.2787	6.43706	5.70738	7.55344	7.71284	7.40341	5.94923	5.97871	5.62537
	msp-33	WBGene00003431	7.5697	7.5275	7.79904	6.9124	7.08398	6.89621	7.67195	7.85013	7.53956	6.90684	7.37876	6.8991	6.91007	6.84447	7.1285	5.95284	5.88817	5.3845	7.10197	7.27373	6.99434	5.63372	5.5871	5.22039
	msp-36	WBGene00003432	7.86904	7.94554	8.35607	7.42091	7.59763	7.32031	8.0911	8.06772	7.93412	7.35225	7.74118	7.3169	7.41579	7.34281	7.50955	6.48577	6.49083	5.99308	7.60569	7.77419	7.54991	5.96969	6.26211	5.61524
	msp-38	WBGene00003434	6.36557	6.55466	6.80081	5.95369	6.23784	5.96333	6.91072	6.73675	6.51146	5.91122	6.45378	6.00158	5.94019	5.95995	6.1055	5.14745	5.01243	4.23936	6.02512	6.20265	5.76239	4.58813	4.56243	4.24686
	msp-40	WBGene00003435	7.5518	7.60749	8.02873	6.92168	7.21684	6.96974	7.81875	7.87095	7.60852	6.96696	7.41551	7.11833	7.0575	6.99648	7.22177	6.16792	6.13006	5.26545	7.17691	7.44674	7.11165	5.55465	5.68173	5.05046
	msp-45	WBGene00003438	7.09349	7.00458	7.44452	6.34364	6.62976	6.39752	7.08826	7.27561	6.97109	6.33606	6.83117	6.42689	6.77955	6.48493	6.68703	5.53649	5.5108	4.82783	6.6547	6.74071	6.59666	5.22082	5.12399	4.71343
	msp-49	WBGene00003442	6.82202	6.87052	7.13328	6.01998	6.1739	6.13981	6.92141	6.97845	6.82419	6.16328	6.54583	6.20501	6.45595	6.27359	6.44789	5.60813	5.40274	4.75604	6.59392	6.43748	6.45853	5.20365	4.94477	4.32348
	msp-50	WBGene00003443	7.292	7.22557	7.68518	6.54016	6.87199	6.65165	7.43727	7.34868	7.33894	6.58382	7.05007	6.6848	6.95206	6.70343	6.94776	5.81691	5.93695	5.19661	6.92292	7.05307	6.84216	5.4638	5.46999	5.08021
	msp-51	WBGene00003444	7.63746	7.59936	7.64252	6.98279	7.07467	6.54743	7.77697	7.75925	7.68308	6.98161	7.01912	6.8991	6.88551	7.11065	7.1055	6.19808	5.99481	5.44967	7.19456	7.28065	7.22284	5.67169	5.84196	5.12371
	msp-53	WBGene00003446	7.13496	7.31365	7.42634	6.6697	6.95296	6.33131	7.25649	7.34273	7.25148	6.56171	6.74218	6.61915	6.61378	6.51782	6.80277	5.57786	5.64785	5.11287	6.77952	6.88163	6.69563	5.56141	5.28941	4.65532
	msp-55	WBGene00003448	6.7038	6.98725	6.88972	6.29806	6.29506	5.75033	7.02223	7.19205	7.05435	6.2488	6.27775	6.11643	6.19625	6.35857	6.28	5.25976	5.11383	4.71118	6.31423	6.2772	6.25896	4.9595	4.85826	4.4655
	msp-56	WBGene00003449	6.59963	6.64272	6.83221	6.16766	6.16076	5.97613	6.81302	6.66227	6.57341	6.08017	6.30773	6.14283	6.12461	5.95995	6.12597	5.04792	5.18391	4.3605	6.15102	6.17321	5.95084	4.4638	4.64931	4.19342
	msp-57	WBGene00003450	7.33659	7.53434	7.47799	6.75522	7.0606	6.64043	7.68079	7.63818	7.58797	6.86457	6.96884	6.82184	6.80923	6.918	6.9649	5.94496	5.8534	5.56759	7.17097	7.26504	7.01326	5.45657	5.67714	5.50989
	msp-59	WBGene00003452	8.00417	8.07427	8.18419	7.38615	7.56974	6.99638	8.11739	8.29731	8.04759	7.38253	7.47435	7.37055	7.42647	7.53837	7.6557	6.51536	6.32028	5.87604	7.63185	7.63938	7.34238	6.07733	6.07601	5.54231
	msp-63	WBGene00003456	2.4297	2.97975	3.29477	2.39117	1.97313	2.53191	3.13311	3.23122	2.60239	2.12986	2.79892	1.94269	2.02132	1.58709	1.56118	1.75513	1.32592	0.463255	1.57007	2.03272	2.68977	0.141872	0.189879	0.465498
	msp-64	WBGene00003457	7.4741	7.40041	7.88474	6.65865	6.89332	6.80157	7.74962	7.53761	7.36575	6.74211	7.24855	6.71779	6.87931	6.60111	6.76412	5.58802	5.67465	5.11287	6.7873	7.00792	6.82263	5.27115	5.17694	4.87489
	msp-65	WBGene00003458	5.81303	5.90258	6.04966	5.35738	5.5581	4.96075	6.0341	5.83325	5.78681	5.13735	5.24433	5.29184	5.44759	5.53545	5.62008	4.4776	4.37032	3.88279	5.58204	5.48618	5.44697	3.94923	4.01188	3.67495
	msp-76	WBGene00003463	7.53185	7.66158	7.6909	7.03288	7.27488	6.79147	7.82104	7.77701	7.64877	7.12986	7.1795	7.02001	6.97261	7.01335	7.25001	6.22111	6.1461	5.75971	7.37398	7.38226	7.21877	5.80294	6.01915	5.54231
	msp-77	WBGene00003464	6.81603	6.87052	7.18013	6.46917	6.61699	6.22593	7.18551	6.97845	7.10729	6.44878	6.56851	6.32516	6.37005	6.36844	6.51925	5.39321	5.46035	5.21279	6.69385	6.84008	6.60707	5.09607	5.11044	4.7509
	msp-78	WBGene00003465	6.5821	6.70767	6.84252	6.12412	6.25854	5.9426	6.71562	6.81618	6.69562	6.09949	6.42424	6.25081	6.11936	6.06484	6.25234	5.04054	5.22074	4.66489	6.4214	6.58172	6.2616	4.94923	4.94477	4.55296
	msp-79	WBGene00003466	6.17293	6.30568	6.45128	5.87468	5.83663	5.56279	6.30304	6.36638	6.27224	5.57832	5.83679	5.60566	5.57591	5.56722	5.82171	4.77306	4.78536	4.19661	5.98511	6.06915	5.75866	4.37453	4.48056	3.7509
	msp-81	WBGene00003467	7.78266	7.86782	8.24249	7.20043	7.44887	7.24721	8.05659	8.03119	7.79311	7.25053	7.54697	7.21571	7.59118	7.18793	7.4336	6.41335	6.38121	5.71497	7.3409	7.39984	7.30063	6.08204	5.86634	5.32348
	msp-113	WBGene00003468	6.57856	6.43554	6.41487	5.72374	6.05587	5.52844	6.63994	6.3546	6.48947	5.87581	5.93083	5.70519	6.01568	5.99223	6.07951	5.16792	5.03328	4.62514	6.10612	6.18062	5.95084	4.75068	4.92168	3.71343
	msp-142	WBGene00003469	6.36557	6.30568	6.9514	5.50664	5.75741	5.75628	6.75202	6.72764	6.34753	5.60018	6.0992	5.70519	6.2259	5.40407	5.8342	4.72783	4.53538	4.13001	5.6966	5.9699	5.97678	4.14187	4.17694	3.63542
	msp-152	WBGene00003470	7.50791	7.53604	7.87806	6.8062	7.0248	6.98375	7.7424	7.71848	7.53097	7.04474	7.43786	7.02611	7.04091	7.01335	7.16851	6.22111	6.17767	5.64515	7.32851	7.46811	7.18022	6.08204	5.8542	5.4655
	myo-2	WBGene00003514	6.58562	6.01928	3.73956	4.76556	3.89067	2.50389	4.8038	5.94742	5.56922	4.72481	2.91676	4.92541	4.08741	4.76201	4.69046	4.54173	3.3032	3.77068	4.73999	3.59566	3.02419	3.86434	3.40489	4.29839
	myo-3	WBGene00003515	8.33031	8.09523	6.67559	6.65309	6.26673	5.41267	6.97373	7.59879	7.68888	6.7952	5.94477	6.5588	6.03255	6.83857	6.77063	5.79515	5.69661	5.84869	6.60862	6.44981	5.87701	5.54786	5.41043	6.06541
	nac-1	WBGene00003517	4.41393	4.26926	4.39163	3.99383	4.17825	3.93999	4.5628	4.28184	4.43757	4.14481	3.94477	3.7983	4.63603	4.40726	4.84658	3.54173	3.83372	3.49888	4.64046	4.32818	4.61742	3.27938	3.28941	3.37239
	ncr-2	WBGene00003562	3.66103	3.09523	3.03174	1.8062	2.38817	2.2909	3.84033	3.33075	3.4828	3.24534	2.24433	1.94269	1.48076	2.75701	2.93042	1.43321	1.32592	1.60076	2.30703	2.27373	2.68977	1.52038	1.18988	0.0504602
	ncx-1	WBGene00003566	7.01466	7.06957	6.87974	6.03716	6.08861	5.36285	6.90642	7.09629	7.04533	6.08406	5.85166	6.17242	6.00432	6.38637	6.51925	5.51002	5.25074	5.15814	6.59096	6.29781	6.19411	4.78573	5.29541	5.09485
	nex-3	WBGene00003590	5.63406	5.87592	6.25413	5.68613	5.85306	5.8399	6.01426	5.63332	5.77595	5.33931	6.31579	5.43302	5.54489	5.30133	5.20504	4.66203	5.04017	4.33115	5.70757	5.93085	5.64194	4.53419	4.65865	4.34814
	nhr-2	WBGene00003601	2.81303	1.51027	1.29477	3.33672	3.01266	3.35503	1.84033	2.00883	2.35241	3.09949	2.88819	3.30526	2.97552	3.27359	3.59093	3.9878	3.45521	4.26027	3.41807	2.8587	3.41413	4.34351	3.92168	4.53159
	nhr-136	WBGene00003726	2.60658	1.71672	2.21231	2.39117	2.50365	2.55939	2.87595	2.59379	2.78681	2.58929	2.97225	2.7203	1.19125	2.20179	2.8342	1.3401	1.49585	1.38925	2.41807	2.48018	2.89412	1.27938	2.28941	1.27285
	nlp-4	WBGene00003742	3.26369	2.85422	2.12485	2.49426	2.75741	2.0794	3.07299	2.59379	2.92431	2.00433	2.56626	1.63784	1.72176	2.31501	2.56118	0.755135	0.785356	0.463255	2.66318	2.32818	2.78091	1.27938	0.189879	1.05046
	nlp-14	WBGene00003752	3.19154	2.80983	2.87974	2.22124	2.05114	2.00139	2.97783	3.33075	2.35241	1.93722	1.41426	2.35773	2.19125	0.75701	1.56118	1.52067	1.84949	0.841767	1.47053	1.38065	1.48813	1.52038	1.18988	2.4655
	nlp-21	WBGene00003759	3.57856	3.56471	3.79727	2.44363	2.19553	2.89756	3.58449	3.81618	3.46488	2.00433	3.05169	2.55037	2.02132	2.36844	2.49978	1.82552	2.08081	1.78518	1.24814	2.43127	2.52376	0.989869	2.13741	2.16594
	nlp-26	WBGene00003764	4.5355	5.46088	5.71731	4.3087	4.53113	4.77398	5.60587	5.55315	5.50051	3.86683	5.19853	4.27829	4.49706	4.04652	4.28	3.56249	3.98414	2.84177	4.81293	4.91314	4.5756	2.4638	3.40489	3.10935
	paf-1	WBGene00003906	2.60658	3.05775	1.9322	1.44363	1.38817	1.58636	2.76633	2.74579	2.66652	1.79283	1.70376	1.55037	1.19125	2.11065	1.88311	0.240562	0.325925	-0.0513177	2.57007	1.89522	1.92109	0.819944	0.382524	-0.534502
	pcp-3	WBGene00003958	8.09966	8.07544	8.09063	7.7435	7.7086	7.66119	8.03509	7.73675	7.95433	7.502	7.38132	7.27147	7.62495	7.64913	7.76901	6.84047	6.95892	6.63118	7.67161	7.57611	7.56602	6.57817	6.38534	6.152
	pcp-4	WBGene00003959	4.84865	5.029	4.6167	3.94006	3.50365	3.33926	4.91072	4.94742	4.98216	3.79283	3.10231	3.94269	3.37888	3.99648	3.85886	2.95677	2.94063	2.72629	3.94858	3.52749	3.31595	2.21226	2.18988	2.55296
	pes-8	WBGene00003981	3.39799	3.99965	3.4824	2.44363	2.5581	2.71411	4.33858	3.74579	3.91114	2.18875	3.31042	2.63784	2.48076	2.67455	3.06368	1.75513	2.32592	2.04822	2.36362	3.06515	2.68977	2.40491	2.13741	2.05046
	pgp-1	WBGene00003995	4.41393	4.64272	3.79727	3.72374	3.26264	3.37063	4.88472	4.74579	4.68211	3.93722	3.15122	3.61646	2.60629	2.56436	2.06368	2.43321	2.02636	2.89621	2.41807	1.89522	1.68977	1.81994	1.90609	2.85782
	pgp-5	WBGene00003999	4.52085	4.71672	3.82529	4.55514	4.50365	4.87039	4.84033	4.91572	4.87087	4.32626	4.38388	4.26462	3.9986	4.54128	5.06368	3.58295	3.66577	3.09552	4.64046	4.46811	4.84568	3.43465	3.18988	2.78743
	pgp-6	WBGene00004000	4.28118	4.85422	3.79727	4.41764	4.47563	4.70183	4.60587	3.88329	4.73541	3.61099	4.28873	4.19423	0.343252	1.79654	2.29815	0.755135	-0.0891127	1.14133	-0.751859	2.15826	1.75117	-0.180056	0.382524	0
	pgp-8	WBGene00004002	2.4297	2.26926	1.9322	2.28013	2.38817	2.47532	2.76633	3.00883	2.14295	2.49909	2.37361	2.30526	2.02132	2.46973	2.56118	1.24056	1.13328	1.31125	2.8331	2.66076	2.48813	0.989869	0.552449	0.465498
	pgp-14	WBGene00004008	4.26369	3.87592	2.98283	2.68067	3.08861	2.04092	3.32576	3.33075	3.2927	2.18875	1.99922	2.35773	2.87931	2.54128	2.67666	2.56249	1.78536	2.63318	2.52116	1.66076	1.97356	1.98987	1.28941	2.27285
	pqn-35	WBGene00004122	2.76412	2.80983	1.9322	1.54317	1.97313	0.738359	2.37638	2.42386	2.66652	0.866826	1.63665	1.94269	1.82868	1.71637	2.43565	1.95677	1.41339	0.948682	1.98511	1.57329	1.55852	1.81994	0.967486	0.787426
	ketn-1	WBGene00004130	8.68504	8.11589	5.10213	6.17155	5.58457	3.89756	6.72786	7.86265	7.8347	6.94364	4.57525	6.2228	4.52912	6.69037	6.59827	5.941	4.76887	5.77432	6.77952	5.77786	5.5105	4.97982	4.50146	5.76928
	pqn-72	WBGene00004154	2.60658	3.48225	2.12485	2.0286	2.05114	1.1534	3.5628	3.81618	3.69754	1.93722	1.82929	2.13534	1.60629	2.51782	2.88311	0.240562	0.910887	0.600759	2.18674	2.21715	2.25367	0.627299	0.382524	1.05046
	pqn-94	WBGene00004173	3.22807	3.01928	1.70981	2.22124	1.7101	1.47532	3.58449	3.42386	2.56922	2.00433	2.45378	1.94269	2.10879	2.25951	1.78357	1.89264	2.41339	1.78518	1.47053	1.48018	2.52376	1.52038	1.84196	2.27285
	ptr-16	WBGene00004230	1.81303	2.66781	2.03174	1.72374	1.7101	1.53191	3.07299	2.74579	2.50051	2.00433	1.82929	1.55037	0.343252	1.79654	2.78357	1.24056	1.13328	0.72629	2.0555	2.43127	2.02419	0.141872	0.967486	0.787426
	ram-2	WBGene00004300	5.64761	6.27335	5.86632	4.23619	4.07	3.47532	5.8627	5.55315	5.6937	4.27282	4.58418	4.57274	4.80268	4.61499	5.30714	3.18809	4.05385	2.89621	4.70757	4.61769	4.42359	1.98987	3.08296	3.10935
	rol-1	WBGene00004394	5.52819	6.14522	5.71731	1.95821	2.89067	2.93999	6.13679	4.70927	5.30786	1.86683	4.25556	3.95976	3.69375	3.34197	5.34254	0	3.10728	0	3.92997	3.72304	4.31595	1.27938	0.841956	1.92493
	rol-6	WBGene00004397	3.15407	4.55129	4.19094	2.33672	3.50365	2.22379	4.87595	2.23122	3.8572	1.00433	3.70376	2.35773	1.02132	-0.0909869	3.78357	-2.56679	1.23282	-2.85867	2.75064	2.89522	3.27473	0.989869	1.08296	1.4655
	rol-8	WBGene00004398	3.9936	5.11361	4.44678	2.22124	2.75741	2.78566	4.5184	3.74579	4.01332	1.35225	3.51112	2.63784	1.60629	0.172048	4.14614	-1.56679	1.23282	-1.85867	2.66318	2.66076	3.1662	0.404906	0.704452	1.78743
	skr-7	WBGene00004813	1.07606	1.80983	1.29477	3.0286	2.75741	2.89756	1.68833	2.74579	2.04984	3.18875	2.70376	3.13534	3.48076	3.187	2.78357	4.06256	3.86508	4.57596	2.94858	2.99956	3.02419	4.56141	4.38252	4.50989
	skr-14	WBGene00004820	0.906139	1.13175	1.70981	2.09571	1.38817	1.96075	1.21884	1.42386	1.39088	1.79283	2.60188	1.94269	2.60629	1.94464	2.29815	3.3874	2.96978	3.27061	2.36362	1.96561	2.07309	2.86434	3.16388	3.27285
	snf-2	WBGene00004901	3.03542	3.45368	3.3343	1.22124	2.50365	1.53191	3.82218	3.51133	3.42836	2.67418	2.10231	2.13534	1.60629	2.63148	2.67666	2.01817	0.325925	0.948682	2.98511	2.61769	2.25367	0.989869	-1.03251	0.465498
	snf-5	WBGene00004904	6.72632	6.61396	6.19094	5.71309	5.93764	5.2661	6.94467	6.93166	6.7595	5.91559	5.64947	5.78878	5.24049	6.04241	6.18567	4.94891	4.17141	4.06019	6.22923	5.91759	5.87701	4.00977	4.01188	3.63542
	snf-10	WBGene00004909	3.11559	3.01928	2.58428	1.88421	2.75741	1.91893	3.4726	3.81618	3.72792	2.45179	2.52973	2.40835	1.82868	2.39444	2.62008	1.68113	0.49585	0.841767	2.75064	2.82122	2.86664	0.627299	1.08296	1.05046
	sod-3	WBGene00004932	2.95053	2.80983	3.37278	2.49426	2.75741	2.96075	3.49568	3.81618	3.74287	2.79283	2.91676	2.45726	2.87931	2.75701	2.73111	1.3401	2.08081	0.72629	2.41807	2.89522	2.2106	1.81994	1.70445	1.27285
	spe-4	WBGene00004958	4.3324	4.34899	3.79727	3.33672	3.47563	3.24086	4.62693	4.23122	4.28251	3.06846	3.61937	3.27829	3.30673	3.04652	3.75758	1.89264	1.57385	2.18572	3.12261	3.21715	3.70536	0.989869	1.46999	2.05046
	spe-6	WBGene00004960	3.63406	3.56471	3.41025	3.06254	3.05114	3.17132	3.91072	3.33075	3.84339	3.24534	3.56626	3.27829	3.41364	3.03003	3.14614	2.52067	2.02636	1.72629	2.94858	3.43127	3.1204	2.06787	2.33672	1.78743
	spe-8	WBGene00004962	2.60658	2.80983	2.12485	2.33672	2.44707	1.0794	3.13311	3.23122	3.18735	2.67418	1.82929	1.55037	1.72176	2.34197	2.67666	1.24056	0.13328	0.141327	2.18674	1.96561	2.81006	-0.180056	0.552449	0.465498
	spe-11	WBGene00004965	5.4297	5.26926	5.36325	4.62496	4.85849	4.86489	5.8038	5.91572	5.56502	4.49909	5.1452	4.42074	4.63603	4.77691	5.16604	3.56249	3.43445	2.42673	5.04688	5.188	5.00541	2.86434	3.38252	2.55296
	spe-12	WBGene00004966	3.3324	2.85422	2.70981	2.44363	2.80321	2.55939	2.87595	3.1243	3.37177	2.00433	3.24433	2.0098	2.10879	2.04652	2.14614	0.892638	1.49585	0.600759	2.30703	2.57329	3.02419	0.627299	0.704452	0.787426
	spe-15	WBGene00004969	6.84572	6.92877	6.40562	6.15591	6.28702	5.43138	7.18018	7.06049	7.11162	6.22438	5.88458	6.24037	5.63603	6.37825	6.42743	5.48306	4.94798	4.88279	6.35318	6.29439	6.0519	4.3591	4.84196	4.65532
	spe-26	WBGene00004972	4.66103	4.74056	3.95774	3.84573	4.08861	3.79725	5.0341	4.85013	4.85031	4.06846	4.15122	4.04223	3.37888	3.89087	4.14614	2.60313	2.45521	2.22879	4.17097	4.38065	3.97356	2.06787	2.08296	2.05046
	spe-41	WBGene00004976	4.52085	4.45368	3.95774	3.51892	3.73395	3.38606	4.86713	4.78142	4.91774	3.86683	3.24433	3.85415	3.37888	4.01335	4.16604	3.13365	2.08081	2.78518	4.03822	4.11245	3.76612	1.6273	2.33672	2.92493
	F26F4.2	WBGene00005012	4.7765	4.76402	5.00749	4.3087	4.311	4.2909	5.07299	4.97845	4.68985	4.00433	4.4635	4.08953	3.80268	4.03003	4.29815	3.29119	2.81778	2.49888	4.37742	4.70258	4.34611	2.4638	2.74008	2.37239
	jmjd-1.1	WBGene00005013	2.4911	2.85422	2.51717	1.44363	1.97313	1.96075	2.91072	3.1243	2.95031	1.71482	1.82929	1.25081	2.41364	1.58709	2.36854	0.433207	0.785356	0.141327	2.18674	2.03272	2.2106	0.404906	0.189879	-0.534502
	sqt-1	WBGene00005016	4.41393	5.59119	5.11353	2.63628	3.58457	2.83147	5.41322	3.51133	4.61056	2.06846	4.444	3.07394	2.82868	-0.827952	4.69046	-2.56679	1.84949	-1.85867	3.15503	3.30121	4.15489	1.72683	0.382524	1.92493
	sqt-2	WBGene00005017	4.20992	5.49633	5.05559	2.22124	3.58457	3.02129	5.38259	3.74579	4.56922	1.45179	4.25556	3.35773	1.92821	-1.09099	4.38561	-0.244865	2.02636	-2.85867	3.30703	3.40618	4.01169	2.14187	1.46999	1.78743
	sqt-3	WBGene00005018	4.07606	5.63001	4.56779	2.84573	2.75741	2.66436	5.35761	3.81618	4.56081	1.86683	3.47315	3.2228	2.97552	1.49398	4.48401	0.240562	2.23282	0.600759	3.59392	3.27373	3.98638	1.98987	1.70445	2.55296
	ssp-10	WBGene00006039	6.11559	6.11361	6.05559	5.88421	5.89597	5.36285	6.27329	6.5219	6.21173	5.51068	5.68312	5.61646	5.36117	5.93802	5.89508	4.97237	4.62971	4.31125	6.06406	5.76312	5.81726	4.22933	4.2027	3.98906
	ssp-11	WBGene00006040	4.7765	4.75234	4.07904	4.07922	4.01266	3.77398	4.59522	5.00883	4.62677	4.02063	3.87369	4.15029	3.80268	4.03003	4.45195	3.01817	2.99835	2.92269	3.8331	4.44366	3.78091	2.52038	2.70445	2.05046
	ssp-16	WBGene00006044	4.7765	4.78711	5.11353	4.06254	4.43257	4.0794	5.13311	5.03857	4.80829	3.86683	4.75213	3.99332	4.10879	4.08693	4.45195	3.4776	3.34829	3.11861	4.34968	4.36771	4.10872	3.14187	3.02638	2.37239
	ssp-19	WBGene00006047	4.3324	4.43918	4.23337	3.76556	3.82558	3.18902	4.17661	4.55315	4.37177	3.77372	3.6706	3.94269	3.15061	3.72664	3.62008	2.89264	2.88051	2.35078	3.59392	3.96561	3.39502	2.72683	2.28941	2.55296
	ssp-31	WBGene00006048	3.95053	4.01928	4.3343	3.78603	4.05114	4.18902	4.35129	4.63332	3.95031	3.45179	4.76003	3.61646	3.66518	3.90901	3.78357	2.79076	3.02636	1.60076	3.94858	4.188	4.03657	2.52038	2.63045	1.27285
	ssq-1	WBGene00006050	6.99095	7.14745	7.38694	6.33672	6.70105	6.6161	7.24632	7.26307	7.2251	6.49326	6.95686	6.62986	6.27399	6.67852	6.79	5.80389	5.62513	5.13568	6.82809	6.88844	6.69563	4.9595	5.37688	5.06541
	ssq-2	WBGene00006051	7.47789	7.57636	7.40794	6.54617	6.95803	6.38029	7.59388	7.829	7.67823	6.97116	6.90967	7.1614	6.13507	7.0102	7.13357	6.07345	5.8534	5.45874	7.02512	6.9418	6.75679	5.49237	5.56243	5.48787
	ssq-3	WBGene00006052	6.33659	6.30168	6.39631	5.58465	5.87467	5.51446	6.39799	6.78142	6.45357	5.67932	5.98916	5.76469	5.19125	5.59271	5.62727	4.74609	4.34829	3.99931	5.71846	5.70772	5.73606	4.19498	4.40489	4.22039
	ssq-4	WBGene00006053	7.90614	8.05657	7.94822	7.2729	7.57305	7.13411	8.15865	8.29423	8.14647	7.31639	7.61502	7.5002	6.87307	7.45668	7.4233	6.48033	6.17455	5.83133	7.60569	7.56623	7.45161	6.0147	6.1606	5.4655
	sss-1	WBGene00006056	7.39999	7.34316	7.30476	6.69697	6.95296	6.55428	7.69831	7.82047	7.53634	6.81636	7.16021	6.60022	6.43072	6.60529	6.8435	5.65238	5.62513	5.15255	6.98059	7.08307	6.71887	5.16867	5.38252	4.89176
	sst-20	WBGene00006058	3.57856	3.71672	3.6167	2.88421	3.29506	2.87586	4.01026	3.94742	3.60239	2.58929	2.99922	2.50457	3.23078	2.65317	3.02061	1.52067	1.64785	1.04822	3.52116	3.188	3.02419	0.627299	1.38252	0.787426
	sul-3	WBGene00006310	2.55	2.93911	2.87974	2.39117	1.89067	1.63882	3.16226	4.00883	3.46488	2.00433	2.28873	2.59477	2.26925	2.20179	2.78357	1.43321	2.18391	1.22879	2.0555	2.48018	2.07309	1.14187	1.63045	1.63542
	sym-1	WBGene00006366	3.83688	4.77561	3.85277	3.22124	2.7101	2.93999	4.07299	2.88329	3.61869	2.12986	2.97225	2.50457	2.41364	2.14167	3.22415	2.71861	2.41339	1.66489	3.30703	2.66076	3.37566	1.90741	2.02638	3.22039
	hdl-2	WBGene00006409	3.66103	4.09523	3.70981	1.95821	3.3578	2.63882	3.94467	4.17875	4.06182	3.15961	2.91676	3.33173	3.15061	3.06282	3.43565	2.68113	1.02636	1.60076	3.24814	3.59566	3.1204	1.14187	1.18988	1.05046
	sams-5	WBGene00006416	4.86034	5.20214	5.04371	4.63628	4.74572	4.45352	5.44321	5.42386	5.2927	4.27282	4.87369	4.61646	4.97552	5.04241	5.39407	3.73699	3.57385	2.97422	5.19456	5.14315	5.01795	3.43465	3.38252	2.78743
	ttn-1	WBGene00006436	6.08605	5.90258	3.25413	4.25099	3.61056	2.96075	5.01026	5.8996	5.69754	4.75435	3.51112	4.43302	3.37888	4.85855	4.78357	4.37572	2.78536	3.84177	4.41807	3.94833	3.62564	3.43465	3.21541	3.92493
	alg-4	WBGene00006449	6.17293	6.37588	5.67944	5.17544	5.59111	4.61283	6.45209	6.56341	6.39325	5.29979	4.99252	5.37055	4.66518	5.47887	5.89508	4.37572	3.51575	3.97422	5.52736	5.25979	5.28515	3.14187	3.6863	3.59478
	tag-164	WBGene00006509	4.19154	3.99965	4.19094	3.41764	3.22947	2.96075	3.99414	4.17875	4.04984	3.18875	3.41426	3.6589	2.82868	3.15694	3.56118	2.56249	1.78536	1.60076	2.70757	3.188	3.5756	1.72683	2.42692	0.0504602
	tbx-34	WBGene00006553	3.22807	3.42454	3.3343	2.54317	2.75741	2.85384	3.5628	3.88329	3.31288	2.18875	2.91676	2.45726	2.60629	2.28752	2.49978	1.52067	1.49585	0.948682	2.41807	2.57329	2.48813	0.819944	1.63045	-0.534502
	tnc-2	WBGene00006583	4.73903	4.75234	5.00749	4.68067	4.75741	4.79147	5.04196	5.06772	4.49168	4.20311	5.27775	3.95976	4.72176	4.0709	4.46807	3.66203	4.18391	2.94868	4.34968	4.69223	4.2106	3.6013	3.64931	3.63542
	tnt-4	WBGene00006589	4.825	4.33339	3.70981	3.76556	3.32677	2.96075	4.27329	3.94742	3.97584	2.97116	3.39408	3.45726	3.44759	3.32855	3.22415	2.95677	2.84949	2.14133	3.44454	2.57329	2.78091	2.27938	2.55245	2.78743
	try-7	WBGene00006625	2.90614	2.71672	3.12485	1.09571	2.05114	2.35503	3.24632	2.74579	3.04984	1.93722	2.49226	1.45726	2.02132	2.14167	2.43565	1.43321	0.785356	0.600759	2.30703	2.48018	1.92109	-1.18006	-0.295548	-0.534502
	tsp-10	WBGene00006636	3.9936	4.18487	4.49989	3.39117	3.73395	3.72629	4.62693	4.37806	4.47387	3.86683	4.41426	3.85415	3.23078	3.01335	3.29815	3.2661	2.41339	2.97422	3.12261	3.32818	3.07309	2.90741	3.08296	2.16594
	twk-34	WBGene00006686	3.88342	4.25277	3.90621	3.59047	3.6361	3.22379	4.13311	4.37806	4.43757	3.79283	3.63665	3.50457	3.06572	3.69561	3.93042	2.68113	2.45521	2.60076	3.87263	3.70258	3.76612	2.06787	2.84196	2.98906
	unc-15	WBGene00006754	10.0486	9.62961	8.6366	8.42336	8.18367	7.45077	8.49783	9.0892	9.12238	8.54208	7.80943	8.34641	8.20991	8.43061	8.46707	8.02473	7.80672	7.78879	8.3409	8.09881	7.70827	7.40678	7.31916	7.71816
	unc-22	WBGene00006759	8.65181	8.26413	5.53424	6.68885	6.05587	4.65165	7.14594	8.00129	8.19959	7.31968	5.16319	6.85415	5.23078	7.11944	7.00136	6.54695	5.17141	6.33362	6.92057	6.08899	6.00225	5.75068	5.22173	6.13083
	unc-52	WBGene00006787	9.38238	9.43645	8.12485	8.50046	8.00778	6.42393	9.04539	9.57234	9.53715	8.96328	7.13611	8.89965	7.22834	8.91772	8.73444	8.18642	7.13006	7.87942	8.93639	8.35465	7.94264	7.13962	7.23271	7.87064
	unc-54	WBGene00006789	11.6627	11.122	9.33186	9.37732	8.98994	7.87176	9.65347	10.6075	10.6826	9.84296	8.52973	9.467	8.74584	9.57577	9.51489	8.95824	8.53111	9.04031	9.50984	9.04243	8.59037	8.24726	7.95428	8.69912
	unc-89	WBGene00006820	7.97894	7.52579	5.2644	6.04991	5.36545	4.59302	6.51558	7.25675	7.47611	6.50779	5.07088	6.21571	4.70782	6.30305	6.43974	5.78193	4.58331	5.74866	6.37398	5.63399	5.35603	4.73881	4.79191	5.62537
	vap-1	WBGene00006886	3.46073	3.48225	3.03174	1.44363	2.44707	2.11687	3.49568	4.33075	3.39088	1.93722	2.60188	1.7983	2.02132	1.94464	2.36854	1.68113	2.28012	2.18572	2.41807	2.09686	2.02419	1.81994	2.02638	2.27285
	wrt-1	WBGene00006947	1.90614	3.16738	2.44678	1.88421	1.7101	1.73836	2.97783	1.74579	2.35241	1.45179	2.63665	1.13534	0.606287	-0.24299	2.43565	-0.244865	0.910887	0.141327	1.47053	2.15826	2.48813	-0.595094	0.189879	1.05046
	wrt-4	WBGene00006950	2.22807	3.83219	2.64841	0.221241	1.7101	0.153396	4.04196	2.00883	3.16532	0.352253	2.33179	1.7203	1.34325	0.287525	3.56118	-2.56679	0.910887	0	1.47053	1.89522	1.86664	-0.180056	-0.295548	0.465498
	wrt-6	WBGene00006952	2.60658	3.76402	2.98283	-0.0417934	1.26264	0.638823	3.58449	1.74579	3.18735	0.866826	1.76789	1.7983	0.606287	-1.82795	3.1055	-2.56679	0.13328	0	1.91111	2.32818	1.92109	-0.595094	-1.03251	1.05046
	wht-6	WBGene00007060	4.31553	4.25277	3.64841	3.51892	3.16076	3.33926	4.84932	4.42386	4.40974	3.32626	3.39408	3.59477	3.02132	3.49398	3.90696	1.75513	2.02636	2.18572	3.59392	3.89522	3.81006	2.06787	2.02638	1.78743
	sfxn-1.1	WBGene00007080	2.60658	2.66781	2.82529	2.0286	2.80321	2.41643	3.21884	3.51133	3.04984	2.24534	2.63665	2.50457	1.72176	2.11065	2.88311	1.43321	1.32592	0.463255	2.30703	3.24572	2.52376	1.52038	0.382524	0.465498
	AH6.3	WBGene00007081	3.26369	2.76402	3.03174	1.63628	2.66119	2.2909	3.60587	3.23122	3.23042	1.93722	2.99922	2.07394	1.48076	2.31501	2.56118	1.24056	1.32592	-0.0513177	2.70757	2.82122	2.83863	0.141872	0.552449	0.465498
	acs-10	WBGene00007082	4.84865	5.03865	4.42863	4.01132	4.01266	3.57294	5.2049	5.33075	5.01947	3.93722	3.84424	3.63784	3.48076	4.20914	4.14614	3.16113	2.32592	2.63318	4.27789	4.32818	4.04885	1.40491	2.02638	2.55296
	B0024.4	WBGene00007097	2.36557	2.56471	2.29477	-0.0417934	1.7101	2.1534	3.37638	3.00883	2.46488	0.12986	1.82929	-0.127699	1.02132	2.75701	2.78357	0.603132	-0.674075	-0.858673	2.70757	2.70258	1.75117	-0.595094	0.552449	-0.534502
	B0379.2	WBGene00007156	4.01466	4.11361	4.23337	3.59047	3.58457	3.38606	4.62693	4.78142	4.10874	3.18875	4.08982	3.2228	3.44759	3.46973	3.53081	2.18809	2.37032	1.22879	3.66318	3.93085	3.29549	1.98987	2.33672	0.787426
	B0379.7	WBGene00007159	5.34077	5.57801	4.91926	4.8261	4.80321	4.35503	5.84483	5.96302	5.90783	4.88475	4.96543	4.76954	4.56048	5.0383	4.98745	3.90894	3.08081	3.40811	5.21007	5.188	4.92109	2.94923	3.3598	2.71343
	rmd-3	WBGene00007190	6.12531	6.15412	6.16377	5.69697	5.74572	5.44249	6.33218	6.3546	6.36212	5.29979	5.87004	5.58929	5.37888	5.41998	5.64864	4.51002	4.47567	4.27061	5.62318	5.89071	5.65806	3.96969	4.21541	4.29839
	BE10.1	WBGene00007209	3.15407	2.85422	2.82529	2.22124	2.66119	1.91893	3.29976	3.81618	3.2927	2.12986	2.49226	2.40835	1.92821	2.39444	2.73111	1.24056	1.02636	0.72629	2.36362	2.57329	2.25367	0.141872	0.841956	0.465498
	C01F6.2	WBGene00007222	4.01466	3.59119	3.79727	3.49426	3.22947	3.13525	4.16226	4.23122	4.10874	3.09949	3.28873	2.45726	2.82868	3.01335	3.1055	1.95677	1.71824	1.46326	3.27789	3.45594	3.2106	1.81994	1.55245	1.63542
	acs-7	WBGene00007228	4.01466	3.45368	3.25413	3.54317	3.50365	3.76221	4.07299	4.28184	3.96313	3.81168	4.08982	3.94269	3.37888	3.2453	3.70414	4.52067	4.70096	4.71118	3.02073	3.76312	3.68977	4.56141	4.59198	4.84054
	C01G10.1	WBGene00007230	3.36557	3.33339	2.51717	2.39117	2.32677	1.83147	3.29976	3.51133	3.51799	2.5449	1.63665	2.40835	1.60629	2.63148	2.36854	0.755135	0.325925	1.22879	2.75064	2.89522	2.48813	0.404906	0.382524	0.465498
	C01G12.3	WBGene00007244	3.6875	3.30168	3.73956	2.09571	2.97313	2.96075	3.8038	4.06772	3.35241	2.5449	3.65372	2.8723	3.06572	2.49398	3.33377	2.07706	1.64785	2.18572	3.02073	3.61769	3.1204	1.14187	1.96749	1.63542
	catp-4	WBGene00007248	6.7765	6.69247	6.06149	5.8112	5.65496	4.70183	6.69582	6.87507	6.79221	5.85778	4.92381	5.7983	5.05475	5.90901	6.17098	4.63288	3.88051	4.14133	5.86775	5.56765	5.36588	3.90741	3.82547	3.82305
	C01G12.9	WBGene00007249	2.4297	2.56471	2.51717	1.33672	1.89067	1.78566	2.84033	2.59379	2.46488	2.06846	2.41426	1.55037	1.34325	1.17205	2.29815	0.603132	-0.0891127	0.463255	1.66318	2.27373	2.02419	0.141872	-1.61748	-1.5345
	C01H6.8	WBGene00007257	2.76412	3.89729	3.9322	3.68067	4.14306	4.12609	3.62693	3.74579	3.53527	3.91994	4.38388	3.83578	3.74924	3.11065	3.40248	2.60313	3.68348	3.02397	3.68555	4.31476	3.89412	2.72683	2.87438	2.78743
	C03C10.2	WBGene00007269	2.22807	2.45368	2.51717	1.63628	1.50365	1.47532	2.8038	2.88329	2.95031	1.24534	1.88819	0.720298	1.72176	1.34197	2.22415	1.3401	0.49585	0.311252	0.985107	2.48018	1.48813	0.404906	-1.61748	0.465498
	C03C11.1	WBGene00007274	3.92851	3.56471	3.73956	2.92168	3.68585	3.43138	4.36389	4.23122	3.95031	3.03675	3.91676	2.97664	3.15061	3.12624	3.43565	2.13365	2.13328	0.72629	3.72927	3.06515	3.54124	1.14187	1.70445	1.27285
	clec-223	WBGene00007282	4.80096	4.92877	3.7687	5.11201	5.12514	4.57966	5.43129	5.30651	5.6428	5.35225	4.4042	5.5838	3.44759	4.62051	4.43565	5.4993	4.68348	5.68436	4.58204	4.21715	4.6819	5.75658	5.49627	5.52078
	clec-222	WBGene00007283	1.60658	2.13175	2.21231	2.54317	2.61056	2.93999	3.27329	3.33075	3.04984	2.58929	3.22161	2.83578	1.34325	1.04652	1.14614	3.43321	3.25666	3.04822	0.663179	2.15826	1.86664	4.15979	3.72237	3.4655
	C04F12.7	WBGene00007301	7.13976	7.01684	6.72104	6.58465	6.6643	6.42018	7.42078	7.47371	7.34385	6.46078	7.09764	6.48701	5.89784	6.31671	6.51149	5.46111	5.37577	4.59254	6.69935	7.06113	6.77723	4.99985	5.05495	4.95735
	C04G2.2	WBGene00007305	4.11559	4.01928	3.90621	3.28013	3.47563	2.66436	4.27329	4.37806	4.08547	2.71482	3.24433	3.30526	2.72176	3.01335	3.40248	1.82552	2.37032	1.78518	3.27789	3.59566	3.25367	1.98987	1.90609	1.63542
	C04G2.5	WBGene00007306	2.81303	2.80983	2.12485	2.15984	2.7101	2.04092	2.97783	2.88329	2.95031	2.12986	2.97225	2.30526	1.92821	1.63148	1.78357	1.24056	1.32592	1.22879	2.47053	2.70258	2.65806	0.627299	0.189879	0.787426
	C04G2.8	WBGene00007307	6.12046	6.35672	6.25927	4.70237	5.34237	5.09825	6.26995	6.03857	6.14013	4.94578	5.26114	5.32516	5.34325	5.3116	5.49978	4.45557	3.96978	3.82783	5.47053	5.58452	5.23767	3.10535	3.64931	3.37239
	C04G2.9	WBGene00007308	8.79107	8.75381	8.67463	8.0124	8.25133	7.7548	8.73818	8.82047	8.7071	8.03975	7.93869	7.92215	7.84787	8.23499	8.348	7.07887	6.94798	6.53364	8.26866	8.13744	7.98638	6.49237	6.61375	5.9812
	C05B5.2	WBGene00007320	5.3324	5.08595	4.16924	4.56702	4.27894	3.73836	5.73757	5.55315	5.49168	4.37779	4.444	4.81716	3.41364	4.48795	4.63443	3.24056	2.68348	2.18572	4.61737	4.59566	4.15489	2.27938	2.80879	2.27285
	C05C12.1	WBGene00007335	3.66103	2.80983	3.44678	2.39117	2.61056	2.38606	3.4726	4.00883	3.65075	2.24534	2.73618	2.13534	2.60629	2.49398	3.59093	1.43321	1.32592	0.948682	2.75064	2.8587	2.33613	1.40491	0.704452	1.05046
	C05C12.5	WBGene00007337	4.28118	4.21922	4.44678	3.51892	3.7101	3.71411	4.73757	4.91572	4.52666	3.58929	4.03875	3.7983	3.69375	3.41998	3.90696	2.71861	2.45521	1.89621	3.91111	4.48018	3.88045	1.90741	2.63045	1.4655
	C05E7.2	WBGene00007344	2.66103	3.48225	2.9322	2.49426	1.97313	2.22379	2.94467	3.23122	2.50051	1.63236	2.52973	0.720298	0.828679	1.11065	2.22415	0.433207	1.84949	0.463255	2.0555	1.82122	1.55852	0.404906	0.382524	0.0504602
	C06A1.2	WBGene00007353	2.36557	2.76402	2.70981	1.54317	2.05114	2.32332	2.5184	3.00883	2.23042	2.06846	2.85904	1.94269	2.48076	1.9794	2.14614	1.60313	1.32592	0.72629	2.18674	2.70258	1.92109	1.52038	1.08296	0.787426
	C06A1.3	WBGene00007354	5.24599	5.04823	5.06736	4.12813	4.311	3.80875	5.11832	5.03857	5.0317	4.33931	4.24433	3.83578	3.74924	4.26657	4.46807	3.2661	2.99835	2.22879	4.29254	4.34148	4.1662	2.90741	2.46999	1.92493
	C06C6.7	WBGene00007381	3.29846	3.45368	2.51717	1.8062	2.19553	1.63882	3.19083	2.74579	3.12023	2.00433	2.05169	2.25081	1.48076	2.25951	2.22415	1.52067	0.325925	0.463255	2.66318	2.32818	2.07309	0.141872	0.189879	-1.5345
	C07H4.1	WBGene00007421	2.66103	2.97975	2.70981	2.68067	2.89067	2.91893	3.13311	2.74579	3.42836	2.67418	3.28873	2.8723	2.48076	1.75701	2.88311	1.60313	2.02636	1.53364	2.66318	2.61769	2.86664	2.27938	1.70445	1.92493
	mboa-4	WBGene00007446	3.36557	3.23609	2.44678	1.54317	2.80321	1.96075	3.32576	3.23122	3.63481	2.29979	2.24433	2.30526	1.92821	2.39444	2.62008	0.0181692	1.13328	0.948682	2.12261	2.74322	2.55852	0.141872	0.552449	1.05046
	C08F8.6	WBGene00007448	4.62039	4.93911	4.51717	3.70237	4.01266	3.99134	5.2049	5.00883	4.82243	3.73472	4.37361	3.7402	3.44759	3.918	4.18567	2.75513	2.71824	2.35078	4.12261	4.15826	4.31595	1.72683	2.18988	1.78743
	C08F11.10	WBGene00007457	3.88342	3.95957	4.23337	3.06254	3.38817	3.18902	4.10336	3.88329	4.20904	3.27282	3.82929	3.59477	3.10879	3.15694	3.36854	2.13365	2.37032	1.31125	3.27789	3.50403	3.29549	1.72683	1.63045	-0.534502
	C14A4.13	WBGene00007563	2.66103	2.97975	2.12485	1.72374	2.05114	1.35503	3.04196	3.33075	3.12023	2.12986	2.37361	1.63784	1.02132	1.83501	2.36854	0.433207	0.647853	0.141327	2.12261	2.38065	1.48813	0.819944	-0.0325136	0.787426
	C14A6.6	WBGene00007570	2.4297	3.01928	3.16924	2.22124	2.38817	2.47532	3.19083	2.74579	2.72792	1.86683	3.05169	2.07394	2.48076	2.14167	1.97622	1.60313	1.32592	0.948682	2.30703	3.09686	2.29549	-0.180056	0.552449	0.787426
	C14C10.1	WBGene00007584	5.70056	5.72272	4.7542	5.14407	5.25442	4.70799	6.05368	5.8996	6.03777	5.00433	4.9858	5.17973	3.90397	5.20914	5.35126	3.97237	3.23282	3.51637	5.32139	5.33484	5.09694	3.3118	3.49105	3.59478
	C15C6.2	WBGene00007601	6.74534	6.77272	6.18554	5.89367	6.05114	5.51095	7.06143	7.19865	7.04984	5.90684	5.94823	5.964	5.39636	5.89542	6.06898	4.87615	4.33715	3.75604	6.18281	6.0409	5.97356	4.00977	4.21541	3.71343
	C15H7.3	WBGene00007610	4.15407	4.51027	3.85277	3.46917	3.73395	3.33926	4.48419	4.78142	4.4828	3.40288	3.81419	3.55037	2.77621	3.40726	3.46807	1.95677	2.32592	1.60076	3.68555	3.96561	3.50605	1.98987	2.02638	1.63542
	C15H11.1	WBGene00007613	3.07606	3.13175	3.3343	2.33672	2.66119	2.35503	3.82218	3.94742	3.40974	2.45179	2.91676	2.7203	2.19125	2.58709	2.78357	1.75513	0.785356	0.600759	2.52116	2.70258	2.65806	1.27938	1.18988	1.27285
	C16D2.1	WBGene00007633	2.4911	2.76402	2.64841	1.63628	2.12514	1.83147	3.13311	3.42386	2.89784	2.06846	2.63665	1.8723	1.60629	1.67455	1.78357	1.13365	0.325925	-0.536745	2.0555	2.21715	1.86664	0.141872	1.18988	-0.534502
	C18E9.8	WBGene00007688	4.11559	3.74056	3.85277	1.8062	2.93249	2.1534	4.33858	3.67179	3.84339	2.86683	2.19853	2.59477	1.60629	2.67455	3.06368	1.43321	1.23282	0.841767	2.8331	3.12788	2.65806	1.14187	0.704452	0.0504602
	C25D7.1	WBGene00007714	2.90614	3.53775	3.82529	2.88421	3.38817	3.02129	3.82218	3.67179	3.46488	2.97116	3.45378	2.50457	2.87931	2.92694	3.29815	1.52067	1.78536	0.311252	2.8331	3.12788	3.1662	1.27938	1.84196	1.27285
	smz-1	WBGene00007733	6.44917	6.45729	6.41487	5.9124	5.98808	5.68634	6.71069	6.70927	6.37177	5.74457	6.12697	5.70012	5.68666	5.66657	6.03692	4.71861	4.70096	4.24985	5.98511	5.99115	5.79191	4.21226	4.16388	4.10935
	C27B7.6	WBGene00007763	3.66103	3.74056	3.29477	3.19087	2.7101	2.78566	4.31282	4.46826	3.92431	2.97116	3.02569	2.75983	1.82868	2.73683	3.18567	2.24056	1.78536	0.948682	2.57007	3.24572	2.92109	0.989869	1.46999	1.27285
	C27B7.7	WBGene00007764	3.4297	2.97975	2.64841	2.8062	2.66119	2.61283	2.8038	2.88329	2.53527	2.90245	2.73618	2.7983	2.34325	2.20179	3.02061	1.43321	1.78536	2.04822	2.61737	2.70258	2.29549	1.14187	1.77484	0.787426
	C27D8.1	WBGene00007777	5.21902	5.32553	5.24379	4.40446	4.67357	4.37063	5.32576	5.33075	5.28761	4.35225	4.79123	4.38326	4.02132	4.626	4.57613	3.52067	3.15881	3.20742	4.50867	4.73316	4.69759	2.98987	2.99723	1.78743
	C27D8.2	WBGene00007778	5.18226	5.029	5.09063	4.46917	4.48971	4.02129	5.39492	5.03857	5.20904	4.18875	4.24433	4.04223	3.90397	4.36187	4.38561	3.4993	2.78536	2.31125	4.30703	4.44366	4.23229	2.34351	2.63045	2.55296
	C28A5.6	WBGene00007791	5.46838	5.24445	4.7542	4.7448	4.82558	4.1802	5.43727	5.42386	5.56922	4.91122	4.63665	4.31856	4.19125	4.84918	4.67666	3.8426	3.37032	3.1637	4.87263	4.82122	4.65806	2.94923	3.28941	2.63542
	C28D4.4	WBGene00007792	2.71349	2.51027	2.64841	1.33672	2.19553	1.78566	3.19083	2.00883	2.89784	1.5449	2.52973	1.63784	2.60629	1.44507	1.78357	1.01817	-0.674075	-0.858673	2.24814	2.38065	1.07309	0.627299	-1.03251	0.465498
	C28D4.5	WBGene00007793	4.57856	4.26926	4.03174	3.90306	4.05114	3.77398	4.84932	5.06772	4.7052	3.67418	4.22161	4.0098	3.48076	3.78676	4.40248	3.16113	2.32592	1.99931	4.13891	4.38065	4.09694	2.40491	2.08296	1.92493
	C28D4.7	WBGene00007794	4.3324	4.36442	3.44678	3.8651	3.97313	3.55939	4.73757	4.78142	4.71281	3.88475	3.75213	3.92541	3.02132	3.69561	3.85886	2.71861	2.02636	1.53364	3.892	3.72304	3.90767	2.14187	2.33672	0.787426
	C31G12.1	WBGene00007850	-0.508898	0.131755	1.58428	1.95821	1.89067	2.50389	1.42529	0.423863	1.23042	1.86683	2.70376	1.7983	1.34325	1.63148	1.29815	1.82552	2.53538	2.04822	2.24814	1.74322	1.62564	2.72683	2.96749	2.98906
	C32H11.4	WBGene00007867	5.30702	5.01928	5.24379	3.97613	3.8476	3.88675	4.17661	4.1243	4.00094	4.09949	4.07722	3.52765	3.69375	3.14167	3.22415	2.56249	2.84949	2.27061	2.79246	2.96561	3.1204	2.14187	1.90609	1.4655
	dod-24	WBGene00007875	4.67432	4.61718	5.3343	3.8261	4.27894	4.13525	4.71807	4.51133	4.32286	3.84868	4.39408	3.45726	3.23078	2.79654	3.26162	3.29119	3.76887	3.20742	2.91111	3.15826	3.41413	2.81994	3.13741	2.37239
	C34C12.7	WBGene00007926	4.3324	4.51027	4.4647	3.56702	3.61056	3.3072	4.59522	4.51133	4.45584	3.52218	4.03875	3.50457	3.63603	3.69561	3.90696	2.79076	3.13328	2.63318	4.21777	3.8587	3.55852	2.27938	2.87438	1.78743
	C34E7.4	WBGene00007934	4.26369	4.90786	4.49989	3.51892	3.91173	3.71411	4.90211	4.55315	4.74287	3.52218	4.06451	3.7402	3.41364	3.46973	4.04231	2.85947	3.34829	3.31125	3.3911	3.63938	3.93439	3.10535	2.55245	3.22039
	gska-3	WBGene00007977	5.21902	5.17615	4.37278	3.88421	4.58457	3.88675	5.48419	5.30651	5.38136	4.02063	4.32115	3.92541	3.34325	4.17205	4.40248	2.95677	2.32592	2.09552	3.96696	4.48018	4.02419	2.57483	2.18988	1.05046
	C36H8.1	WBGene00007987	4.97223	4.85422	4.53424	3.54317	4.22947	3.35503	5.0262	5.28184	4.76501	3.93722	3.88819	3.70012	3.15061	3.89997	3.78357	2.79076	2.41339	2.46326	4.3356	3.94833	4.1204	2.21226	2.70445	2.16594
	tag-297	WBGene00007999	3.57856	4.13175	4.10213	1.88421	1.7101	2.61283	4.05756	3.00883	3.46488	0.352253	3.17507	1.94269	0.606287	1.90901	2.93042	-0.981831	1.78536	-1.85867	2.52116	2.38065	3.1662	-0.595094	-2.61748	0.465498
	C38C10.3	WBGene00008001	3.97223	3.39479	3.41025	2.84573	2.8476	2.71411	3.72786	4.00883	3.40974	2.18875	2.88819	2.59477	2.54489	2.67455	3.1055	1.95677	0.647853	1.04822	3.24814	3.21715	2.99909	0.819944	0.552449	-1.5345
	C40H1.2	WBGene00008038	2.66103	2.80983	1.9322	2.28013	2.32677	1.63882	3.13311	2.74579	2.81538	1.71482	1.82929	2.19423	0.343252	1.79654	1.14614	1.68113	1.23282	1.53364	1.66318	-0.104779	0.751167	1.27938	0.841956	0.787426
	C40H1.7	WBGene00008042	1.81303	2.61718	2.37278	2.72374	2.89067	3.24086	3.62693	3.00883	3.14295	3.52218	3.41426	3.25081	1.72176	1.87249	0.783574	3.07706	2.88051	2.69592	2.0555	2.32818	2.45161	2.67792	3.40489	3.22039
	C41G7.6	WBGene00008063	5.04569	5.17615	4.49989	4.26564	3.89067	3.48968	5.37638	5.51133	5.2567	3.88475	4.32115	4.20858	3.30673	4.29444	4.26162	3.29119	2.61133	2.04822	4.24814	4.49216	4.37566	1.40491	1.70445	2.05046
	nkb-2	WBGene00008074	4.87192	4.74056	4.41025	3.63628	4.24615	3.57294	4.85825	5.06772	4.61056	3.91994	4.32115	4.02611	3.69375	3.72664	4.12597	3.04792	2.84949	2.27061	4.48336	4.35465	4.27473	2.14187	2.46999	2.16594
	C47A4.3	WBGene00008124	2.90614	2.76402	3.41025	1.95821	2.05114	2.00139	3.74722	3.51133	3.31288	2.06846	2.70376	1.94269	1.82868	1.83501	1.88311	1.24056	0.647853	0.141327	2.12261	2.93085	2.29549	-0.595094	0.382524	0.0504602
	sfxn-1.4	WBGene00008137	3.11559	2.85422	2.98283	2.39117	2.38817	2.2909	3.4726	3.00883	2.81538	2.45179	2.52973	2.19423	2.19125	2.11065	2.97622	0.433207	1.02636	1.38925	1.91111	2.93085	2.45161	1.6273	0.967486	0.465498
	C47E12.11	WBGene00008154	3.9936	4.01928	3.6167	3.09571	3.47563	2.83147	4.10336	3.1243	4.04984	3.29979	3.61937	2.8723	2.66518	3.20179	3.70414	2.13365	1.91089	1.38925	3.24814	3.66076	3.31595	2.27938	1.38252	1.27285
	C49F8.3	WBGene00008215	3.03542	3.09523	3.03174	1.22124	2.19553	2.47532	3.35129	2.74579	2.53527	1.63236	2.85904	2.0098	1.82868	1.04652	2.36854	1.13365	1.32592	-0.536745	1.8331	2.32818	2.1662	0.141872	0.189879	1.05046
	pfk-1.2	WBGene00008230	4.24599	3.97975	3.79727	3.33672	3.5581	2.68945	4.4726	4.85013	4.13164	3.12986	3.10231	3.16508	2.41364	3.34197	3.33377	2.18809	1.32592	1.78518	3.15503	3.32818	3.35603	1.27938	0.704452	1.63542
	C50F4.10	WBGene00008235	4.05589	3.48225	3.95774	3.28013	3.08861	3.02129	4.14776	4.63332	3.80117	2.63236	3.81419	3.48111	3.26925	2.79654	3.59093	2.18809	1.41339	0.72629	3.92997	3.74322	3.59247	1.52038	1.63045	0.787426
	fipr-11	WBGene00008244	1.90614	2.33339	2.64841	1.88421	0.973134	2.41643	3.94467	3.23122	2.46488	2.00433	3.22161	1.63784	1.72176	0.909013	1.88311	0.240562	1.32592	0.463255	2.0555	2.74322	2.02419	0.404906	1.08296	-0.534502
	C51E3.10	WBGene00008255	2.36557	2.85422	3.16924	1.72374	1.97313	2.44618	3.07299	3.1243	3.14295	1.5449	2.82929	1.63784	1.60629	1.39444	1.88311	0.892638	1.41339	-0.0513177	1.75064	2.09686	1.81006	0.627299	1.38252	0.465498
	C52E4.7	WBGene00008259	3.78878	3.87592	3.67944	3.22124	3.41792	3.20651	4.19083	4.37806	3.98844	2.93722	3.72006	3.04223	3.15061	3.11065	3.33377	1.82552	1.64785	1.38925	3.47053	3.57329	2.97356	1.14187	1.77484	0.465498
	C54D10.4	WBGene00008299	3.57856	3.26926	2.87974	2.0286	2.50365	2.93999	3.54077	4.06772	3.20904	2.71482	3.07722	2.59477	1.48076	2.44507	3.14614	1.43321	0.785356	0.463255	2.91111	3.09686	2.52376	0.627299	0.967486	0.465498
	C54G4.2	WBGene00008312	3.3324	3.33339	2.98283	2.59047	2.26264	2.44618	3.54077	3.74579	3.37177	2.49909	2.63665	1.94269	1.48076	2.54128	3.22415	0.603132	0.785356	0.141327	2.52116	2.38065	2.25367	0.819944	-0.0325136	1.05046
	C54G4.3	WBGene00008313	3.6875	3.87592	3.9322	3.19087	3.19553	3.33926	3.87595	4.28184	3.93737	3.21732	3.68727	3.25081	3.30673	2.89087	3.36854	2.56249	1.91089	1.60076	3.24814	3.35465	3.35603	2.06787	1.96749	1.27285
	ttr-44	WBGene00008341	5.476	5.31762	5.83221	4.85545	5.23784	5.1802	5.39492	5.59379	5.43297	4.73472	5.47795	5.23687	4.3251	3.98796	4.02061	4.54173	4.91089	4.46326	4.26309	4.188	4.58406	4.73881	4.62093	4.50989
	nspc-20	WBGene00008356	4.09596	4.49633	4.49989	3.99383	3.91173	4.58636	4.4726	4.55315	4.2927	4.00433	4.99252	4.26462	3.23078	2.79654	2.8342	2.75513	3.18391	2.78518	3.54582	3.87707	3.64194	2.94923	3.05495	2.55296
	nspc-18	WBGene00008358	3.52085	3.71672	3.73956	2.68067	2.5581	2.58636	4.16226	4.06772	3.56922	2.58929	4.1147	3.07394	1.02132	1.04652	0.561182	-0.981831	-0.0891127	-0.0513177	1.8331	1.03272	1.97356	0.819944	1.28941	1.78743
	nspc-17	WBGene00008359	2.60658	3.01928	3.29477	2.39117	2.61056	2.96075	3.78519	3.81618	3.74287	2.90245	3.91676	3.13534	1.02132	0.39444	1.56118	-0.244865	0.49585	-0.536745	1.24814	1.38065	1.75117	1.40491	1.28941	0.465498
	nspc-19	WBGene00008360	2.36557	2.61718	3.41025	1.8062	2.05114	2.1534	3.35129	3.42386	3.2927	1.79283	2.88819	2.30526	-0.978676	0.493976	1.14614	0.0181692	0.49585	-0.0513177	0.248141	0.743218	1.68977	0.627299	0.967486	0.0504602
	D1081.5	WBGene00008383	3.29846	3.42454	3.3343	2.72374	2.5581	2.53191	3.99414	3.74579	3.61869	2.45179	2.91676	2.0098	2.26925	2.54128	3.26162	1.13365	0.13328	0.948682	2.61737	3.27373	2.62564	-0.595094	0.189879	0.787426
	D1086.8	WBGene00008395	3.3324	2.97975	3.58428	3.51892	3.68585	3.89756	3.49568	3.1243	3.63481	3.24534	4.07722	3.27829	3.48076	2.96212	2.97622	2.52067	2.71824	2.22879	3.27789	3.70258	3.43299	2.67792	2.66793	2.27285
	D2045.5	WBGene00008423	2.15407	3.16738	2.03174	1.63628	2.32677	2.00139	3.19083	2.59379	3.33278	1.71482	2.37361	2.07394	1.60629	1.67455	0.976219	0.755135	-1.67408	0.141327	2.61737	1.89522	2.1204	-0.180056	-0.295548	-1.5345
	E01G4.6	WBGene00008448	5.59963	6.82663	5.95774	2.09571	4.57139	3.47532	6.76395	4.88329	5.68985	2.8303	4.86638	4.5838	2.02132	-0.60556	5.89508	-2.56679	3.28012	-2.85867	3.72927	4.48018	4.49712	1.72683	2.80879	2.78743
	cut-4	WBGene00008482	3.19154	3.16738	2.7687	2.22124	1.97313	2.04092	3.89344	3.74579	3.51799	2.58929	2.70376	2.07394	2.26925	2.67455	2.97622	1.89264	0.49585	0.841767	2.8331	2.70258	2.94756	1.40491	1.18988	0.465498
	F01D5.1	WBGene00008492	3.07606	2.56471	3.25413	2.49426	2.38817	2.47532	3.04196	2.74579	2.39088	2.18875	2.56626	2.07394	1.60629	1.90901	2.29815	1.24056	1.96978	0.841767	2.12261	2.66076	2.41413	-0.180056	0.704452	0.465498
	F01D5.3	WBGene00008494	2.66103	2.56471	3.4824	0.958207	2.05114	2.61283	3.68833	3.00883	3.31288	1.93722	2.60188	1.7983	2.19125	1.90901	1.56118	0.755135	1.71824	0.463255	2.0555	2.57329	2.1662	1.72683	1.46999	1.78743
	F01D5.8	WBGene00008498	3.86034	3.85422	4.03174	2.8062	2.97313	2.76221	4.33858	4.1243	3.84339	3.12986	2.94477	3.0098	2.82868	3.15694	3.46807	2.85947	1.71824	1.99931	3.27789	3.32818	3.02419	1.27938	1.77484	2.27285
	F01G10.5	WBGene00008508	3.60658	3.74056	2.9322	2.63628	2.93249	3.18902	4.38877	4.00883	3.87087	2.8303	2.63665	2.40835	2.26925	3.15694	2.8342	1.89264	1.41339	1.60076	3.49607	3.66076	2.94756	1.14187	1.08296	0.0504602
	F01G10.9	WBGene00008511	3.22807	3.53775	2.7687	3.09571	2.8476	3.33926	3.62693	3.23122	3.61869	2.71482	3.05169	3.33173	2.26925	2.46973	2.93042	1.89264	2.02636	2.14133	2.61737	2.8587	3.02419	1.6273	2.13741	2.05046
	F02D8.5	WBGene00008522	2.22807	0.131755	1.58428	2.84573	2.12514	2.41643	1.42529	1.42386	1.60239	2.5449	3.2667	2.13534	2.48076	1.04652	2.49978	1.89264	2.28012	1.60076	1.8331	2.21715	2.48813	2.14187	1.55245	1.63542
	F02E9.3	WBGene00008529	4.3324	4.72869	4.21231	4.12813	4.19553	4.23235	4.78519	4.63332	4.50928	3.52218	4.32115	3.81716	3.63603	3.74696	4.12597	2.68113	2.84949	2.42673	4.21777	4.49216	4.07309	2.4638	2.28941	2.37239
	F02H6.3	WBGene00008536	3.22807	2.71672	3.3343	4.17544	4.24615	4.50389	3.35129	3.94742	3.40974	4.08406	4.51112	4.37055	3.85421	3.96212	3.93042	4.52067	4.67465	4.84177	3.72927	3.87707	4.07309	5.0294	4.80038	4.84054
	sqrd-1	WBGene00008538	2.4911	2.66781	2.12485	2.44363	2.44707	2.50389	3.04196	3.67179	3.18735	2.75435	2.6706	3.0098	1.60629	1.67455	1.97622	1.82552	2.02636	1.66489	1.75064	2.27373	1.48813	2.40491	1.84196	0.465498
	F07A5.2	WBGene00008541	6.65433	6.79851	6.58018	6.0286	6.10699	5.87586	6.98193	7.1243	6.94224	5.80699	6.15422	5.86779	5.64338	5.9643	6.23831	4.94891	4.85731	3.94868	6.36708	6.52749	6.2616	3.96969	4.3598	4.16594
	F08A8.3	WBGene00008566	2.9936	2.89729	2.51717	3.46917	3.44707	3.53191	2.76633	2.74579	1.84339	3.47563	3.02569	3.81716	3.44759	3.35527	3.1055	3.95677	4.44487	4.31125	2.70757	2.93085	3.1204	4.3591	4.15071	4.08021
	acl-13	WBGene00008581	3.55	3.33339	3.29477	2.49426	1.50365	2.1534	3.21884	2.88329	3.72792	2.18875	2.99922	2.40835	2.34325	2.83501	2.8342	1.82552	1.71824	1.04822	3.02073	3.27373	2.62564	0.819944	1.46999	1.05046
	ugt-65	WBGene00008583	0.906139	1.89729	0.709811	2.88421	2.75741	3.0794	2.5184	2.59379	2.00094	2.79283	2.6706	3.16508	1.72176	2.14167	1.88311	3.29119	3.76887	3.29107	1.98511	1.96561	2.2106	3.40491	3.40489	3.50989
	F08H9.2	WBGene00008590	5.7765	5.64903	5.13608	4.92168	4.92215	4.63882	5.8038	6.08207	5.95031	5.15223	4.89538	5.14283	4.49706	5.15694	5.25234	4.22762	3.62971	3.18572	5.13891	5.11245	5.13199	3.27938	3.6863	3.16594
	spin-3	WBGene00008598	3.83688	3.74056	3.37278	2.49426	2.61056	2.32332	3.44914	3.67179	3.89784	2.40288	2.41426	2.0098	2.34325	2.63148	3.22415	2.68113	2.23282	2.27061	2.66318	2.96561	2.94756	2.4638	2.13741	1.78743
	F09C8.1	WBGene00008621	3.3324	3.56471	3.4824	3.46917	2.93249	3.40132	5.48419	4.81618	5.17086	4.03675	4.45378	4.04223	2.72176	2.89087	2.8342	3.64266	3.41339	3.66489	3.54582	3.78275	3.50605	4.4493	4.60169	4.39624
	cpt-5	WBGene00008629	5.95599	5.88664	5.90621	6.36079	6.42526	6.16239	6.06143	6.19205	6.10006	6.38095	6.49936	6.26805	6.36117	6.31671	6.38561	5.81259	5.37032	5.26545	6.48655	6.52749	6.50828	5.07733	5.31326	5.12371
	F10D11.5	WBGene00008651	2.9936	2.71672	2.51717	2.09571	2.32677	1.0794	3.32576	3.33075	3.44673	1.71482	1.24433	2.0098	1.34325	1.90901	2.8342	1.24056	0.13328	1.46326	2.12261	2.61769	1.25367	0.141872	0.189879	0.787426
	F10D11.6	WBGene00008652	4.76412	5.18487	4.94503	3.61356	3.6361	3.77398	5.25987	4.42386	5.0256	3.84868	4.23302	4.02611	3.10879	3.89087	4.33377	2.89264	3.41339	2.78518	4.18674	3.59566	4.15489	2.81994	3.42692	3.32348
	clec-151	WBGene00008659	4.78878	4.64272	3.7687	3.49426	3.6361	3.43138	4.93625	4.91572	4.59417	3.58929	3.72006	3.33173	3.26925	3.67455	3.88311	2.3874	2.37032	1.94868	4.15503	4.08109	3.46998	1.27938	1.77484	0.0504602
	clec-153	WBGene00008660	4.07606	3.80983	2.87974	2.88421	3.01266	2.32332	4.13311	4.28184	4.06182	2.93722	2.73618	2.83578	3.15061	3.32855	3.43565	1.89264	1.78536	0.841767	3.30703	3.30121	3.1204	0.989869	1.55245	1.63542
	F10G8.1	WBGene00008661	3.11559	3.05775	3.12485	1.88421	2.38817	2.04092	3.42529	3.1243	3.31288	2.06846	2.63665	2.13534	1.92821	2.41998	2.49978	0.892638	1.23282	0.463255	2.79246	2.70258	2.37566	-0.595094	0.552449	-0.534502
	F11E6.3	WBGene00008707	10.4909	10.4206	10.3236	9.67623	9.33703	8.50345	10.0854	10.471	10.3236	9.79697	9.20216	9.7986	9.59118	9.88185	9.77469	8.88596	8.41802	8.44625	9.88144	9.56765	9.30767	7.90741	8.29167	8.51535
	F13A7.1	WBGene00008724	4.80096	4.48225	4.4824	3.65865	3.58457	3.17132	5.0341	5.33075	4.89784	4.08406	3.99922	3.94269	3.34325	3.93581	4.08474	2.9878	2.13328	2.18572	3.96696	3.96561	4.1662	2.4638	2.13741	1.78743
	F13D12.9	WBGene00008743	4.31553	4.61718	4.12485	3.49426	3.44707	3.11687	4.82218	4.81618	4.59417	3.37779	3.2667	2.94269	3.23078	3.09488	3.9535	2.52067	1.71824	1.72629	3.3356	3.12788	3.55852	0.989869	1.90609	2.16594
	F13E9.5	WBGene00008754	3.15407	3.01928	2.98283	2.59047	2.93249	1.68945	2.60587	3.81618	3.37177	2.12986	2.6706	2.30526	1.92821	1.58709	2.49978	1.52067	1.41339	1.38925	2.94858	2.74322	2.81006	1.52038	0.552449	0.0504602
	acp-3	WBGene00008801	3.03542	3.26926	2.87974	2.0286	2.19553	2.00139	3.70823	3.23122	3.5859	2.49909	2.70376	2.7203	2.26925	2.69561	3.14614	1.60313	0.325925	0.141327	2.8331	2.82122	2.41413	0.989869	0.967486	-1.5345
	F14F7.4	WBGene00008811	3.03542	3.09523	2.37278	2.44363	1.97313	2.25773	3.40105	3.42386	3.39088	2.40288	2.37361	2.0098	1.48076	2.04652	2.29815	1.43321	0.647853	0.72629	2.52116	2.48018	2.59247	0.141872	0.704452	0.0504602
	F14H3.3	WBGene00008822	2.86034	2.51027	2.7687	3.68067	4.05114	3.95041	3.07299	3.1243	2.75766	3.81168	3.75213	3.75983	3.87931	3.3815	3.53081	3.68113	3.88051	3.92269	3.61737	3.12788	3.65806	4.26289	3.92168	3.71343
	F15A4.10	WBGene00008844	0.491102	0.617182	0.446776	1.44363	2.12514	2.2909	0.84033	2.00883	1.39088	1.35225	3.05169	1.94269	2.41364	1.83501	0.976219	2.01817	2.49585	2.09552	1.91111	1.82122	2.25367	2.21226	2.33672	1.27285
	F15H10.7	WBGene00008874	2.86034	2.80983	2.29477	1.33672	2.32677	1.87586	3.07299	3.00883	2.75766	1.45179	2.41426	1.55037	1.82868	1.75701	2.49978	0.0181692	0.13328	0.141327	1.98511	2.52749	1.62564	0.404906	0.704452	1.05046
	F17A2.13	WBGene00008904	-0.0938605	0.131755	1.29477	2.0286	1.97313	2.61283	0.688327	1.00883	0.464882	1.86683	1.70376	2.19423	2.72176	1.67455	0.783574	2.18809	1.96978	2.66489	0.470533	1.27373	1.62564	2.98987	2.33672	2.71343
	F17C8.7	WBGene00008912	4.64761	4.23609	4.49989	3.61356	4.05114	3.80875	4.82218	5.03857	4.5859	4.08406	4.15122	4.04223	3.95206	3.86321	3.88311	3.18809	2.78536	2.38925	4.41807	4.45594	4.17743	2.4638	2.55245	2.05046
	F17C11.6	WBGene00008917	3.15407	3.39479	3.4824	2.8062	3.16076	3.06029	3.19083	3.23122	3.20904	2.97116	3.33179	2.75983	2.72176	2.51782	3.1055	1.75513	2.45521	1.60076	2.57007	3.45594	3.25367	1.27938	1.96749	1.27285
	wht-5	WBGene00008950	4.07606	4.07661	3.67944	3.19087	3.38817	2.80875	4.32576	4.51133	4.19824	3.06846	3.12697	3.07394	2.82868	3.20179	3.59093	2.13365	1.84949	1.78518	3.08944	3.40618	3.23229	0.627299	1.77484	1.78743
	F21D9.2	WBGene00009016	2.81303	2.97975	2.82529	2.0286	2.89067	2.53191	3.24632	3.42386	2.87087	2.86683	2.70376	2.40835	2.77621	2.85387	3.02061	1.52067	1.41339	0.841767	2.91111	2.74322	2.48813	0.627299	1.55245	0.465498
	F21H7.2	WBGene00009028	4.6875	4.40974	4.2746	4.01132	3.6361	3.0794	4.93625	4.70927	4.61056	3.93722	3.61937	3.6589	3.37888	3.68512	3.90696	3.16113	2.28012	1.89621	3.94858	4.01624	3.93439	1.14187	2.38252	1.63542
	F21H7.5	WBGene00009031	7.02248	6.96464	6.46024	6.04142	6.37306	5.46809	7.2666	7.21828	7.07221	6.15592	6.17802	6.09727	5.56822	6.34531	6.53464	5.12669	4.93326	4.60076	6.58502	6.29097	6.3032	4.79722	4.89822	4.22039
	F22B5.4	WBGene00009042	2.60658	2.45368	2.64841	2.28013	1.89067	2.47532	2.76633	2.88329	2.84339	2.35225	2.63665	2.0098	0.828679	1.71637	2.22415	1.01817	1.23282	0.841767	2.12261	1.27373	2.52376	1.72683	1.18988	0.787426
	F22B5.5	WBGene00009043	3.92851	3.59119	4.07904	3.25099	3.38817	3.17132	4.19083	4.28184	3.98844	3.49909	3.24433	3.10496	3.23078	3.07894	3.62008	2.29119	1.84949	1.72629	3.24814	3.66076	3.31595	2.14187	1.77484	1.4655
	F23B12.1	WBGene00009079	2.60658	2.76402	2.7687	1.44363	1.26264	1.58636	3.07299	3.1243	2.92431	1.5449	1.63665	1.55037	1.02132	1.58709	1.97622	0.240562	0.647853	0.141327	1.66318	2.09686	2.1204	-2.18006	-1.61748	-1.5345
	fipr-1	WBGene00009096	4.20992	4.07661	4.29477	3.76556	3.95296	3.98122	4.92779	4.63332	4.56081	3.58929	4.88819	4.23687	3.97552	3.64237	3.36854	2.89264	3.25666	1.89621	3.75064	4.35465	4.03657	3.49237	2.42692	2.55296
	fipr-2	WBGene00009097	4.20992	4.34899	4.10213	3.68067	4.05114	3.78566	4.54077	4.42386	4.03777	3.73472	4.50172	3.7983	4.23078	3.21644	3.75758	3.01817	3.23282	1.99931	3.94858	3.99956	3.59247	3.06787	3.33672	2.63542
	F25B3.4	WBGene00009101	3.11559	2.76402	2.64841	1.8062	1.89067	1.87586	2.64769	2.59379	2.56922	1.35225	2.56626	1.55037	2.02132	1.28752	2.49978	1.01817	-0.352147	0.311252	2.0555	2.43127	1.62564	0.627299	0.704452	-0.534502
	F25F2.1	WBGene00009115	3.88342	4.20214	3.4824	3.33672	3.5581	3.09825	4.14776	4.74579	4.36212	3.52218	3.02569	3.27829	2.19125	3.20179	3.33377	2.60313	1.57385	2.09552	3.75064	3.76312	3.48813	1.52038	0.704452	1.92493
	F25H5.7	WBGene00009129	3.6875	3.36442	3.4824	2.33672	3.41792	2.2909	3.49568	2.74579	3.42836	2.24534	3.17507	2.40835	2.41364	2.67455	2.62008	1.89264	1.64785	1.60076	3.30703	3.32818	3.25367	1.90741	1.63045	0.0504602
	F26A3.5	WBGene00009143	4.34908	4.61718	3.4824	2.44363	3.16076	2.50389	4.62693	4.74579	4.61056	2.40288	2.56626	2.67966	1.72176	2.75701	3.33377	1.68113	0.785356	0.72629	2.87263	3.24572	3.09694	0.404906	0.552449	0.0504602
	F26D2.10	WBGene00009149	3.95053	3.99965	3.29477	3.12813	3.26264	2.93999	4.48419	4.23122	4.09715	3.24534	3.02569	3.10496	2.60629	3.15694	3.75758	1.89264	0.49585	1.04822	3.44454	2.8587	3.14348	0.141872	1.84196	1.27285
	F26E4.5	WBGene00009160	3.9936	3.76402	3.6167	3.12813	3.8476	3.50389	4.05756	4.42386	3.92431	2.75435	3.68727	2.97664	3.19125	3.31501	3.29815	2.3401	2.71824	1.53364	3.54582	3.72304	3.55852	2.27938	1.63045	2.05046
	uggt-2	WBGene00009178	3.07606	3.45368	2.12485	1.54317	1.80321	1.58636	3.78519	3.00883	3.55235	2.18875	2.28873	2.45726	1.02132	2.39444	1.97622	1.60313	0.49585	0.600759	1.66318	2.48018	1.55852	-1.18006	-0.295548	-1.5345
	F27C8.5	WBGene00009185	4.86034	4.78711	4.4647	3.95821	4.08861	3.95041	5.08064	5.33075	4.68211	3.93722	4.35286	4.02611	3.82868	4.01335	4.31607	2.24056	2.32592	2.35078	4.07257	4.50403	3.90767	1.72683	2.84196	1.78743
	F27E5.1	WBGene00009192	6.39398	6.43188	6.85617	5.6419	5.82558	5.98375	6.76395	6.65268	6.69178	5.84411	6.0677	5.64313	5.62124	5.36516	5.27084	5.05526	5.62055	5.08969	5.58799	5.55057	5.70536	5.52038	5.38815	5.27285
	irld-6	WBGene00009239	2.71349	2.51027	2.44678	1.54317	2.12514	1.96075	2.60587	1.74579	2.69754	1.5449	2.33179	1.94269	1.19125	1.58709	2.49978	0.603132	0.785356	1.14133	2.41807	2.03272	2.02419	0.404906	0.552449	0.787426
	F30A10.12	WBGene00009269	2.4297	2.61718	2.64841	2.09571	2.38817	2.18902	3.04196	2.42386	3.09715	2.00433	3.2667	2.19423	2.26925	1.11065	1.97622	1.01817	-0.352147	0.141327	2.0555	2.48018	2.29549	0.627299	1.38252	0.787426
	glna-3	WBGene00009271	4.72632	4.63001	3.85277	4.12813	4.01266	3.79725	4.96961	4.88329	4.90451	4.08406	4.31042	4.25081	3.48076	4.27359	4.63443	3.54173	2.88051	3.11861	4.44454	4.50403	4.18857	3.10535	2.93711	2.71343
	F32A11.3	WBGene00009308	6.04057	5.88664	5.7469	4.65865	5.07	4.23235	6.2666	6.33075	6.07959	4.96275	4.71194	4.86326	4.62124	5.14933	5.36854	3.89264	3.37032	3.04822	5.19456	5.11245	4.60915	2.4638	3.16388	3.10935
	F32B4.2	WBGene00009313	3.71349	3.71672	3.6167	2.33672	2.75741	2.53191	3.97783	3.00883	3.75766	2.49909	2.70376	1.7203	2.48076	2.20179	2.97622	1.24056	0.785356	0.72629	2.70757	2.8587	2.86664	0.141872	-0.295548	-1.5345
	F32B6.4	WBGene00009321	4.93956	4.79851	5.13608	3.84573	3.99303	3.89756	5.16226	5.37806	4.91114	3.97116	4.68727	3.89022	4.10879	3.83501	4.1055	2.82552	2.78536	2.27061	4.21777	4.50403	4.27473	1.6273	2.59198	1.63542
	F32B6.10	WBGene00009324	2.9936	2.85422	3.25413	2.0286	2.7101	2.63882	3.24632	3.00883	3.27224	2.24534	2.88819	2.25081	1.72176	2.41998	2.67666	2.18809	2.02636	0.841767	2.98511	2.74322	2.2106	-0.595094	0.967486	-0.534502
	F32H2.7	WBGene00009344	5.78266	6.07192	5.7469	5.35738	5.4967	5.12149	6.27329	6.51133	6.09715	5.23838	5.03875	5.43912	5.12985	5.65048	5.80911	4.4776	4.32592	3.90951	5.61737	5.6012	5.27995	3.75068	3.82547	3.4655
	F32H5.3	WBGene00009349	2.07606	2.85422	3.07904	3.28013	2.8476	3.13525	3.29976	3.23122	2.75766	2.75435	3.63665	3.35773	2.92821	2.11065	2.73111	1.01817	2.57385	1.89621	3.0555	2.8587	2.78091	1.98987	1.55245	2.27285
	F33C8.4	WBGene00009358	3.78878	3.48225	3.85277	3.3087	3.95296	3.72629	3.62693	3.1243	3.74287	3.42754	4.07722	3.33173	3.77621	2.96212	3.26162	2.13365	3.02636	1.94868	3.24814	3.87707	3.09694	2.77414	2.63045	2.37239
	F34D10.8	WBGene00009377	4.46073	4.03865	4.42863	3.56702	3.41792	3.79725	4.77579	4.85013	4.15418	3.47563	4.444	3.33173	3.80268	3.21644	3.26162	2.82552	2.71824	2.18572	3.81293	3.91314	3.8527	2.14187	1.63045	1.4655
	tag-290	WBGene00009386	3.36557	3.16738	3.51717	3.19087	2.93249	3.37063	3.82218	4.1243	3.31288	3.03675	3.52973	3.33173	3.34325	2.49398	2.78357	1.43321	2.61133	2.09552	3.0555	2.74322	2.89412	2.40491	2.51181	1.27285
	F35E2.9	WBGene00009416	4.09596	4.42454	3.70981	3.46917	2.89067	3.09825	4.58449	4.46826	4.47387	3.12986	3.15122	3.16508	2.87931	3.4819	3.85886	2.85947	1.64785	0.948682	3.54582	3.76312	3.37566	0.989869	1.55245	1.4655
	F35E12.5	WBGene00009429	6.88913	7.08362	7.2746	5.06254	5.57139	5.72021	7.03213	6.87507	6.94224	4.83952	5.50643	4.985	4.26925	4.73174	4.56118	4.30357	4.91089	4.49006	4.65186	4.35465	4.43299	4.04876	4.49105	4.37239
	dct-17	WBGene00009431	3.73903	3.87592	4.12485	2.84573	3.01266	2.87586	4.07299	4.42386	3.61869	2.58929	3.10231	2.07394	2.48076	2.65317	2.56118	1.82552	2.49585	1.38925	2.79246	3.12788	2.62564	0.141872	1.63045	0.0504602
	F35E12.9	WBGene00009433	3.03542	3.76402	3.03174	3.15984	2.8476	3.00139	4.01026	3.74579	3.88442	2.93722	3.10231	3.2228	1.72176	2.46973	2.67666	1.68113	0.325925	1.78518	2.75064	2.09686	2.99909	2.57483	2.42692	2.4655
	F35H8.4	WBGene00009449	2.36557	2.66781	2.37278	2.49426	1.7101	1.96075	3.04196	3.81618	3.31288	1.79283	3.02569	2.0098	1.82868	1.79654	2.43565	0.240562	-0.674075	-1.27371	2.12261	2.8587	2.72079	1.14187	0.552449	0.0504602
	F36A2.10	WBGene00009457	4.84865	5.08595	5.06736	4.39117	4.41792	3.98122	5.43129	5.37806	5.23042	4.32626	4.61065	4.23687	3.9986	4.4636	4.40248	3.36394	3.02636	2.56759	4.53354	4.73316	4.6819	2.6273	3.26517	3.05046
	F36A2.11	WBGene00009458	3.71349	3.09523	3.67944	2.92168	2.5581	3.0794	3.58449	3.42386	3.23042	2.12986	3.33179	2.7983	2.82868	2.71637	2.67666	2.13365	1.49585	1.14133	2.94858	3.15826	2.99909	-1.18006	1.08296	0.465498
	F36A2.12	WBGene00009459	3.07606	3.20214	3.16924	2.33672	2.5581	2.98122	3.60587	2.88329	3.14295	2.90245	3.41426	2.35773	3.23078	2.79654	3.14614	1.13365	1.84949	0.72629	3.44454	3.40618	3.04885	0.989869	1.38252	1.05046
	F36D3.4	WBGene00009470	5.11559	5.21071	4.58428	4.37775	4.69803	3.83147	5.51276	5.48995	5.37177	4.37779	4.39408	4.49289	4.04369	4.5296	4.8342	3.71861	2.91089	3.31125	4.50867	4.65011	4.56708	2.72683	3.46999	2.71343
	F36D3.5	WBGene00009471	4.17293	4.05775	3.55111	3.33672	3.47563	2.76221	4.50709	3.59379	4.19824	3.24534	2.88819	3.33173	1.82868	3.27359	3.56118	1.75513	1.49585	2.14133	3.02073	3.50403	3.35603	-0.595094	0.552449	0.465498
	F36F2.1	WBGene00009475	1.90614	3.05775	2.29477	2.33672	3.01266	3.0794	3.13311	2.59379	2.50051	2.8303	3.68727	2.30526	2.10879	1.94464	2.22415	1.75513	2.23282	1.53364	2.79246	2.43127	2.37566	2.40491	1.55245	1.4655
	F36H1.3	WBGene00009492	3.86034	3.95957	2.70981	2.59047	3.08861	2.80875	3.97783	4.06772	3.50051	2.5449	2.6706	2.8723	2.26925	2.83501	3.18567	1.95677	1.32592	1.14133	3.02073	3.03272	2.97356	0.819944	1.70445	1.05046
	F37A8.2	WBGene00009502	2.81303	3.30168	3.12485	2.33672	1.50365	1.68945	3.10336	2.88329	2.78681	1.86683	1.99922	1.7983	0.828679	1.49398	2.93042	0.603132	0.49585	0.600759	1.91111	2.09686	2.2106	0.627299	-0.0325136	-1.5345
	clec-166	WBGene00009518	3.63406	2.85422	3.07904	3.06254	2.97313	3.04092	3.82218	2.88329	3.82945	3.12986	3.35286	3.48111	1.82868	1.63148	1.88311	2.24056	2.32592	2.18572	2.30703	2.03272	2.45161	2.57483	2.28941	2.55296
	F38H4.4	WBGene00009548	4.34908	4.31762	3.87974	3.49426	3.29506	2.89756	4.93625	4.70927	4.54383	3.18875	3.31042	3.43302	3.26925	3.6639	3.99859	2.52067	2.08081	2.09552	3.91111	3.55057	3.5756	1.81994	1.70445	1.05046
	F40F9.3	WBGene00009581	4.83688	4.63001	4.25413	4.22124	4.19553	3.91893	5.12573	5.40114	4.85031	4.09949	4.52046	4.19423	4.17107	4.31501	4.22415	3.68113	2.84949	2.66489	4.59392	4.56198	4.36588	3.14187	2.90609	2.78743
	F40F12.3	WBGene00009592	3.19154	2.51027	2.03174	1.72374	2.38817	1.63882	3.62693	3.74579	3.55235	2.06846	2.28873	2.0098	0.343252	2.54128	2.43565	0.240562	-0.352147	0.141327	2.12261	2.66076	2.48813	0.141872	1.38252	0.787426
	F40G12.10	WBGene00009605	4.07606	4.16738	4.19094	3.39117	3.6361	3.24086	4.46092	4.17875	4.28251	3.27282	3.68727	3.25081	3.02132	3.25951	3.99859	2.29119	2.02636	2.22879	3.70757	3.70258	3.5756	2.27938	2.51181	0.787426
	nspc-9	WBGene00009634	4.91737	4.94938	4.66401	4.62496	4.61056	4.85937	4.94467	4.37806	4.45584	4.37779	5.07088	4.70012	4.52912	3.67455	4.26162	3.2661	3.55474	3.35078	4.18674	4.28754	4.01169	3.92847	3.74008	4.02009
	nspc-13	WBGene00009637	4.15407	3.95957	3.73956	3.41764	3.6361	3.40132	3.97783	4.17875	3.80117	3.5449	4.21012	3.61646	1.92821	1.63148	1.78357	1.3401	1.91089	1.53364	2.0555	2.66076	2.41413	2.52038	1.70445	2.37239
	nspc-10	WBGene00009640	4.13496	4.09523	4.25413	3.54317	3.99303	3.90828	4.29976	4.37806	4.13164	3.61099	4.70376	3.7402	2.19125	2.54128	3.06368	2.9878	3.3032	2.49888	3.30703	3.66076	2.92109	3.14187	2.77484	3.16594
	F42G4.2	WBGene00009641	4.24599	3.97975	3.3343	2.88421	3.41792	2.63882	3.92779	3.42386	3.75766	3.21732	3.22161	3.19423	2.41364	3.04652	2.78357	1.95677	1.71824	0.841767	3.0555	2.89522	2.75117	1.40491	1.55245	0.0504602
	msd-1	WBGene00009680	3.26369	4.03865	4.03174	3.44363	3.68585	3.06029	3.64769	3.42386	3.93737	3.09949	3.6706	3.0098	2.82868	3.01335	3.29815	1.68113	2.23282	1.38925	3.68555	4.08109	3.25367	2.06787	2.02638	1.4655
	gipc-2	WBGene00009681	8.20191	8.15301	7.65428	7.35738	7.55643	7.03726	8.44914	8.47643	8.32037	7.5049	7.56626	7.41611	7.06024	7.46973	7.60558	6.43321	6.07747	5.88616	7.66459	7.7	7.57666	5.86979	5.91	5.63542
	msd-2	WBGene00009682	5.76412	5.85968	5.87304	5.46917	5.6361	5.33529	6.3193	6.29423	6.26966	5.42141	6.10852	5.36415	5.01001	5.30476	5.41916	4.32802	4.43445	3.78518	5.46408	5.97843	5.44697	3.94923	4.13741	3.50989
	F44D12.8	WBGene00009685	3.76412	4.07661	3.6167	2.84573	3.29506	2.55939	4.35129	4.33075	3.75766	2.71482	2.76789	2.55037	1.82868	2.75701	2.78357	0.892638	1.13328	0.311252	3.08944	3.12788	2.65806	0	0.189879	0.465498
	F44F1.3	WBGene00009695	2.90614	3.16738	2.64841	2.22124	2.66119	2.0794	3.27329	3.1243	3.07369	2.75435	2.88819	2.90793	2.26925	2.73683	2.62008	1.95677	1.57385	0.948682	2.36362	2.8587	2.48813	1.40491	1.77484	0.0504602
	F44G3.2	WBGene00009706	3.03542	1.97975	2.7687	1.63628	0.388172	2.32332	3.27329	2.59379	2.56922	0.714823	1.24433	-0.864664	0.343252	1.23094	1.56118	0.603132	0.49585	-0.858673	0.985107	1.48018	1.1662	-0.180056	-1.03251	0
	F44G3.7	WBGene00009708	3.88342	3.83219	3.21231	3.12813	3.26264	2.93999	4.40105	4.28184	4.36212	3.00433	3.02569	3.27829	2.60629	3.11065	3.99859	2.43321	1.57385	1.72629	3.41807	3.57329	3.02419	1.52038	1.77484	1.4655
	F44G4.5	WBGene00009714	3.15407	2.97975	3.79727	2.33672	2.97313	2.96075	3.62693	2.88329	3.04984	2.24534	3.33179	2.35773	2.41364	2.44507	2.8342	1.43321	1.41339	0.948682	2.79246	3.06515	2.52376	0.404906	1.46999	-0.534502
	hecw-1	WBGene00009738	3.11559	3.23609	2.44678	2.63628	2.05114	1.87586	3.07299	3.51133	3.63481	2.63236	1.82929	2.50457	1.48076	2.36844	2.93042	1.24056	1.23282	1.31125	2.98511	2.15826	2.55852	0.627299	0.382524	0.787426
	F46A9.1	WBGene00009754	2.60658	2.80983	2.29477	2.0286	1.7101	1.73836	3.32576	3.33075	3.12023	1.00433	2.79892	2.19423	2.48076	2.34197	2.06368	0.755135	0.325925	0.141327	2.18674	2.82122	2.29549	0.819944	0.189879	-0.534502
	F46A9.2	WBGene00009755	2.29846	2.45368	2.21231	2.0286	1.38817	2.18902	3.21884	3.00883	2.60239	1.93722	2.73618	1.63784	1.02132	1.39444	0.976219	1.24056	1.41339	-0.536745	2.52116	2.27373	2.1662	0.819944	0.189879	-0.534502
	ttr-12	WBGene00009759	2.22807	2.66781	3.51717	2.09571	1.61056	2.47532	2.91072	2.59379	2.60239	2.58929	3.10231	1.94269	2.10879	2.41998	2.43565	0.433207	1.02636	-1.27371	2.57007	2.38065	2.02419	0.989869	0.382524	-0.534502
	lipl-2	WBGene00009773	4.62039	4.40974	4.83909	3.44363	3.5581	3.66436	5.62169	5.28184	5.32286	3.91994	4.32115	3.63784	2.77621	2.87249	2.97622	2.79076	2.61133	2.63318	3.27789	3.35465	3.48813	3.10535	3.18988	2.85782
	F48F5.2	WBGene00009846	3.22807	3.42454	2.03174	1.8062	1.89067	1.0794	3.70823	3.74579	3.65075	2.12986	1.88819	1.63784	1.72176	2.54128	2.73111	1.3401	0.13328	0.463255	1.8331	2.27373	1.55852	-0.180056	-2.61748	0.465498
	F49C12.7	WBGene00009877	4.825	4.70464	4.70981	3.72374	3.7101	3.71411	4.90211	4.70927	5.05584	3.95429	4.15122	3.70012	3.82868	3.76699	3.9535	3.79076	3.53538	3.90951	4.0555	4.15826	4.13199	3.77414	3.90609	3.59478
	F49C12.15	WBGene00009884	7.67598	7.72869	6.93542	6.88421	7.08166	6.40512	7.76514	7.99372	7.83557	6.98369	6.70376	6.89022	6.37447	7.14742	7.30714	5.86366	5.47567	5.35565	7.10819	7.26329	6.89752	5.53419	5.64931	5.17974
	noah-2	WBGene00009926	4.05589	5.14968	4.00749	3.7448	3.19553	3.38606	4.33858	3.67179	4.12023	3.06846	3.52973	3.27829	2.97552	2.60945	3.67666	2.56249	2.91089	2.53364	3.8331	3.30121	3.25367	2.27938	2.33672	3.10935
	F52F12.5	WBGene00009938	3.76412	3.71672	3.70981	3.09571	3.82558	3.55939	4.49568	4.00883	3.92431	3.29979	3.97225	3.19423	3.06572	3.15694	3.46807	1.89264	2.18391	1.99931	3.75064	3.74322	3.70536	1.52038	2.28941	0.465498
	F52F12.8	WBGene00009941	2.76412	2.39479	2.64841	1.33672	2.12514	2.25773	2.64769	2.59379	2.81538	1.63236	2.56626	1.7983	0.828679	1.49398	2.36854	0.603132	0.325925	0.311252	1.8331	2.21715	2.45161	0.141872	-0.295548	-0.534502
	F52H3.6	WBGene00009948	5.45303	5.41716	4.21231	4.25099	4.311	3.90828	5.62693	5.65268	5.5859	4.58929	4.1147	4.55037	3.37888	4.65855	4.51538	3.2661	2.94063	2.22879	4.65186	4.57329	4.31595	2.34351	2.66793	2.27285
	F53B2.5	WBGene00009956	3.29846	3.09523	3.25413	1.8062	2.5581	2.32332	3.91072	3.74579	3.51799	2.12986	2.52973	2.45726	2.34325	2.54128	3.06368	1.75513	1.41339	0.600759	2.66318	2.61769	2.78091	1.14187	1.46999	0.465498
	F53B6.4	WBGene00009959	7.04313	6.89729	6.62469	6.35395	6.43257	5.97613	7.14776	7.17206	7.05883	6.41834	6.46592	6.1614	5.86681	6.38798	6.54607	5.30972	4.83372	4.77068	6.55192	6.51581	6.46082	5.07733	5.16388	4.7509
	F53B6.7	WBGene00009962	4.57856	4.09523	4.00749	3.7448	3.75741	3.61283	4.4726	4.59379	4.33278	3.40288	3.90254	3.81716	2.97552	3.76699	3.9535	3.04792	2.81778	1.89621	3.94858	4.188	3.76612	2.27938	2.42692	1.92493
	fig-1	WBGene00009968	4.60658	3.93911	2.82529	2.92168	2.66119	1.63882	3.74722	4.23122	3.96313	3.12986	2.37361	3.27829	2.19125	2.9794	2.97622	2.4776	1.71824	2.63318	2.94858	2.66076	2.1204	2.14187	1.96749	3.22039
	F53F1.6	WBGene00009984	2.4911	2.13175	1.70981	2.0286	1.61056	1.87586	3.21884	3.59379	3.09715	1.93722	3.17507	2.59477	0.0213242	0.979402	1.43565	0.603132	1.49585	-0.27371	1.47053	1.38065	2.1662	1.72683	2.02638	1.05046
	F54C8.1	WBGene00010035	4.03542	4.43918	3.9322	3.65865	3.82558	3.63882	4.60587	4.46826	4.43757	3.73472	3.68727	3.67966	3.97552	3.27359	4.08474	2.18809	2.53538	1.99931	3.79246	3.78275	3.97356	2.57483	2.08296	2.16594
	F54D1.1	WBGene00010046	4.09596	4.07661	3.90621	3.25099	3.82558	3.32332	4.19083	4.37806	4.28251	2.97116	3.99922	3.16508	3.06572	3.187	3.46807	1.75513	1.78536	1.22879	3.3911	3.96561	3.48813	1.52038	1.84196	0.0504602
	lipl-1	WBGene00010062	4.31553	3.80983	3.90621	3.3642	3.22947	3.41643	4.96961	4.46826	5.04984	4.21732	4.52973	4.25081	2.87931	2.73683	2.43565	3.68113	3.08081	3.31125	3.21777	3.52749	3.27473	4.06787	3.77484	3.82305
	F54F12.1	WBGene00010072	3.86034	4.25277	2.87974	2.22124	2.32677	1.73836	4.33858	4.06772	4.16532	2.67418	2.37361	3.13534	1.60629	2.65317	3.22415	1.24056	0.647853	0.600759	3.18674	2.66076	2.65806	-1.18006	-0.617476	-0.534502
	F55A11.11	WBGene00010082	4.17293	3.59119	3.73956	3.0286	3.12514	2.80875	4.31282	4.33075	4.20904	3.52218	3.65372	3.59477	3.26925	3.11065	3.73111	2.4776	2.28012	2.22879	3.8331	3.72304	3.33613	2.40491	0.967486	1.27285
	ssp-35	WBGene00010091	5.46073	5.029	5.31467	4.57879	4.85849	4.78566	5.41927	5.53239	5.2567	4.83952	5.22161	4.86326	4.51318	4.32855	4.85886	4.17467	3.66577	3.09552	4.91111	5.11245	4.97999	3.4638	3.05495	3.16594
	F55C5.2	WBGene00010092	2.95053	2.89729	2.64841	1.72374	2.61056	1.91893	3.07299	3.33075	2.89784	1.63236	2.82929	1.63784	0.606287	1.90901	2.14614	0.892638	-0.352147	0.72629	2.24814	2.52749	1.92109	-1.18006	-0.295548	0
	F55D12.6	WBGene00010114	3.6875	3.69247	3.4824	2.76556	2.93249	2.80875	4.14776	4.42386	3.66652	2.40288	3.6706	2.83578	2.72176	2.8159	3.06368	2.01817	1.84949	0.311252	3.3356	2.74322	2.89412	1.40491	1.38252	1.05046
	F55G11.8	WBGene00010128	4.41393	4.61718	4.81135	2.88421	3.05114	3.59965	4.54077	4.17875	4.21977	3.24534	3.99922	2.7983	3.19125	3.36844	3.36854	2.56249	3.02636	2.63318	3.18674	3.12788	3.18857	2.21226	2.59198	1.27285
	F55H12.5	WBGene00010136	4.39799	4.07661	4.44678	3.8261	3.89067	3.76221	4.74722	4.91572	4.83644	3.67418	4.25556	3.7203	3.63603	3.87249	3.64864	2.75513	2.32592	1.99931	3.81293	3.98268	3.97356	2.52038	1.84196	1.78743
	F56F3.4	WBGene00010155	4.46073	3.89729	3.90621	3.46917	3.78049	3.59965	4.78519	4.59379	4.2619	3.49909	4.27775	3.57274	3.51318	3.34197	3.62008	2.56249	2.37032	1.84177	3.79246	4.11245	3.81006	2.21226	2.38252	2.27285
	F58D2.2	WBGene00010241	5.25487	5.29364	4.78306	4.07922	4.53113	3.66436	5.5628	5.3546	5.41908	4.31308	3.91676	4.16508	3.41364	4.59831	4.78357	3.2661	2.68348	2.97422	4.60569	4.32818	4.32608	2.57483	2.59198	2.55296
	F58D5.7	WBGene00010246	4.11559	4.07661	4.42863	3.54317	3.82558	3.57294	4.37638	4.63332	4.30283	3.52218	4.05169	3.48111	3.23078	3.4819	3.53081	2.18809	2.45521	2.31125	3.75064	3.61769	3.64194	2.21226	2.28941	1.4655
	F58E6.5	WBGene00010254	5.66769	5.32553	5.59245	4.71309	5.18691	4.80301	5.67322	6.03857	5.60648	4.87581	5.12697	4.85415	4.49706	4.60389	5.29815	3.941	3.55474	3.1637	5.15503	5.20992	4.99909	3.0294	3.46999	3.10935
	F58G1.3	WBGene00010265	5.07606	4.80983	4.64841	3.28013	3.99303	3.35503	4.99414	4.55315	4.67434	4.31308	4.17507	3.6589	3.77621	3.85387	3.97622	2.82552	2.18391	2.14133	4.10612	4.06515	3.70536	1.98987	2.18988	2.16594
	F58H1.6	WBGene00010289	3.4297	4.09523	4.23337	3.0286	3.50365	3.37063	4.36389	3.88329	3.98844	2.49909	3.73618	3.0098	3.30673	2.94464	3.46807	1.75513	2.32592	1.89621	3.47053	3.52749	3.37566	0.819944	1.38252	1.05046
	F59A1.15	WBGene00010300	2.95053	2.71672	3.12485	2.0286	2.19553	1.63882	3.40105	2.88329	3.20904	2.06846	2.24433	2.07394	1.02132	2.11065	2.62008	0.433207	-0.674075	0.72629	2.47053	2.38065	2.07309	0.404906	0.967486	-1.5345
	H01G02.1	WBGene00010348	5.17293	5.24445	5.68709	4.98501	5.01266	5.29907	5.50709	5.06772	5.19824	4.91122	5.59306	4.94269	5.04369	4.72664	4.80911	3.71861	4.49585	3.75604	5.07257	5.25979	5.04885	4.53419	4.11044	3.89176
	H05L14.1	WBGene00010366	5.34908	5.57138	4.6167	4.64751	4.83663	3.93999	5.73272	5.57361	5.59828	4.60018	4.55721	4.53906	4.19125	4.68512	4.87104	3.60313	2.81778	3.14133	4.91111	4.93085	4.70536	2.86434	2.59198	2.05046
	H06A10.1	WBGene00010368	3.39799	3.74056	4.00749	2.99383	3.38817	3.62588	4.24632	4.1243	4.0256	3.40288	3.95858	3.2228	3.37888	3.35527	3.88311	2.29119	3.02636	1.99931	3.3356	3.70258	3.31595	1.90741	2.08296	1.78743
	H08M01.1	WBGene00010373	3.26369	3.01928	2.51717	1.09571	2.50365	1.35503	3.10336	4.06772	3.20904	2.29979	2.52973	1.7203	1.82868	1.79654	2.29815	1.95677	0.325925	0.311252	2.12261	2.32818	1.48813	-0.595094	0.552449	0.0504602
	H32K16.2	WBGene00010422	2.66103	2.93911	2.70981	2.28013	2.61056	2.73836	3.32576	3.42386	3.23042	2.18875	3.31042	2.35773	2.10879	1.67455	2.14614	0.240562	1.64785	0.600759	2.36362	2.43127	2.1204	1.27938	1.38252	0.787426
	K01D12.7	WBGene00010466	3.60658	3.74056	3.21231	2.63628	3.16076	2.83147	3.89344	3.51133	3.69754	2.67418	3.31042	3.0098	3.26925	3.3815	3.02061	2.3874	2.02636	1.31125	3.27789	3.38065	3.23229	1.90741	1.77484	1.63542
	K01D12.15	WBGene00010474	2.86034	2.97975	3.4824	2.49426	2.75741	2.2909	3.35129	3.67179	3.40974	2.79283	3.02569	2.45726	2.26925	2.60945	2.14614	2.07706	1.13328	1.84177	2.52116	3.30121	2.52376	1.6273	1.38252	1.4655
	ant-1.3	WBGene00010485	5.28984	5.28556	5.55111	4.23619	4.311	4.10759	5.50709	5.40114	5.13164	3.91994	4.49226	3.97664	4.25014	4.02171	4.66272	3.31585	2.94063	2.60076	4.29254	4.40618	4.25367	2.06787	2.13741	1.4655
	K01H12.4	WBGene00010486	5.25487	4.9697	4.63264	4.64751	4.83663	4.16239	5.40105	5.48995	5.47834	4.14481	4.68727	4.20858	4.23078	4.33528	4.64864	3.56249	2.78536	2.89621	4.21777	4.93085	4.59247	2.94923	3.2405	1.63542
	ent-3	WBGene00010510	4.57856	4.53775	4.66401	3.63628	4.16076	3.87586	4.96135	4.91572	4.90451	3.49909	4.12697	3.7203	3.92821	4.03003	4.14614	2.89264	2.53538	2.53364	4.02073	4.12788	4.17743	2.40491	2.74008	2.27285
	K04G2.4	WBGene00010563	5.18226	5.04823	4.99521	4.64751	4.69803	4.53883	5.3193	5.20522	5.1928	4.48741	4.85904	4.42074	3.87931	4.2453	4.49978	3.04792	3.08081	2.60076	4.68555	4.8117	4.61742	3.14187	2.99723	2.4655
	K04G2.10	WBGene00010568	1.36557	1.97975	2.44678	3.28013	3.01266	3.79725	2.10336	2.42386	2.46488	2.49909	3.81419	3.07394	3.15061	2.89087	2.8342	3.18809	3.88051	3.89621	2.87263	3.50403	3.52376	4.29568	3.87438	3.7509
	K04H4.5	WBGene00010574	5.42184	5.35672	5.29477	4.68067	4.93249	4.41643	5.67827	5.65268	5.59004	4.65342	4.82929	4.8265	4.39636	4.60389	4.73111	3.77306	3.37032	2.86925	4.90158	5.06515	4.84568	3.40491	3.28941	2.92493
	K07A1.4	WBGene00010611	3.66103	3.53775	4.12485	3.25099	3.47563	3.62588	4.05756	4.1243	3.66652	2.79283	3.95858	2.90793	3.26925	2.69561	3.29815	2.01817	1.96978	1.22879	3.47053	3.80211	3.46998	2.21226	1.90609	1.4655
	K07A1.5	WBGene00010612	3.78878	3.93911	3.55111	3.3642	3.44707	3.18902	4.23265	3.88329	4.32286	2.71482	3.68727	3.38326	3.37888	3.15694	3.53081	2.4776	2.28012	1.38925	3.79246	3.96561	3.52376	0.989869	1.55245	1.4655
	K07A12.5	WBGene00010623	3.52085	3.83219	3.58428	3.12813	3.01266	2.98122	4.11832	4.00883	4.16532	3.45179	2.82929	3.35773	2.82868	3.23094	3.14614	2.4776	2.08081	1.84177	3.66318	2.93085	3.31595	2.72683	2.2405	1.05046
	ttll-15	WBGene00010630	3.57856	3.53775	3.9322	3.63628	3.47563	4.13525	3.94467	4.17875	3.98844	3.45179	4.16319	3.97664	3.30673	3.40726	3.59093	2.43321	2.94063	2.94868	3.853	3.8587	3.50605	2.6273	3.02638	2.92493
	nspd-2	WBGene00010633	6.56078	6.53434	6.91926	5.98501	6.28702	6.24721	6.78753	6.68125	6.50051	6.17061	6.9465	5.96823	6.10347	5.70603	6.21939	4.77306	5.37032	3.98682	6.17097	6.30121	6.25632	4.81994	4.70445	4.53159
	K07F5.6	WBGene00010634	3.36557	3.26926	3.03174	2.72374	2.61056	2.53191	3.27329	3.74579	3.04984	2.24534	2.15122	1.35773	1.48076	2.65317	2.78357	1.13365	0.13328	0.72629	2.98511	3.03272	2.59247	-1.18006	0.704452	0.465498
	K08C7.7	WBGene00010649	1.71349	2.26926	2.37278	2.28013	2.5581	2.47532	2.5628	2.42386	2.23042	2.58929	3.05169	2.0098	2.10879	1.54128	2.22415	1.3401	2.02636	0.72629	2.12261	2.93085	1.92109	0.819944	1.70445	0.787426
	K08C9.1	WBGene00010650	4.15407	4.20214	4.03174	3.19087	3.73395	2.83147	4.59522	4.97845	4.65075	3.49909	3.2667	3.30526	3.02132	3.41998	3.70414	1.60313	1.64785	1.46326	3.47053	3.48018	3.23229	1.27938	1.55245	2.05046
	K08C9.2	WBGene00010651	5.12531	5.38726	5.23337	4.3642	4.89067	4.47532	5.61116	5.20522	5.32783	4.51068	4.87369	4.48111	4.17107	4.56436	4.70414	3.62303	3.20857	2.75604	4.59392	4.83068	4.60083	2.86434	3.02638	3.05046
	tyr-2	WBGene00010661	4.71349	4.99965	4.10213	4.07922	3.78049	2.89756	5.11832	5.59379	5.07369	3.77372	3.75213	3.89022	3.44759	3.76699	4.35126	2.85947	2.88051	2.42673	3.44454	3.48018	3.50605	2.81994	2.2405	2.37239
	K08E4.2	WBGene00010666	1.81303	2.39479	2.21231	3.09571	3.26264	3.66436	2.16226	3.00883	2.39088	2.8303	3.41426	3.35773	3.37888	2.94464	2.97622	3.2661	3.81778	3.35078	3.12261	3.40618	3.18857	3.67792	3.63045	3.63542
	K08F4.5	WBGene00010679	3.97223	4.25277	3.9322	3.09571	3.22947	3.17132	4.4726	4.1243	4.21977	3.37779	3.78349	3.16508	2.66518	3.07894	3.53081	2.24056	1.96978	1.99931	3.41807	3.80211	3.5756	1.14187	1.55245	1.78743
	K08F8.5	WBGene00010682	2.60658	2.66781	2.64841	2.09571	2.12514	1.2909	2.84033	2.88329	3.04984	1.93722	2.60188	2.13534	2.10879	2.39444	1.97622	1.24056	0.910887	0.841767	1.8331	2.48018	2.07309	0.141872	0.841956	-0.534502
	K09B11.5	WBGene00010712	3.03542	3.23609	2.64841	1.63628	2.38817	1.53191	3.24632	3.42386	3.27224	2.29979	2.05169	1.7203	1.48076	2.17205	2.56118	1.01817	0.785356	-0.536745	2.52116	1.96561	2.1662	0.141872	0.704452	0
	K09E4.1	WBGene00010719	4.57856	4.86511	5.37278	3.8651	4.19553	3.95041	4.90211	4.42386	4.5859	4.09949	4.10231	3.92541	4.02132	4.14167	4.28	3.3401	2.99835	2.14133	4.07257	4.11245	3.96062	2.27938	2.33672	2.55296
	cpg-7	WBGene00010723	5.34077	5.63638	6.30476	4.49426	4.80321	4.85937	5.88472	5.76371	5.75398	4.24534	5.52973	4.61646	4.43072	3.95341	4.33377	2.75513	3.53538	1.99931	4.15503	4.32818	4.49712	2.6273	2.59198	2.4655
	K09G1.2	WBGene00010728	3.03542	2.97975	2.51717	2.44363	2.93249	1.68945	3.19083	2.88329	2.97584	2.29979	3.05169	1.8723	2.02132	1.94464	2.29815	1.43321	1.41339	0.311252	2.30703	2.66076	2.2106	-0.595094	0.189879	-1.5345
	K10D3.6	WBGene00010740	2.4297	2.05775	2.82529	2.0286	2.32677	2.22379	3.10336	1.74579	2.27224	1.63236	2.88819	2.13534	0.828679	0.909013	1.29815	1.43321	1.23282	1.31125	0.470533	1.66076	1.92109	0.627299	0.382524	1.4655
	K10D6.2	WBGene00010742	2.66103	2.71672	2.58428	2.63628	2.97313	2.76221	3.04196	2.88329	3.04984	2.12986	3.22161	2.13534	2.10879	2.07894	2.56118	1.24056	1.49585	1.66489	2.75064	2.48018	2.41413	1.6273	1.63045	0.465498
	dod-17	WBGene00010745	4.13496	3.66781	4.37278	3.39117	3.93249	3.71411	4.48419	3.81618	3.87087	2.75435	3.78349	2.75983	3.41364	3.25951	3.93042	2.24056	3.02636	0.841767	3.66318	3.98268	3.94756	0.627299	1.38252	1.27285
	K11H3.2	WBGene00010779	2.81303	2.26926	3.21231	2.09571	2.19553	2.0794	3.04196	2.42386	2.97584	2.18875	2.24433	2.25081	2.10879	1.44507	2.43565	1.3401	0.49585	1.04822	2.36362	2.82122	1.92109	1.40491	0.189879	-0.534502
	sodh-1	WBGene00010790	3.63406	2.26926	2.9322	2.22124	2.5581	1.83147	4.89344	5.1243	4.8572	2.06846	2.45378	2.59477	1.72176	2.25951	2.8342	2.71861	2.41339	1.31125	1.98511	2.21715	2.1204	1.90741	2.08296	1.78743
	M02B1.4	WBGene00010829	3.6875	3.99965	3.6167	3.12813	3.38817	2.61283	3.58449	3.81618	3.91114	2.35225	3.45378	2.63784	2.87931	3.11065	3.43565	2.18809	1.49585	1.53364	3.52116	3.30121	3.1204	0.989869	1.55245	-0.534502
	M04C9.1	WBGene00010856	2.22807	2.13175	1.9322	2.22124	2.05114	2.66436	1.68833	2.00883	2.53527	2.00433	3.17507	1.7983	1.82868	1.9794	1.88311	1.24056	1.49585	0.72629	2.41807	2.27373	2.33613	1.52038	1.84196	1.05046
	M05B5.1	WBGene00010869	4.26369	4.51027	4.35367	3.56702	3.6361	3.38606	4.40105	4.51133	4.52666	3.32626	3.84424	3.38326	3.26925	3.67455	3.8342	2.18809	2.32592	1.38925	3.91111	3.80211	3.83863	2.21226	1.84196	1.63542
	M7.7	WBGene00010883	3.57856	3.91835	3.29477	3.22124	3.05114	2.98122	4.07299	3.67179	3.77231	2.93722	3.56626	3.0098	3.02132	2.69561	3.22415	1.60313	1.91089	1.66489	2.8331	3.30121	3.46998	0.404906	1.28941	1.78743
	M28.9	WBGene00010900	5.73903	5.97975	5.55111	5.14407	5.40312	4.65802	6.22231	6.29423	6.07369	5.2314	5.15722	5.25773	4.94019	5.23814	5.71769	4.46663	3.57385	3.71118	5.36362	5.49811	5.38537	3.72683	3.66793	3.55296
	M88.3	WBGene00010906	3.19154	3.53775	3.37278	2.15984	2.5581	2.44618	4.13311	3.67179	3.68211	2.75435	2.82929	3.04223	2.02132	3.09488	3.53081	1.60313	1.41339	1.22879	3.18674	3.09686	2.55852	0.989869	0.841956	0.787426
	M110.7	WBGene00010915	3.86034	3.45368	2.44678	2.09571	2.8476	2.11687	4.19083	3.74579	3.8572	2.29979	2.33179	2.94269	1.02132	3.06282	2.8342	1.43321	0.910887	0.463255	2.61737	2.48018	2.25367	0.989869	0.704452	1.05046
	M117.4	WBGene00010920	3.39799	3.30168	3.12485	2.33672	2.50365	1.53191	3.37638	2.42386	3.60239	2.35225	2.52973	1.63784	1.48076	2.46973	2.36854	1.13365	1.13328	0.600759	2.30703	2.27373	2.48813	-0.595094	0.189879	0.0504602
	M162.7	WBGene00010933	4.4911	4.60424	3.51717	4.04567	4.07	3.38606	4.61643	4.59379	4.53527	3.84868	3.9858	3.45726	3.44759	3.88171	4.38561	2.3874	2.28012	2.49888	3.98511	4.30121	4.03657	2.34351	2.33672	2.37239
	M176.5	WBGene00010944	2.29846	2.89729	2.29477	2.15984	1.7101	2.58636	2.87595	2.42386	2.39088	2.29979	3.31042	2.19423	2.66518	1.90901	2.49978	1.52067	1.96978	1.31125	2.47053	2.03272	2.33613	1.14187	1.70445	0.465498
	nduo-4	WBGene00010963	8.74928	9.24602	9.22025	9.60674	9.42159	9.96284	9.59822	9.23443	9.34569	9.21112	10.4149	9.25038	9.83951	8.93249	8.8581	7.72323	9.01111	8.63268	9.48694	9.32735	9.81006	7.68413	9.42794	8.928
	ctc-2	WBGene00010965	10.8725	11.1519	10.7013	11.6852	11.3269	11.9653	11.7397	11.4351	11.4585	11.4987	12.4335	11.5343	11.2359	10.3902	10.2547	8.93803	10.2051	9.94526	10.9412	10.5376	11.2624	8.99799	10.8636	10.4757
	R02D5.7	WBGene00010980	3.11559	2.80983	2.87974	1.54317	1.80321	1.58636	2.84033	3.23122	3.0256	2.58929	1.49226	1.7203	1.02132	1.39444	2.22415	0.755135	0.910887	-0.0513177	1.66318	2.27373	2.02419	0.141872	0.704452	1.27285
	R03D7.8	WBGene00010992	3.07606	2.97975	2.21231	2.39117	2.44707	1.83147	3.37638	3.59379	3.2927	2.63236	2.19853	1.7983	2.19125	2.31501	3.06368	1.24056	1.13328	0.600759	2.30703	2.15826	2.07309	0.141872	-0.0325136	0
	R05A10.2	WBGene00011019	2.29846	3.09523	3.21231	2.8062	2.89067	3.37063	3.07299	2.42386	3.37177	2.18875	3.75213	2.7983	2.66518	2.11065	2.56118	1.24056	3.02636	1.89621	2.61737	3.15826	2.89412	1.98987	1.46999	1.27285
	scav-5	WBGene00011076	3.39799	3.71672	3.37278	2.39117	2.26264	2.47532	3.96135	3.67179	3.56922	2.8303	2.76789	2.90793	2.26925	2.8159	3.02061	2.71861	2.28012	1.89621	2.8331	2.82122	2.37566	2.27938	1.96749	2.27285
	R07B7.4	WBGene00011088	2.81303	2.61718	2.03174	2.22124	1.97313	1.53191	2.72786	3.88329	2.89784	1.45179	2.41426	1.94269	1.48076	1.94464	2.56118	1.13365	0.785356	0.72629	2.18674	2.15826	2.48813	0.404906	1.08296	0.465498
	R07E5.6	WBGene00011114	3.73903	3.30168	3.79727	2.88421	3.29506	2.38606	4.29976	4.37806	4.23042	3.49909	2.88819	2.90793	2.82868	2.87249	3.46807	1.68113	1.71824	0.841767	3.24814	3.188	3.14348	0.627299	1.84196	1.05046
	R07E5.15	WBGene00011120	5.16353	5.22768	5.2746	4.33672	4.61056	4.32332	5.46092	5.30651	5.13164	4.39039	4.76003	4.68992	4.3251	4.57008	4.56118	3.41049	3.13328	2.81375	4.65186	5.01624	4.73606	2.77414	3.13741	2.4655
	R08A2.1	WBGene00011132	3.26369	3.59119	2.70981	3.3087	2.75741	2.00139	4.0262	3.88329	3.53527	2.67418	2.33179	2.35773	2.02132	2.60945	2.62008	1.3401	0.910887	-0.0513177	2.70757	3.09686	2.72079	0.627299	0.382524	0.465498
	R08A2.2	WBGene00011133	2.60658	3.13175	2.87974	2.59047	2.89067	2.0794	3.62693	3.33075	2.81538	1.86683	2.99922	1.7983	1.34325	2.58709	2.8342	1.60313	1.13328	0.841767	3.12261	2.61769	2.59247	0.819944	0.382524	-1.5345
	ssp-33	WBGene00011134	3.83688	3.76402	4.78306	3.54317	3.5581	3.68945	4.05756	3.51133	3.63481	3.58929	4.36327	3.04223	3.57591	3.03003	3.73111	2.60313	2.28012	1.22879	3.49607	3.63938	3.65806	1.27938	1.96749	1.27285
	R09E10.1	WBGene00011171	2.95053	3.33339	3.12485	2.28013	2.32677	2.55939	3.4726	3.42386	3.37177	2.45179	2.6706	2.25081	2.34325	2.39444	2.8342	0.892638	1.13328	0.72629	2.57007	2.57329	2.52376	0.989869	0.967486	0.787426
	R09E10.2	WBGene00011172	3.46073	3.83219	3.07904	2.92168	3.22947	2.85384	4.10336	4.63332	4.2619	2.79283	3.52973	2.83578	1.92821	2.85387	3.53081	1.82552	1.57385	0.72629	3.12261	3.27373	3.1204	1.14187	1.18988	1.05046
	acs-18	WBGene00011173	5.21902	5.08595	4.63264	4.48177	4.48971	4.16239	5.61116	5.53239	5.45584	4.49909	4.43416	4.46924	4.02132	4.61499	4.93042	3.71861	3.20857	2.69592	4.64046	4.80211	4.64194	2.67792	2.70445	2.27285
	R09E10.6	WBGene00011176	8.19039	8.30868	7.95616	7.5128	7.71909	7.25983	8.51558	8.62108	8.40974	7.43212	7.91233	7.47221	7.04923	7.52004	7.47407	6.45835	6.11383	5.28088	7.71846	7.89184	7.64497	5.77995	5.88635	5.40801
	R10D12.1	WBGene00011185	3.26369	2.80983	3.3343	1.8062	2.12514	2.04092	2.37638	3.00883	2.75766	2.06846	1.82929	2.0098	1.92821	2.14167	0.783574	1.01817	1.64785	1.46326	2.18674	1.89522	1.48813	1.14187	1.70445	0.0504602
	R10D12.10	WBGene00011191	2.9936	3.39479	2.29477	2.28013	1.80321	2.1534	2.91072	3.1243	2.92431	1.93722	2.45378	1.8723	2.26925	2.11065	2.06368	1.24056	0.325925	-0.0513177	2.12261	2.21715	2.07309	0.404906	-0.295548	0.0504602
	R10E4.7	WBGene00011203	4.70056	4.70464	3.95774	4.19087	4.34237	3.55939	5.04196	5.3546	5.14295	4.05269	4.29961	4.08953	3.23078	3.89997	4.29815	3.13365	2.64785	2.31125	4.26309	4.46811	4.32608	2.81994	2.42692	2.63542
	R10E9.2	WBGene00011214	6.77958	6.83219	6.84595	6.0998	6.50365	6.0865	7.04978	7.03857	6.8312	6.08017	6.52973	6.17973	5.75603	6.09884	6.27543	5.06983	5.09411	4.58427	6.46731	6.46204	6.2616	4.79722	4.69541	4.16594
	suro-1	WBGene00011235	3.73903	3.97975	3.87974	2.15984	2.12514	2.73836	4.07299	3.42386	4.20904	2.58929	3.47315	2.55037	1.92821	2.58709	3.36854	1.24056	2.13328	1.14133	2.52116	2.82122	2.81006	1.40491	1.28941	0.0504602
	mpz-5	WBGene00011241	3.07606	3.30168	2.29477	2.63628	2.32677	2.63882	3.29976	3.00883	2.89784	1.93722	2.88819	2.0098	2.60629	1.79654	2.43565	1.52067	1.49585	0.948682	2.52116	2.66076	2.92109	-0.180056	0.967486	0.787426
	ttr-27	WBGene00011284	2.29846	2.66781	2.7687	2.84573	2.26264	2.93999	2.60587	2.59379	2.35241	1.93722	3.31042	1.7203	1.72176	2.14167	2.49978	1.3401	2.02636	0.72629	1.66318	2.09686	2.41413	0.627299	1.70445	0.0504602
	R102.10	WBGene00011297	3.22807	3.33339	2.9322	2.92168	2.89067	2.18902	3.87595	3.42386	3.40974	2.40288	2.37361	2.07394	2.02132	2.8159	3.02061	1.3401	1.78536	0.141327	2.87263	2.89522	2.65806	0.627299	0.841956	0.0504602
	irld-14	WBGene00011322	2.90614	3.23609	3.25413	2.09571	2.05114	1.87586	3.37638	3.51133	3.07369	2.12986	2.49226	2.0098	2.02132	2.01335	2.73111	0.892638	-0.0891127	0.841767	2.41807	2.43127	1.86664	0.141872	0.189879	0.787426
	ubxn-5	WBGene00011336	4.41393	4.18487	4.00749	3.59047	3.66119	3.83147	4.97783	5.17875	4.82243	4.03675	4.10231	3.85415	3.06572	3.89087	4.14614	2.60313	2.41339	1.89621	4.13891	4.12788	4.08507	2.40491	2.18988	2.4655
	T02E1.6	WBGene00011378	4.03542	4.48225	4.14722	3.51892	3.93249	3.77398	4.81302	5.03857	4.68985	3.88475	4.4042	3.85415	3.23078	3.69561	3.8342	2.68113	2.57385	2.09552	3.853	4.34148	3.93439	1.40491	2.2405	1.27285
	T02E1.7	WBGene00011379	3.86034	3.59119	3.55111	2.49426	2.19553	2.41643	4.0262	3.74579	3.60239	1.63236	2.99922	2.13534	2.60629	2.23094	2.56118	-0.566793	-0.0891127	0.841767	2.24814	2.70258	2.37566	-1.18006	0.189879	-0.534502
	T03F6.6	WBGene00011401	4.6875	4.70464	4.58428	4.09571	4.16076	3.80875	5.04196	4.78142	4.80829	4.20311	4.16319	4.04223	3.74924	4.20179	4.20504	3.13365	2.81778	2.46326	4.3911	3.98268	4.23229	2.57483	2.2405	2.27285
	T04B2.7	WBGene00011425	2.95053	3.64272	3.21231	2.63628	2.26264	2.73836	3.40105	4.00883	3.40974	2.35225	2.85904	2.55037	2.82868	2.65317	3.1055	1.3401	1.49585	1.04822	3.12261	3.12788	2.52376	0.627299	1.28941	0
	T04F3.3	WBGene00011438	3.97223	3.78711	3.90621	3.25099	3.12514	3.00139	4.13311	4.06772	4.12023	3.00433	3.24433	3.04223	2.97552	3.12624	3.33377	2.01817	1.71824	1.38925	3.44454	3.38065	3.35603	0.627299	1.90609	1.05046
	ttr-14	WBGene00011460	6.62724	6.93395	6.6947	6.22124	6.42526	6.49146	7.44766	7.18541	7.16532	5.87133	6.78155	5.86326	5.77621	5.9751	6.21462	5.08426	5.61133	4.63318	6.21007	6.40618	6.44697	5.15979	5.08988	4.44278
	scl-22	WBGene00011462	3.90614	3.99965	3.37278	2.92168	3.19553	3.13525	4.54077	4.81618	4.61869	2.45179	2.76789	2.63784	2.54489	3.03003	3.8342	1.13365	2.02636	0.72629	2.8331	2.99956	2.94756	0.404906	0.189879	0.0504602
	T05C12.1	WBGene00011466	4.41393	4.28556	4.07904	3.61356	3.8476	3.59965	4.81302	4.28184	4.63481	3.63236	4.08982	3.30526	3.48076	3.55287	4.12597	2.3874	2.37032	1.94868	4.03822	3.89522	3.81006	1.98987	1.55245	2.16594
	decr-1.3	WBGene00011467	3.29846	3.69247	3.64841	2.28013	2.75741	2.50389	3.8038	3.00883	3.37177	2.71482	3.31042	2.30526	3.10879	2.65317	2.78357	1.13365	1.49585	0.600759	2.8331	2.32818	2.55852	1.52038	0.704452	0.465498
	T05D4.5	WBGene00011478	3.92851	4.23609	3.55111	2.88421	2.89067	2.83147	4.36389	4.06772	4.06182	3.00433	3.10231	2.83578	1.19125	3.17205	3.14614	2.07706	1.13328	2.09552	3.3911	3.06515	3.29549	2.06787	1.63045	1.92493
	T05F1.5	WBGene00011491	4.87192	4.77561	4.4647	3.84573	4.08861	3.59965	4.98601	5.06772	4.63481	3.91994	4.08982	3.7203	3.54489	4.01335	4.06368	2.75513	2.71824	2.56759	4.13891	4.17321	3.97356	1.72683	2.33672	1.92493
	T05F1.8	WBGene00011493	4.50605	4.69247	4.03174	3.76556	3.78049	3.58636	4.54077	4.85013	4.66652	3.61099	3.65372	3.48111	3.48076	3.83501	3.9535	2.89264	2.45521	1.84177	3.87263	4.27373	3.72079	1.81994	2.28941	2.16594
	T07A5.1	WBGene00011554	4.36557	4.64272	4.23337	3.97613	3.95296	4.2661	4.71807	4.81618	4.9695	4.00433	4.60188	3.97664	3.51318	3.34197	3.43565	3.01817	2.57385	2.53364	3.66318	4.01624	3.79556	2.57483	2.84196	2.98906
	T07D4.2	WBGene00011579	2.55	2.66781	2.82529	2.33672	2.12514	2.18902	2.84033	2.88329	2.60239	2.5449	2.76789	2.13534	2.02132	2.41998	2.73111	1.89264	1.32592	1.46326	2.66318	2.70258	2.81006	0.989869	1.77484	1.78743
	T08G3.4	WBGene00011617	3.6875	3.99965	2.21231	1.54317	2.32677	1.35503	3.64769	3.81618	3.84339	2.29979	1.33179	2.45726	1.34325	1.94464	3.06368	1.13365	-1.67408	-1.85867	2.30703	1.57329	2.1204	-0.595094	-1.61748	-0.534502
	T09B9.1	WBGene00011642	2.81303	2.56471	2.7687	3.8062	3.66119	4.24086	2.5184	2.00883	2.56922	3.93722	3.19853	3.83578	4.19125	3.92694	3.62008	4.30357	4.43445	4.49888	3.57007	3.30121	3.674	4.37453	4.13741	4.39624
	clec-47	WBGene00011668	1.4911	2.45368	2.03174	4.5311	4.97313	5.21517	1.21884	-0.576137	1.78681	4.66384	5.73618	4.78878	4.98711	4.19442	4.71769	3.89264	4.40274	3.31125	4.98511	5.33484	5.11457	3.72683	3.85826	2.98906
	T09F5.10	WBGene00011669	1.90614	2.97975	2.64841	1.44363	2.66119	1.68945	3.01026	3.33075	2.75766	1.86683	2.28873	1.7203	2.54489	1.63148	2.56118	0.433207	0.49585	0.600759	1.91111	2.15826	1.81006	-0.595094	0.552449	0.465498
	T11B7.1	WBGene00011706	0.228068	0.979752	1.58428	1.8062	1.89067	2.61283	1.5184	1.00883	0.843394	2.45179	2.52973	2.30526	2.02132	1.54128	1.78357	2.18809	1.91089	2.89621	1.47053	2.32818	1.97356	2.34351	2.66793	2.78743
	T13F2.9	WBGene00011748	7.08356	7.14745	6.98903	5.95369	6.34237	5.8399	7.34336	7.29423	7.19416	5.98784	6.64734	5.95551	5.7008	6.09091	6.55365	4.72783	4.32592	3.92269	6.45434	6.61495	6.29291	3.70259	4.06902	3.59478
	T16A9.5	WBGene00011795	6.30274	6.31365	6.35847	5.64751	5.88536	5.62913	6.59789	6.69065	6.4214	5.67932	6.0549	5.7253	5.59118	5.6772	5.93622	4.82552	4.51575	4.04822	5.80784	5.96131	5.70536	4.00977	4.18988	3.98906
	T16G1.7	WBGene00011801	1.81303	1.71672	2.03174	3.15984	3.05114	3.18902	3.01026	3.00883	2.97584	3.58929	4.12697	3.70012	3.92821	3.3815	3.18567	4.21457	3.71824	4.08384	3.12261	3.80211	3.81006	3.90741	4.15071	3.95735
	T16G12.7	WBGene00011808	3.03542	3.20214	2.64841	1.54317	1.97313	2.00139	2.87595	3.74579	3.35241	1.45179	2.49226	1.8723	1.19125	1.90901	1.88311	1.01817	0.785356	0.141327	1.98511	2.57329	1.75117	-1.18006	-0.295548	1.27285
	alg-3	WBGene00011910	6.06601	6.35672	5.49989	5.19852	5.50365	4.51095	6.48419	6.38965	6.24886	5.33931	5.08353	5.21571	4.66518	5.47887	5.72441	4.65238	3.61133	3.81375	5.558	5.32818	5.18301	3.34351	3.33672	3.05046
	T22B3.3	WBGene00011911	4.22807	4.83219	4.31467	3.70237	4.01266	3.9295	4.98601	5.00883	4.87087	3.71482	4.4635	3.59477	2.66518	3.50595	4.22415	2.64266	2.81778	2.27061	4.10612	4.32818	3.86664	2.40491	2.13741	1.63542
	T22C1.8	WBGene00011918	4.93956	5.12271	4.4647	4.33672	4.27894	3.97102	5.0653	5.23122	5.2251	4.02063	4.15122	3.83578	3.37888	4.30818	4.57613	3.16113	3.15881	2.27061	4.41807	4.61769	4.40461	2.06787	3.08296	2.55296
	T22C1.9	WBGene00011919	4.17293	3.74056	3.9322	3.33672	3.68585	3.54571	4.25987	4.00883	4.06182	3.37779	4.12697	3.67966	3.23078	3.20179	3.43565	2.13365	2.57385	1.60076	3.12261	3.76312	3.64194	1.6273	1.77484	1.4655
	T23F6.3	WBGene00011951	3.4911	3.39479	3.21231	1.54317	2.44707	2.18902	3.5628	3.74579	3.2927	2.24534	2.10231	2.13534	1.34325	1.90901	2.78357	1.13365	0.325925	0.311252	2.41807	2.09686	2.1204	-1.18006	0.382524	0.787426
	T23F11.2	WBGene00011954	4.92851	4.78711	4.82529	4.11201	4.27894	4.42393	5.08826	5.00883	5.05584	4.17425	4.48274	4.35773	4.12985	4.10278	4.46807	3.04792	3.02636	2.14133	4.27789	4.20265	4.24302	2.57483	2.63045	3.27285
	T23G11.1	WBGene00011968	6.22807	6.32158	6.16924	5.50046	5.45426	5.3072	6.64252	6.45729	6.39325	5.42754	5.58418	5.42689	5.01001	5.16451	5.6557	4.13365	4.05385	3.1637	5.7021	5.98692	5.35108	3.72683	3.51181	2.98906
	T24B8.5	WBGene00011979	2.71349	2.66781	2.70981	2.88421	3.01266	3.65165	1.42529	1.00883	1.39088	2.58929	3.15122	2.35773	2.60629	1.44507	2.43565	1.24056	2.13328	1.78518	1.57007	1.96561	2.02419	2.27938	1.84196	2.05046
	T25B9.4	WBGene00012010	2.22807	3.05775	2.03174	2.22124	2.32677	1.83147	2.76633	3.23122	2.81538	0.714823	2.24433	2.45726	1.48076	1.90901	2.22415	0.892638	-0.352147	-0.27371	1.57007	2.27373	2.55852	-0.595094	-0.295548	0.465498
	T25B9.6	WBGene00012012	4.46073	4.72869	4.37278	3.22124	3.75741	3.57294	4.82218	4.67179	4.2927	3.61099	3.72006	3.25081	3.51318	3.39444	4.08474	2.56249	2.18391	1.46326	3.81293	3.82122	3.96062	1.72683	1.63045	0.465498
	T27E7.1	WBGene00012087	5.96142	5.95448	5.94503	5.23619	5.27894	5.05547	6.27663	6.24404	6.10296	5.15223	5.37361	5.20858	5.01001	5.39444	5.60558	4.2661	3.91089	3.84177	5.49607	5.54484	5.17743	3.57483	3.84196	3.4655
	T28B8.4	WBGene00012115	4.62039	4.77561	3.7687	4.23619	4.40312	3.37063	5.08826	5.17875	4.96313	4.37779	3.72006	4.34479	3.10879	4.4819	4.69046	3.2661	1.91089	2.53364	4.30703	4.46811	4.48813	2.86434	2.80879	1.05046
	T28C6.5	WBGene00012120	2.71349	2.26926	2.87974	1.44363	2.12514	2.04092	3.21884	2.74579	2.72792	1.12986	1.82929	1.8723	2.10879	1.79654	2.56118	0.433207	0.785356	0.463255	2.36362	2.03272	2.1662	0.141872	-0.295548	-0.534502
	T28F4.3	WBGene00012138	2.9936	3.53775	2.87974	2.09571	2.66119	2.04092	3.58449	3.23122	3.46488	2.45179	2.6706	2.55037	2.02132	2.11065	2.36854	1.43321	1.71824	0.463255	2.57007	2.57329	2.83863	1.14187	0.382524	0.465498
	T28H10.2	WBGene00012143	3.73903	3.76402	4.16924	3.63628	3.75741	3.96075	4.2049	3.74579	4.17638	3.71482	3.85904	3.63784	3.87931	3.49398	3.8342	3.04792	3.18391	1.66489	3.7717	3.80211	3.45161	2.4638	2.66793	2.05046
	W01B6.2	WBGene00012169	4.57856	5.0095	4.53424	3.88421	4.12514	3.88675	4.94467	5.1243	4.82945	4.29979	4.47315	4.0098	3.54489	4.08693	4.31607	3.29119	2.91089	1.99931	4.47053	4.30121	4.19963	2.52038	2.51181	2.05046
	W01B6.5	WBGene00012172	3.03542	3.51027	2.82529	1.63628	2.66119	2.04092	3.27329	4.00883	2.95031	1.24534	2.37361	1.45726	1.60629	2.25951	2.73111	1.3401	1.02636	0.841767	2.70757	2.61769	2.59247	-0.180056	1.08296	-1.5345
	W01B6.6	WBGene00012173	3.07606	3.48225	3.37278	2.22124	2.38817	1.68945	3.35129	3.33075	3.31288	2.35225	3.02569	2.75983	2.10879	1.67455	2.62008	0.0181692	0.785356	0.72629	2.70757	2.70258	2.55852	0.141872	-0.0325136	0.465498
	decr-1.2	WBGene00012177	3.88342	3.89729	3.7687	2.92168	3.01266	3.04092	4.25987	4.1243	3.8572	2.93722	3.54811	3.0098	2.72176	3.34197	3.36854	2.01817	2.08081	1.66489	3.21777	3.43127	3.31595	1.40491	1.90609	1.4655
	W01D2.3	WBGene00012180	2.55	2.97975	1.9322	1.22124	2.19553	2.11687	3.01026	3.67179	3.18735	1.5449	2.56626	2.19423	1.34325	2.34197	2.43565	1.13365	0.910887	0.72629	2.0555	2.32818	2.37566	-0.595094	0.189879	0.465498
	mlt-11	WBGene00012186	3.52085	4.70464	2.12485	2.22124	1.80321	1.78566	4.2049	2.59379	3.65075	1.5449	2.28873	2.94269	-0.978676	-2.41291	3.1055	1.82552	0.647853	0.841767	3.36362	1.48018	3.04885	1.14187	0.552449	1.63542
	W02A2.8	WBGene00012191	2.81303	2.93911	2.37278	2.28013	1.89067	2.18902	3.21884	3.23122	3.12023	2.00433	2.15122	2.0098	1.02132	2.11065	2.14614	1.60313	0.910887	0.463255	2.41807	2.48018	2.02419	0.141872	0.382524	-0.534502
	W02B12.12	WBGene00012207	5.52819	5.72869	5.4824	5.03716	4.85849	4.32332	5.95719	5.91572	5.80473	4.8303	4.75213	4.86326	4.67954	4.88171	5.21462	4.3874	3.99835	3.44511	5.10612	5.17321	5.03657	3.14187	3.2405	3.05046
	clec-49	WBGene00012251	4.90614	4.70464	4.83909	4.15984	4.14306	3.76221	4.49568	4.46826	4.85031	4.24534	3.75213	4.26462	3.66518	3.67455	3.8342	3.82552	4.05385	3.56759	3.44454	3.87707	3.76612	3.40491	3.44861	3.37239
	lpr-4	WBGene00012257	1.90614	2.61718	2.51717	1.72374	2.32677	2.68945	2.91072	1.00883	2.53527	-0.133174	2.28873	1.13534	0	0	1.67666	0.0181692	-0.352147	-0.858673	1.66318	0.895221	2.25367	0.627299	-2.61748	-0.534502
	W06A7.4	WBGene00012293	4.26369	4.33339	4.53424	3.99383	4.01266	4.21517	4.32576	4.81618	4.27224	3.67418	4.32115	3.77919	4.57591	4.23814	4.45195	3.31585	3.80166	3.27061	4.3356	4.35465	4.48813	3.10535	3.42692	3.16594
	nspa-8	WBGene00012294	3.95053	4.31762	4.19094	3.54317	3.68585	3.38606	4.46092	4.33075	4.13164	3.67418	4.60188	3.04223	2.92821	3.07894	2.78357	2.82552	2.45521	1.99931	3.79246	3.82122	4.17743	1.72683	2.02638	2.37239
	spe-46	WBGene00012296	4.6875	4.92877	4.86632	4.19087	4.311	4.20651	4.95303	4.59379	4.72792	3.86683	4.62804	3.57274	4.25014	3.86321	4.16604	3.07706	3.02636	2.53364	4.15503	4.46811	4.28515	2.34351	2.96749	2.16594
	W07A12.8	WBGene00012325	2.81303	2.26926	3.3343	2.95821	3.38817	3.61283	2.94467	3.23122	2.56922	3.35225	3.97225	2.90793	3.10879	2.89087	1.97622	2.07706	2.53538	1.14133	3.0555	3.27373	2.89412	2.21226	2.2405	1.78743
	W08E3.4	WBGene00012345	3.03542	2.76402	2.12485	2.54317	1.7101	2.25773	2.87595	2.42386	2.81538	1.00433	2.56626	2.07394	2.72176	2.28752	2.78357	0.755135	1.49585	-0.536745	2.18674	2.48018	1.97356	1.14187	0.189879	-0.534502
	W09D6.4	WBGene00012357	4.62039	4.88664	4.53424	3.92168	4.29506	4.14435	4.93625	5.25675	4.77231	3.95429	4.4635	3.95976	3.41364	3.89997	4.06368	3.01817	2.68348	2.09552	4.07257	4.21715	4.08507	2.52038	2.55245	2.63542
	Y1A5A.1	WBGene00012379	3.15407	3.05775	3.21231	0.958207	2.50365	1.87586	3.35129	3.23122	3.16532	1.71482	2.10231	0.135336	1.72176	0.39444	1.97622	0.433207	0.325925	0.600759	2.30703	1.48018	2.25367	-0.180056	-0.295548	0
	Y6G8.2	WBGene00012404	2.60658	2.97975	0.709811	2.0286	1.61056	1.68945	3.13311	4.06772	3.82945	3.06846	2.49226	3.38326	-0.978676	1.71637	0.298147	1.3401	0.910887	1.22879	1.98511	0.895221	1.1662	1.14187	0.841956	1.4655
	Y11D7A.9	WBGene00012433	2.36557	3.16738	2.58428	2.15984	1.97313	1.91893	2.91072	0.423863	2.53527	1.45179	2.37361	1.55037	1.34325	1.11065	2.62008	0.603132	0.647853	-0.536745	0.470533	1.74322	1.97356	-1.18006	-0.295548	1.27285
	Y12A6A.1	WBGene00012439	4.29846	4.42454	4.58428	4.29449	4.53113	4.55257	4.42529	4.88329	4.57758	4.25914	4.87369	4.37055	4.67954	4.37499	4.12597	3.62303	3.83372	2.84177	4.29254	4.52749	4.34611	3.49237	3.46999	3.50989
	Y18D10A.21	WBGene00012486	3.07606	2.89729	2.51717	1.63628	1.97313	2.32332	2.97783	3.00883	3.16532	2.00433	2.41426	2.19423	2.34325	2.01335	2.78357	1.52067	1.13328	0.600759	2.47053	2.57329	2.29549	0.819944	0.967486	1.05046
	Y37A1A.2	WBGene00012535	4.13496	4.28556	4.23337	4.23619	3.93249	3.95041	4.17661	4.06772	4.33278	3.79283	3.81419	3.92541	3.23078	3.46973	3.9535	2.89264	3.05385	2.69592	3.52116	3.55057	3.39502	2.27938	2.46999	2.37239
	Y37D8A.5	WBGene00012547	2.60658	2.76402	2.87974	1.22124	1.61056	1.47532	3.10336	3.23122	2.97584	2.40288	1.94477	1.55037	1.34325	1.94464	2.49978	1.60313	0.49585	0.463255	0.833104	2.21715	1.81006	-2.18006	0.382524	0.465498
	nspe-1	WBGene00012591	1.60658	2.26926	2.58428	4.17544	4.43257	4.08886	3.32576	3.00883	3.33278	4.37779	4.95858	4.39586	3.10879	3.12624	3.22415	3.4776	3.39201	3.22879	3.02073	3.68182	3.48813	3.75068	3.90609	3.4655
	Y38E10A.14	WBGene00012592	4.19154	4.20214	4.07904	5.42418	5.31891	5.43509	3.64769	4.42386	3.80117	5.45779	5.71194	5.42074	4.73557	4.76699	4.82171	4.66203	4.85731	4.60076	5.22542	5.26678	4.85969	4.79722	4.55245	4.59478
	Y38E10A.17	WBGene00012595	6.64761	6.44282	5.97034	5.64751	5.68585	4.93999	6.85379	6.78142	6.78139	5.85778	5.49226	5.88129	5.06572	5.89542	5.98745	4.97237	3.84949	4.07206	5.94858	5.84008	5.64194	4.10535	4.32504	4.34814
	Y38F1A.1	WBGene00012605	4.34908	4.39479	4.6167	3.56702	3.5581	3.43138	4.64769	4.28184	4.42836	3.15961	3.84424	3.57274	3.15061	3.73683	4.02061	2.52067	2.37032	2.04822	3.66318	4.04903	3.83863	2.52038	2.02638	1.4655
	Y38H8A.3	WBGene00012637	4.825	4.94938	4.12485	4.01132	4.07	3.40132	5.16945	5.03857	5.0317	3.90245	3.97225	4.2228	3.23078	3.75701	4.40248	3.04792	2.41339	2.69592	4.24814	3.96561	3.94756	1.27938	2.08296	0.787426
	Y38H8A.4	WBGene00012638	3.83688	4.16738	4.07904	2.63628	3.61056	2.96075	4.24632	4.63332	4.09715	3.18875	3.70376	3.0098	2.60629	3.20179	3.73111	2.01817	1.78536	1.66489	3.27789	3.50403	3.09694	1.81994	1.46999	1.4655
	Y39B6A.1	WBGene00012664	6.93956	6.94682	6.24897	6.61642	6.24615	5.34717	6.86713	7.21828	7.40387	7.09372	6.04846	7.25081	5.38765	6.3403	6.18567	6.41049	6.01941	6.24199	5.9532	5.28065	5.70536	5.83675	6.07601	6.47672
	asp-17	WBGene00012683	2.07606	0.394789	2.37278	2.09571	1.50365	1.96075	2.04196	2.59379	1.78681	1.12986	1.15122	1.25081	2.82868	3.36844	3.02061	1.75513	2.75219	1.22879	3.08944	2.61769	2.75117	1.52038	1.77484	1.27285
	Y39B6A.30	WBGene00012689	4.72632	4.9697	4.41025	3.8261	3.95296	3.35503	5.38877	4.63332	5.06182	4.12986	4.05169	3.57274	3.15061	4.15694	4.51538	2.75513	2.45521	2.31125	4.45759	4.15826	4.01169	1.72683	1.90609	1.27285
	Y40H4A.2	WBGene00012741	3.63406	3.80983	3.44678	2.8062	2.5581	3.09825	3.78519	4.00883	3.71281	2.67418	3.24433	2.97664	2.77621	2.87249	2.8342	2.3401	1.32592	1.14133	3.30703	3.43127	3.09694	1.52038	0.704452	0.787426
	Y41C4A.18	WBGene00012761	2.4297	2.05775	3.07904	1.95821	1.38817	2.1534	2.91072	2.59379	2.87087	2.12986	2.45378	1.13534	1.34325	1.63148	2.06368	0.240562	0.325925	-0.536745	1.91111	1.57329	1.81006	-0.180056	-0.295548	-1.5345
	nspd-7	WBGene00012781	5.46073	5.64272	5.85956	4.97613	5.46142	5.11224	5.82218	5.94742	5.65471	4.95429	5.95169	4.94269	4.96384	4.79166	4.99859	3.80825	3.96978	3.46326	5.03822	5.45594	5.19411	3.4638	3.74008	3.10935
	Y43C5A.4	WBGene00012784	1.90614	2.61718	2.29477	1.72374	2.5581	1.63882	3.10336	3.59379	3.18735	2.45179	2.79892	1.35773	1.19125	2.36844	2.62008	0.755135	0.910887	-0.0513177	2.75064	2.52749	2.33613	1.40491	0.552449	0.787426
	Y43C5B.3	WBGene00012786	4.70056	4.28556	4.23337	4.12813	4.19553	4.02129	4.64769	4.42386	4.67434	4.11475	4.43416	3.89022	3.51318	4.19442	4.26162	3.21457	3.10728	2.49888	4.12261	4.25979	4.08507	2.81994	2.66793	2.63542
	Y43F8A.2	WBGene00012809	5.55	5.75819	5.37278	4.85545	5.04161	4.22379	5.91928	5.86681	5.82595	4.7833	4.39408	4.66931	4.3251	4.84447	5.02061	3.80825	3.18391	3.14133	5.09781	4.84942	4.76612	2.14187	3.11044	2.71343
	Y43F8C.5	WBGene00012827	4.29846	4.52407	3.82529	3.49426	3.44707	3.25773	4.68833	4.91572	4.43757	3.27282	3.73618	3.48111	2.92821	3.46973	3.56118	2.9878	2.02636	1.38925	3.66318	3.91314	3.73606	1.81994	1.90609	1.05046
	Y43F8C.9	WBGene00012831	2.90614	2.85422	2.21231	2.28013	2.61056	1.47532	3.5184	3.81618	3.35241	2.40288	2.45378	1.55037	2.10879	2.65317	3.06368	0.892638	0.647853	-0.0513177	2.41807	2.43127	2.33613	0.627299	1.08296	-1.5345
	Y44A6D.5	WBGene00012855	4.03542	4.01928	3.82529	3.0286	2.93249	3.43138	4.29976	4.42386	4.25148	3.21732	3.39408	3.2228	3.23078	3.03003	3.40248	2.3401	1.78536	1.38925	3.44454	3.57329	3.33613	1.40491	1.46999	0.787426
	Y45F3A.1	WBGene00012859	3.3324	3.39479	3.64841	2.63628	2.8476	2.47532	3.72786	3.23122	3.88442	2.93722	3.12697	2.40835	2.72176	2.36844	2.88311	1.82552	1.57385	1.53364	3.12261	3.09686	2.86664	1.6273	1.08296	1.78743
	cnp-2	WBGene00012901	4.70056	5.06721	4.7542	3.97613	4.07	3.51797	5.2666	5.06772	5.19824	4.03675	4.21012	4.04223	3.69375	4.10278	4.46807	3.54173	3.23282	2.84177	4.20234	4.14315	4.40461	2.6273	2.90609	2.63542
	Y46G5A.22	WBGene00012912	3.15407	3.26926	3.21231	2.28013	1.89067	1.78566	3.4726	3.67179	2.89784	2.24534	2.49226	2.19423	2.34325	2.36844	2.14614	0.892638	-0.0891127	0.841767	2.87263	2.57329	2.29549	-0.180056	-0.617476	0.465498
	wht-8	WBGene00012925	3.76412	3.56471	3.07904	2.59047	3.16076	2.47532	4.01026	4.1243	4.06182	3.00433	2.24433	3.19423	2.10879	3.09488	3.33377	2.18809	1.78536	1.04822	3.27789	3.35465	2.86664	1.14187	1.38252	1.05046
	Y47D3A.13	WBGene00012926	5.18226	4.84325	4.98283	4.12813	4.51745	4.56618	5.34495	5.17875	4.95031	3.61099	4.97904	4.17973	4.06572	4.06282	4.49978	3.07706	2.94063	2.22879	4.24814	4.61769	4.58406	2.27938	2.55245	1.63542
	Y47D3A.31	WBGene00012937	4.07606	4.09523	4.05559	3.3642	3.58457	2.98122	4.43727	4.46826	4.14295	3.35225	3.65372	3.50457	2.87931	3.30133	3.49978	2.18809	1.71824	1.46326	3.3911	3.52749	3.09694	0.627299	1.38252	0.787426
	Y47H10A.5	WBGene00012961	3.03542	2.05775	2.9322	1.63628	0.803209	1.87586	1.97783	1.00883	1.39088	0.544898	1.33179	0.720298	1.92821	2.96212	3.02061	2.01817	1.78536	0.841767	2.79246	2.32818	2.62564	0.404906	1.28941	0.465498
	Y48B6A.5	WBGene00012979	3.81303	3.56471	3.41025	2.44363	2.89067	2.76221	4.0262	4.28184	3.80117	2.58929	2.88819	2.75983	2.66518	2.56436	2.56118	0.755135	1.49585	0.948682	2.75064	2.70258	2.55852	1.14187	1.08296	1.63542
	Y48E1B.8	WBGene00013007	2.4297	3.05775	3.44678	4.8651	4.78049	4.53883	3.8038	4.00883	4.12023	5.04474	4.81419	4.76954	4.37888	4.29444	4.18567	5.11269	4.99835	4.73378	4.32139	4.8587	4.04885	4.58813	4.89032	5.00466
	Y49E10.10	WBGene00013033	3.6875	3.53775	3.6167	2.28013	2.75741	1.83147	4.05756	4.00883	3.92431	2.35225	2.10231	2.50457	1.72176	2.9794	2.93042	2.13365	0.325925	0.311252	2.87263	2.99956	2.33613	0.627299	1.18988	-0.534502
	Y51B9A.5	WBGene00013087	2.9936	3.01928	2.7687	1.8062	1.97313	2.11687	3.16226	3.00883	2.87087	2.00433	3.31042	2.30526	2.48076	2.20179	1.88311	0.755135	1.32592	0.141327	2.0555	2.52749	2.59247	0.989869	1.55245	1.05046
	Y53C10A.10	WBGene00013138	4.39799	4.01928	3.37278	3.15984	3.38817	2.61283	4.57368	4.63332	4.43757	3.00433	3.31042	3.52765	2.48076	3.39444	3.78357	2.60313	2.08081	1.66489	3.66318	3.43127	3.50605	2.06787	1.38252	1.63542
	Y53F4B.11	WBGene00013158	3.39799	3.66781	3.95774	2.39117	2.7101	2.85384	3.62693	3.81618	3.39088	2.45179	3.19853	2.35773	2.19125	2.11065	2.8342	0.240562	1.49585	0.600759	2.70757	3.15826	2.33613	1.40491	1.55245	0.465498
	Y53F4B.19	WBGene00013165	3.88342	4.11361	3.29477	3.46917	3.38817	2.80875	4.29976	4.00883	4.30283	3.29979	3.56626	2.75983	3.23078	3.187	3.33377	1.82552	2.41339	1.66489	3.52116	3.72304	3.5756	1.90741	2.13741	1.92493
	Y54E2A.7	WBGene00013192	3.15407	3.01928	2.58428	1.95821	1.80321	1.53191	3.37638	3.33075	2.92431	2.12986	1.56626	2.0098	1.82868	1.49398	2.56118	0.603132	0.647853	0.463255	2.12261	2.21715	1.92109	0.404906	0.841956	0.0504602
	Y54E2A.9	WBGene00013194	2.86034	2.61718	2.70981	1.33672	2.50365	1.35503	3.62693	3.42386	3.31288	1.79283	2.56626	1.13534	1.60629	1.83501	2.06368	0.892638	0.647853	-1.27371	1.98511	2.48018	2.41413	-0.595094	-0.617476	-0.534502
	Y57G11A.2	WBGene00013290	7.38996	7.57801	7.15275	6.34708	6.7161	5.82299	7.75082	7.56341	7.495	6.37145	6.444	6.399	6.15575	6.63693	6.81542	5.24699	4.31461	4.58427	6.82809	6.60672	6.54775	3.98987	4.41595	3.67495
	irld-18	WBGene00013299	2.4911	2.89729	1.70981	2.0286	1.38817	1.63882	2.76633	2.59379	2.87087	1.93722	2.24433	2.07394	1.34325	2.01335	2.62008	1.24056	0.910887	0.948682	2.12261	2.27373	2.48813	0.404906	-0.295548	1.05046
	Y57G11C.5	WBGene00013303	3.95053	3.95957	3.29477	3.06254	3.6361	2.35503	4.27329	4.42386	4.27224	3.32626	2.91676	2.97664	1.72176	3.35527	3.1055	2.4776	0.785356	1.46326	3.52116	3.35465	3.33613	0.627299	1.77484	1.27285
	Y57G11C.6	WBGene00013304	3.36557	3.74056	3.29477	2.54317	2.89067	2.58636	4.10336	3.42386	3.68211	2.79283	2.19853	2.67966	2.82868	2.90901	3.02061	2.18809	1.41339	1.04822	2.70757	3.30121	3.04885	0.627299	1.38252	0.0504602
	Y57G11C.14	WBGene00013310	3.22807	2.93911	3.79727	2.49426	3.5581	2.35503	3.60587	3.51133	3.25148	2.06846	3.10231	2.35773	2.02132	2.14167	2.8342	1.68113	1.57385	1.04822	3.08944	3.03272	2.89412	0.989869	1.08296	1.05046
	Y57G11C.23	WBGene00013318	3.83688	3.23609	3.21231	3.28013	2.93249	2.58636	4.04196	3.94742	3.71281	3.00433	2.97225	2.8723	2.48076	3.27359	2.78357	2.13365	0.785356	1.53364	3.52116	3.40618	3.23229	1.27938	1.84196	0.0504602
	lon-8	WBGene00013352	2.81303	3.53775	2.7687	2.09571	2.50365	2.53191	3.64769	2.88329	2.95031	2.24534	3.43416	2.75983	2.19125	2.07894	3.18567	0.755135	1.41339	1.31125	2.24814	2.21715	2.81006	1.72683	2.08296	2.05046
	Y66D12A.3	WBGene00013429	2.76412	2.80983	2.51717	0.221241	1.7101	1.1534	3.29976	3.42386	3.37177	1.12986	1.70376	1.25081	0.606287	1.34197	1.56118	0.240562	-0.352147	-0.536745	1.75064	2.03272	1.1662	-0.180056	0.382524	-1.5345
	Y67A6A.1	WBGene00013449	3.63406	3.16738	3.87974	3.06254	2.80321	2.38606	3.78519	3.74579	3.44673	2.93722	3.12697	2.35773	2.48076	2.11065	2.49978	1.3401	1.49585	0.72629	2.94858	3.72304	3.07309	0.989869	1.08296	0.0504602
	Y67A10A.3	WBGene00013452	3.60658	2.89729	2.29477	1.72374	2.8476	1.22379	3.42529	3.00883	3.56922	2.58929	1.56626	2.07394	0.0213242	2.44507	2.78357	1.01817	0.49585	-0.858673	2.66318	2.15826	2.37566	0.404906	-0.295548	0
	Y69E1A.1	WBGene00013473	6.92295	6.84049	7.05559	6.13213	6.28299	6.13068	7.10899	7.01632	7.07221	5.9286	6.4489	6.13534	6.09814	6.13012	6.36854	5.14057	4.82577	4.49888	6.21007	6.46508	6.3032	4.64012	4.66793	4.22039
	Y69E1A.2	WBGene00013474	7.9478	7.92747	7.81485	7.34018	7.4774	7.11456	8.08255	8.0892	7.92841	7.24534	7.39915	7.29015	7.13246	7.45127	7.61103	6.38157	6.2655	5.80666	7.55192	7.52458	7.34611	5.90741	6.10362	5.24686
	Y69E1A.8	WBGene00013478	2.86034	3.45368	3.70981	1.72374	2.38817	2.55939	3.54077	3.51133	3.33278	2.49909	2.73618	1.55037	2.10879	1.94464	2.29815	0.240562	-0.352147	1.04822	2.24814	2.48018	2.07309	0.819944	0.704452	0
	Y73F4A.2	WBGene00013515	3.71349	3.80983	3.21231	3.41764	3.32677	3.41643	3.8038	3.42386	2.92431	2.45179	2.99922	2.83578	3.26925	2.65317	2.8342	2.29119	2.84949	1.66489	2.87263	2.66076	2.29549	1.6273	1.96749	1.4655
	Y73F8A.20	WBGene00013526	2.90614	3.56471	2.64841	2.39117	2.50365	2.22379	3.5184	3.74579	3.31288	2.35225	0.944771	1.7983	1.72176	2.85387	2.8342	1.43321	-0.352147	0.311252	2.57007	2.57329	2.25367	1.14187	0.552449	0.0504602
	Y75B8A.23	WBGene00013556	1.9936	2.56471	2.7687	2.59047	2.05114	1.91893	3.10336	2.88329	2.46488	1.45179	3.19853	1.7983	1.02132	1.75701	2.06368	1.01817	1.57385	0.141327	1.36362	2.93085	2.72079	0.404906	0.704452	0.465498
	Y105C5B.18	WBGene00013657	3.07606	3.20214	3.21231	2.49426	2.97313	2.55939	3.64769	3.33075	2.78681	2.75435	3.56626	2.40835	2.97552	2.07894	2.78357	1.24056	1.41339	1.66489	2.87263	2.61769	2.75117	0.627299	0.382524	0.465498
	Y105C5B.20	WBGene00013659	1.07606	0.617182	0.932203	2.0286	1.89067	2.2909	-0.481598	0.423863	1.14295	1.35225	2.15122	2.13534	1.19125	1.83501	0.976219	2.4776	2.75219	2.94868	1.47053	1.15826	2.02419	2.86434	2.42692	2.55296
	Y105E8A.27	WBGene00013684	3.9936	3.71672	3.90621	2.92168	2.89067	2.63882	4.35129	4.1243	4.2927	2.79283	3.31042	2.7983	2.26925	3.32855	3.43565	2.75513	1.57385	1.46326	3.47053	3.38065	3.18857	1.90741	1.28941	1.78743
	Y106G6A.4	WBGene00013696	5.80701	5.56471	5.81833	5.3087	5.48269	5.46082	6.05368	5.74579	5.65865	5.17425	5.93782	5.15029	5.28811	5.04241	5.25234	4.11971	4.1461	3.71118	5.39789	5.56198	5.44233	4.40491	4.09677	3.16594
	Y106G6D.3	WBGene00013700	5.62724	5.52407	4.90621	4.94006	4.78049	4.3072	5.85379	5.86681	5.87766	5.0125	4.85904	4.5838	4.30673	4.75199	5.08474	3.87615	3.08081	3.33115	4.92997	5.03272	4.9671	3.40491	3.11044	3.27285
	Y106G6G.1	WBGene00013710	3.63406	3.89729	3.70981	2.59047	2.97313	2.98122	3.85825	3.81618	3.74287	2.49909	3.22161	2.75983	2.60629	2.65317	2.93042	1.89264	2.08081	0.841767	3.0555	3.12788	3.33613	0.627299	1.90609	0.0504602
	Y106G6G.4	WBGene00013713	5.28984	5.14968	3.70981	4.23619	4.32677	3.78566	5.57368	5.37806	5.58175	4.48741	4.03875	4.45726	3.37888	4.60389	4.89508	3.43321	2.08081	2.63318	4.57007	4.78275	4.42359	2.94923	2.80879	2.71343
	Y106G6H.13	WBGene00013723	5.46838	5.30967	5.41025	4.3642	4.76899	4.68322	5.55732	5.88329	5.38136	4.85778	4.96543	4.43302	4.54489	4.67455	4.71769	4.03312	3.57385	2.89621	4.76121	4.69223	4.82442	3.24621	3.55245	2.71343
	Y113G7C.1	WBGene00013771	6.13976	6.25277	5.28472	5.20613	5.28702	4.04092	6.46969	6.60377	6.34263	5.27282	4.68727	5.2228	4.3251	5.43258	5.77712	4.16113	2.84949	3.48118	5.558	5.17321	5.08507	2.98987	3.26517	3.27285
	nep-23	WBGene00013785	3.57856	3.13175	3.12485	1.95821	2.05114	1.1534	3.70823	4.1243	3.50051	1.79283	1.70376	1.8723	1.02132	1.54128	1.56118	0.433207	-0.0891127	0.311252	2.61737	1.74322	2.1204	-0.180056	-2.61748	-1.5345
	Y116A8C.23	WBGene00013800	3.19154	3.01928	2.44678	1.63628	1.50365	1.41643	3.62693	3.94742	3.04984	2.35225	2.10231	2.07394	1.92821	2.01335	2.22415	1.3401	1.13328	0.141327	2.0555	2.27373	1.33613	0.141872	0.189879	0.787426
	Y116A8C.33	WBGene00013809	3.97223	3.71672	3.41025	3.22124	3.32677	2.80875	4.07299	4.06772	4.25148	3.18875	3.49226	2.90793	2.34325	3.01335	3.62008	2.07706	0.647853	1.46326	3.30703	3.38065	2.92109	0.627299	1.55245	0.465498
	cls-3	WBGene00013847	2.81303	2.56471	2.44678	2.88421	3.32677	3.11687	2.76633	3.59379	2.97584	3.27282	2.97225	3.16508	3.10879	4.07894	3.70414	4.3401	4.26844	4.66489	4.00303	3.99956	4.22149	4.67792	4.53227	4.41969
	cyc-2.2	WBGene00013854	5.4911	5.35672	5.24379	4.65865	4.83663	4.73234	5.55183	5.70927	5.34753	4.91122	5.13307	4.7983	4.63603	4.64237	5.06368	4.06256	4.05385	3.53364	4.92997	4.92202	4.81006	3.37453	3.28941	2.71343
	ssp-34	WBGene00013858	5.00417	5.10445	5.30476	4.40446	4.62339	4.19779	5.5628	5.46826	5.29777	4.66384	4.61937	4.5838	4.23078	4.62051	5.1055	3.8426	3.49585	2.92269	4.58204	4.93085	4.61742	3.34351	3.31326	2.78743
	cbs-1	WBGene00013866	6.27683	6.25691	6.19631	4.90306	4.95296	4.56618	6.36075	6.57361	6.43528	5.12233	4.74418	4.94269	4.37888	4.90901	4.71769	4.67161	4.54509	4.79238	4.92057	4.93085	4.87356	4.71476	4.72237	4.63542
	ZC376.8	WBGene00013879	3.4297	3.48225	2.29477	1.44363	2.12514	1.53191	3.78519	3.81618	3.55235	2.5449	1.76789	2.50457	1.48076	2.67455	2.67666	0.433207	0.325925	0.841767	2.41807	2.38065	2.48813	0.141872	0.552449	1.05046
	nspa-3	WBGene00013888	2.29846	3.20214	2.21231	2.54317	2.93249	2.76221	3.01026	3.74579	3.51799	2.58929	3.31042	2.30526	2.19125	2.60945	3.02061	1.82552	1.78536	1.31125	3.08944	1.96561	3.39502	0.404906	1.63045	0
	ZK228.4	WBGene00013947	5.11559	4.90786	4.7687	5.08749	4.96308	5.20216	4.92779	5.30651	5.10874	5.07628	5.4042	4.85415	4.70782	4.6639	4.77063	3.95677	4.25666	3.88279	4.94858	5.09686	4.81006	3.81994	4.01188	3.67495
	ZK265.3	WBGene00013956	6.22807	6.3373	5.98903	5.60206	5.82558	5.17576	6.42529	6.60377	6.4027	5.48741	5.59748	5.41456	5.02132	5.77444	5.8342	4.56249	4.10728	3.88279	5.8331	5.95267	5.75117	4.00977	4.26517	3.67495
	ZK287.9	WBGene00013968	2.76412	3.05775	2.87974	2.39117	2.38817	2.61283	3.07299	2.88329	2.92431	2.40288	3.17507	2.25081	2.92821	2.23094	3.02061	1.01817	2.28012	1.31125	2.75064	2.93085	2.86664	1.14187	2.28941	1.4655
	ZK507.1	WBGene00013978	2.4297	2.76402	2.44678	1.63628	1.97313	1.1534	2.72786	2.74579	2.78681	1.93722	1.99922	1.94269	1.48076	2.20179	2.06368	-0.244865	0.910887	-0.536745	1.91111	2.09686	1.68977	0.141872	0.967486	0.465498
	ZK507.3	WBGene00013979	2.9936	2.89729	3.21231	1.95821	1.7101	1.47532	3.35129	3.00883	3.12023	1.79283	1.41426	2.19423	1.48076	1.75701	2.22415	1.01817	1.49585	0.141327	1.8331	1.89522	1.75117	-0.180056	0.382524	0
	ZK512.8	WBGene00013987	4.66103	4.63001	4.82529	4.14407	4.2126	4.00139	4.74722	4.78142	4.69754	3.91994	4.65372	3.40835	3.90397	3.85387	4.22415	3.07706	3.08081	1.66489	4.30703	3.99956	4.19963	2.57483	2.77484	2.71343
	ZK512.10	WBGene00013988	3.29846	3.33339	3.29477	2.92168	2.32677	2.76221	3.74722	2.88329	3.51799	2.58929	3.68727	2.45726	2.19125	2.17205	1.88311	0.603132	1.57385	0.841767	2.75064	3.45594	3.04885	1.14187	0.382524	1.27285
	ZK550.5	WBGene00013999	5.37375	5.15855	4.70981	4.5311	4.82558	4.42393	5.49568	5.51133	5.35241	4.7833	4.68727	4.63784	4.48076	4.73174	4.9535	3.68113	3.66577	3.20742	4.78212	4.73316	4.89412	2.90741	3.66793	2.05046
	ZK596.2	WBGene00014007	3.9936	4.16738	4.21231	3.15984	3.53113	3.24086	4.28659	4.63332	4.19824	3.32626	3.76789	3.16508	3.10879	3.17205	3.40248	1.82552	2.13328	0.72629	3.81293	3.61769	3.31595	1.14187	1.77484	0.0504602
	ZK637.12	WBGene00014029	2.71349	3.30168	2.98283	2.28013	2.12514	2.53191	3.40105	3.33075	2.97584	2.79283	2.85904	2.30526	1.82868	2.71637	2.22415	1.01817	1.64785	0.463255	2.66318	2.8587	2.45161	0.989869	0.841956	0.787426
	ZK669.3	WBGene00014053	4.52085	4.51027	4.55111	4.43069	4.27894	4.76811	4.92779	4.78142	4.79401	4.27282	5.18685	3.81716	4.63603	4.14933	4.45195	3.18809	4.01243	3.09552	4.70757	4.59566	4.35603	3.88603	3.46999	3.10935
	ZK795.2	WBGene00014082	4.29846	4.65532	3.98283	3.51892	3.5581	3.41643	4.90211	4.51133	4.55235	3.35225	3.9858	3.50457	3.23078	3.59831	3.64864	2.68113	2.08081	2.22879	3.92997	4.01624	3.78091	1.6273	2.46999	1.78743
	ZK809.1	WBGene00014085	2.4911	2.61718	1.70981	1.33672	1.26264	1.68945	2.68833	2.88329	2.42836	1.35225	0.829293	1.45726	1.82868	1.58709	1.97622	0.240562	0.325925	0.311252	2.24814	2.32818	1.62564	-0.180056	-0.617476	-1.5345
	ZK858.2	WBGene00014116	5.5355	5.53775	5.21231	4.70237	4.95296	4.67067	5.78519	5.96302	5.92759	4.76407	5.27775	4.7203	4.37888	4.73174	4.99859	3.60313	3.39201	2.72629	5.12261	5.308	4.92109	3.21226	2.87438	2.55296
	ZK858.8	WBGene00014121	4.34908	3.66781	4.05559	3.12813	3.19553	2.96075	4.24632	3.94742	4.30283	3.24534	3.58418	3.19423	2.92821	3.23094	3.59093	1.52067	2.08081	1.46326	3.96696	3.35465	3.64194	1.98987	2.13741	1.63542
	ZK892.3	WBGene00014127	3.26369	3.59119	3.21231	2.44363	2.89067	2.22379	3.37638	3.94742	3.61869	2.29979	2.56626	2.67966	1.60629	2.89087	3.29815	1.01817	0.49585	0.463255	2.87263	2.89522	2.81006	-0.180056	0.841956	1.27285
	ZK892.5	WBGene00014129	3.29846	3.48225	3.3343	2.54317	2.61056	2.58636	3.97783	3.33075	3.89784	3.15961	3.28873	2.67966	2.48076	2.75701	3.22415	2.3874	2.02636	1.31125	3.30703	3.40618	3.54124	0.404906	1.18988	1.78743
	ZK930.4	WBGene00014154	3.11559	3.13175	3.25413	2.09571	2.75741	2.00139	3.19083	3.51133	2.92431	2.24534	2.41426	2.40835	2.10879	1.63148	2.67666	1.43321	1.23282	-0.0513177	2.41807	2.15826	2.48813	0.627299	0.841956	-0.534502
	ZK938.1	WBGene00014158	6.46456	6.48578	5.37278	5.6752	5.91173	4.96075	6.68079	6.79019	6.72604	5.86683	5.59306	5.84958	4.91614	5.89997	5.85886	4.92506	4.15881	4.28088	5.98961	5.7532	5.70536	4.19498	4.48056	3.98906
	ZK945.6	WBGene00014168	2.71349	2.71672	2.70981	2.54317	2.38817	2.00139	3.16226	3.51133	2.95031	2.49909	2.76789	2.35773	1.82868	1.79654	2.14614	0.892638	1.13328	1.22879	2.87263	2.78275	2.37566	-0.180056	1.08296	1.05046
	ZK945.7	WBGene00014169	5.55719	5.61718	5.35367	4.71309	4.88002	4.37836	5.84932	5.94742	5.63481	4.88475	4.53895	4.7402	4.67954	4.83501	5.21462	3.69999	3.66577	3.40811	4.98511	4.8587	4.83863	2.77414	3.51181	2.78743
	ZK1010.5	WBGene00014179	5.06601	5.029	4.21231	4.22124	4.27894	3.09825	5.16945	5.53239	5.2251	4.17425	3.84424	4.37055	3.60629	4.49398	4.71769	3.31585	2.18391	2.84177	4.34968	3.96561	3.86664	2.21226	2.38252	1.92493
	ZK1053.2	WBGene00014197	4.63406	4.77561	4.4824	3.8651	3.6361	3.55939	5.11832	5.15178	4.66652	3.56727	3.63665	3.97664	2.87931	3.76699	4.48401	2.75513	2.23282	1.89621	4.13891	4.12788	3.89412	2.06787	2.33672	2.05046
	ZK1098.6	WBGene00014223	1.4911	2.89729	3.07904	2.59047	1.89067	2.22379	2.68833	2.74579	2.97584	2.12986	2.88819	1.63784	2.72176	1.90901	2.22415	1.52067	0.647853	1.04822	2.57007	2.89522	2.86664	1.14187	0.841956	0.787426
	ZK1128.3	WBGene00014229	3.3324	3.85422	3.67944	2.95821	3.22947	3.04092	3.87595	3.94742	3.72792	2.5449	3.49226	3.13534	2.72176	3.09488	2.88311	2.18809	1.78536	1.38925	2.98511	3.32818	3.33613	0.404906	1.70445	1.4655
	ZK1225.4	WBGene00014238	4.17293	3.99965	3.58428	3.0286	3.53113	3.22379	4.44914	4.23122	4.16532	2.97116	3.10231	2.7983	2.34325	2.89087	3.62008	2.13365	1.02636	1.46326	2.98511	3.30121	3.1662	0.989869	0.967486	1.27285
	ZK1225.5	WBGene00014239	2.55	3.09523	2.12485	1.72374	2.75741	1.91893	2.72786	2.88329	2.81538	2.00433	2.45378	2.0098	0.606287	2.14167	1.88311	0.892638	1.23282	0.463255	2.30703	2.03272	2.65806	0.404906	0.189879	0.0504602
	htas-1	WBGene00014240	4.09596	4.31762	4.66401	3.95821	4.16076	4.28268	4.91928	5.28184	4.61056	3.65342	4.68727	3.77919	3.41364	3.70603	3.93042	2.92506	2.75219	2.04822	4.21777	4.27373	4.29549	2.21226	2.13741	2.37239
	ZK1307.3	WBGene00014246	2.4297	2.51027	2.64841	2.22124	2.32677	2.32332	3.04196	2.88329	2.39088	1.71482	2.24433	1.7203	1.19125	2.23094	2.06368	0.892638	0.647853	0.841767	1.91111	1.38065	2.55852	0.627299	-0.0325136	1.05046
	ZK1307.4	WBGene00014247	4.63406	4.46804	4.81135	3.94006	4.29506	3.88675	5.01825	5.23122	4.65865	4.00433	4.64521	4.12023	4.15061	4.14933	4.29815	3.64266	3.10728	2.78518	4.08944	4.48018	4.46082	3.3118	3.11044	2.55296
	D2023.1	WBGene00014300	3.71349	3.76402	4.03174	3.09571	3.19553	3.38606	3.89344	4.1243	3.51799	3.18875	3.75213	3.38326	2.54489	2.65317	2.78357	2.07706	2.45521	2.38925	2.66318	2.82122	2.81006	1.98987	2.02638	2.78743
	Y17D7B.7	WBGene00014562	2.4297	1.89729	2.37278	1.95821	2.19553	2.47532	2.72786	2.59379	2.31288	1.79283	2.88819	2.35773	0.828679	1.44507	1.56118	0.603132	1.49585	0.948682	1.8331	1.96561	1.62564	1.52038	1.63045	1.27285
	C04G2.3	WBGene00014665	4.73903	4.63001	5.16924	3.49426	3.91173	3.67696	4.89344	4.88329	4.77231	3.67418	4.07722	3.45726	4.02132	3.55287	3.70414	2.79076	2.71824	2.22879	3.853	3.80211	3.60915	1.6273	1.84196	1.27285
	M176.9	WBGene00014813	3.11559	3.53775	2.7687	1.95821	2.44707	1.41643	3.74722	2.74579	3.55235	2.45179	2.45378	2.67966	2.10879	2.34197	2.93042	2.07706	-0.352147	0.72629	2.41807	2.74322	2.33613	0.141872	0.382524	0.465498
	Y102A5C.5	WBGene00014954	2.36557	2.26926	2.12485	1.72374	2.26264	1.58636	2.10336	2.42386	2.27224	2.79283	1.94477	2.7983	4.76279	4.79166	4.89508	4.90894	4.76887	4.79954	4.58204	4.32818	4.39502	4.66543	4.80879	4.90844
	Y102A5C.6	WBGene00014955	3.46073	3.74056	2.64841	3.3087	3.3578	2.83147	3.07299	3.51133	3.51799	3.8303	2.88819	3.43302	5.7008	5.77691	5.45195	5.87615	5.91089	5.82081	5.5397	5.52166	5.31086	5.78573	5.71791	6.01239
	B0205.10	WBGene00015024	5.15407	5.26104	5.10213	4.28013	4.53113	3.73836	5.62169	5.72764	5.34263	4.43972	3.9858	4.40835	4.12985	4.4819	4.99859	3.60313	2.88051	3.11861	4.70757	4.49216	4.44233	2.90741	3.21541	3.10935
	B0207.7	WBGene00015030	3.07606	2.71672	2.44678	1.22124	2.12514	1.73836	3.24632	2.88329	2.63481	1.12986	1.49226	1.25081	0.606287	1.28752	2.43565	0.603132	-0.0891127	-1.27371	1.75064	1.66076	1.55852	-1.18006	-1.61748	-0.534502
	B0207.9	WBGene00015032	2.4911	2.56471	2.51717	1.95821	1.97313	2.18902	2.94467	2.59379	2.31288	2.29979	2.60188	1.45726	1.82868	1.63148	1.88311	-1.56679	0.647853	-1.27371	1.75064	2.27373	1.75117	-0.180056	0.189879	0.465498
	B0207.11	WBGene00015034	3.11559	2.97975	3.21231	2.15984	2.7101	2.55939	3.29976	2.59379	3.14295	2.06846	2.63665	2.19423	2.02132	1.94464	2.29815	1.01817	-0.0891127	0.948682	2.47053	2.78275	2.07309	-0.595094	1.28941	0.787426
	B0218.5	WBGene00015049	2.4911	2.61718	2.87974	1.44363	1.38817	1.68945	3.16226	3.59379	2.50051	1.35225	1.82929	1.7983	1.02132	1.83501	1.97622	0.0181692	-1.08911	0.311252	2.24814	1.96561	1.62564	0.141872	-0.295548	0
	B0218.7	WBGene00015051	5.64761	5.25277	5.37278	4.55514	4.66119	4.89756	5.78987	5.78142	5.58175	4.46376	5.09608	4.71024	4.92821	4.59271	4.97622	3.54173	3.53538	2.81375	4.92997	4.90421	4.97999	3.0294	3.51181	2.55296
	B0244.9	WBGene00015084	3.52085	3.05775	3.64841	2.54317	2.75741	2.87586	3.74722	2.42386	3.35241	1.93722	3.12697	2.90793	2.92821	2.56436	3.14614	1.3401	1.41339	1.31125	3.0555	2.93085	3.04885	0.141872	1.08296	1.05046
	B0252.5	WBGene00015089	4.476	4.39479	4.7687	3.99383	3.78049	4.04092	5.12573	5.03857	4.72038	3.90245	4.47315	3.77919	4.02132	3.34197	3.99859	2.4776	2.64785	2.31125	3.98511	4.32818	4.40461	1.98987	2.63045	2.05046
	B0261.6	WBGene00015094	5.28118	5.54454	5.16924	4.83595	4.78049	4.55939	5.84483	5.61369	5.63881	4.73472	5.29418	4.86326	4.51318	4.70083	4.89508	3.56249	3.39201	2.81375	5.01191	5.06515	4.80283	3.06787	3.18988	2.55296
	B0273.1	WBGene00015097	3.95053	3.76402	3.95774	3.39117	3.58457	3.11687	4.38877	3.94742	4.16532	3.40288	3.75213	3.30526	3.26925	3.2453	3.26162	2.13365	2.41339	2.53364	3.91111	3.76312	3.70536	2.52038	2.13741	1.78743
	B0280.11	WBGene00015106	2.95053	3.42454	3.3343	2.59047	3.53113	2.68945	3.99414	3.88329	3.69754	2.45179	2.73618	3.0098	2.34325	2.54128	3.75758	1.43321	0.910887	0.463255	3.24814	3.188	2.78091	0.627299	1.38252	1.63542
	B0281.5	WBGene00015112	-0.0938605	0.809827	0.932203	2.44363	2.19553	2.11687	0.688327	0.423863	0.950309	2.93722	2.41426	1.7983	2.10879	2.07894	2.43565	2.68113	2.64785	3.31125	1.75064	2.27373	2.33613	2.94923	3.44861	3.05046
	B0361.11	WBGene00015165	2.4297	2.71672	1.70981	1.33672	1.97313	1.2909	2.97783	3.23122	2.50051	2.06846	1.76789	1.8723	1.48076	1.87249	2.43565	0.892638	0.325925	0.463255	1.98511	1.48018	1.86664	0.989869	0.189879	0.787426
	B0416.4	WBGene00015180	1.81303	1.71672	1.29477	2.28013	2.66119	2.66436	1.10336	0.423863	1.66652	2.71482	3.12697	2.59477	2.66518	2.56436	2.36854	3.01817	2.94063	2.84177	2.12261	2.74322	2.07309	3.49237	3.02638	2.85782
	B0416.7	WBGene00015182	2.36557	2.39479	1.9322	0.636278	2.50365	1.96075	2.94467	2.23122	2.35241	2.00433	2.52973	2.0098	2.19125	2.36844	1.88311	1.52067	0.910887	0.311252	2.36362	2.8587	2.37566	1.81994	1.84196	1.27285
	tag-344	WBGene00015230	3.19154	2.93911	3.03174	2.28013	1.89067	1.96075	3.44914	3.74579	3.07369	1.63236	2.10231	1.55037	1.34325	1.90901	2.43565	1.01817	0.49585	0.141327	1.91111	2.43127	2.2106	0.989869	-0.617476	-0.534502
	B0511.11	WBGene00015236	5.07606	4.90786	4.7687	4.25099	4.41792	4.06987	5.27995	5.53239	5.16532	4.5449	4.50172	4.26462	4.08741	4.68512	4.64864	3.60313	2.99835	3.02397	4.66318	4.8117	4.53253	3.6013	3.33672	3.32348
	acl-12	WBGene00015295	4.56435	4.55129	3.95774	3.70237	3.61056	3.59965	4.57368	4.70927	4.76501	3.73472	4.18685	3.70012	3.97552	3.89087	4.18567	2.95677	2.64785	2.27061	3.98511	3.70258	3.98638	2.21226	2.87438	2.27285
	C01G5.4	WBGene00015306	3.55	3.71672	2.44678	2.33672	2.32677	1.83147	3.27329	3.33075	3.56922	2.40288	2.60188	3.0098	1.60629	2.89087	2.62008	1.60313	0.910887	1.46326	2.91111	2.74322	2.02419	0.404906	-1.03251	0.787426
	C02E7.6	WBGene00015339	2.81303	4.23609	3.70981	0.958207	1.26264	1.47532	3.54077	2.74579	2.69754	-0.133174	2.24433	1.0098	1.02132	0.587085	2.73111	0	1.02636	0	1.66318	1.38065	2.41413	-0.595094	-2.61748	0.465498
	C02E7.7	WBGene00015340	2.66103	3.53775	3.51717	0.958207	0.125137	1.68945	3.29976	2.42386	2.66652	-0.455102	2.97225	0.720298	-0.393713	0.587085	1.56118	0	1.02636	0	1.75064	2.27373	1.75117	-2.18006	-1.03251	-1.5345
	C02F5.5	WBGene00015348	4.76412	4.86511	4.90621	4.23619	4.59763	4.59302	4.96961	5.09629	4.98844	4.5449	4.95858	4.19423	4.04369	4.23814	4.18567	3.3401	3.32592	2.86925	4.37742	4.99956	4.60083	2.98987	2.93711	2.37239
	C03B8.3	WBGene00015386	2.4911	2.76402	2.37278	1.54317	2.12514	1.1534	2.97783	3.23122	2.78681	1.79283	2.63665	1.63784	1.34325	2.07894	2.06368	0.603132	0.49585	-0.27371	2.57007	2.8587	2.48813	-2.18006	-0.0325136	0.787426
	C04E6.5	WBGene00015422	2.4911	2.93911	3.16924	1.88421	2.50365	2.35503	3.01026	3.74579	2.89784	1.5449	2.10231	1.45726	1.60629	2.07894	1.97622	1.43321	0.910887	0.311252	2.70757	2.38065	2.25367	0.141872	1.08296	-0.534502
	basl-1	WBGene00015467	3.88342	4.05775	3.82529	2.49426	2.7101	2.44618	4.17661	3.94742	3.91114	2.49909	2.56626	2.75983	2.66518	2.75701	2.97622	1.82552	1.84949	1.46326	3.18674	3.12788	2.92109	1.27938	1.55245	0.465498
	nhr-76	WBGene00015497	4.91737	4.31762	4.58428	4.84573	4.74572	4.17132	4.2049	4.46826	4.43757	5.02871	4.72006	4.7402	4.41364	4.64778	4.7444	4.04792	3.75219	3.27061	4.58204	4.63938	4.7131	3.34351	3.70445	3.71343
	C06A6.7	WBGene00015511	2.71349	2.33339	3.07904	1.72374	2.32677	1.87586	2.84033	2.23122	2.56922	2.00433	1.88819	1.45726	0.828679	1.71637	1.43565	0.755135	1.13328	0.600759	1.36362	2.99956	1.97356	-2.18006	0.704452	0.465498
	C06A8.6	WBGene00015516	5.4297	5.55802	5.64055	4.41764	4.83663	4.61937	5.73272	5.83325	5.48725	4.52218	5.15722	4.27829	4.23078	4.38798	4.71769	3.36394	3.02636	2.69592	4.853	5.10467	4.68977	2.34351	2.55245	2.27285
	C06E7.2	WBGene00015539	3.3324	3.53775	3.16924	3.39117	3.05114	3.66436	3.27329	3.74579	3.31288	3.12986	3.84424	3.27829	3.26925	2.69561	3.85886	2.71861	2.96978	1.46326	3.12261	3.40618	3.33613	2.21226	2.70445	1.4655
	C06E8.5	WBGene00015544	2.60658	3.01928	3.07904	1.8062	2.61056	2.04092	3.10336	3.51133	2.69754	0.352253	1.70376	1.7203	-0.978676	0.979402	1.88311	-0.566793	0.325925	-2.85867	-0.751859	1.48018	1.68977	-2.18006	-0.295548	0
	C06G1.1	WBGene00015545	3.71349	4.01928	3.4824	2.39117	2.19553	2.44618	3.35129	3.1243	3.60239	2.24534	2.97225	2.07394	1.92821	2.34197	2.62008	1.13365	1.91089	0.841767	1.98511	2.09686	2.75117	1.72683	0.967486	0.465498
	C06G4.4	WBGene00015558	2.4297	2.71672	3.25413	2.0286	2.50365	2.04092	3.27329	3.59379	3.12023	2.29979	2.76789	1.94269	2.02132	1.71637	1.67666	0.892638	1.32592	-0.0513177	2.36362	2.38065	1.97356	-0.180056	0.841956	-1.5345
	C07G1.6	WBGene00015572	3.29846	2.93911	3.25413	2.44363	2.38817	2.32332	3.5184	3.74579	3.2927	2.8303	2.15122	2.55037	1.92821	2.51782	3.26162	1.60313	1.23282	0.600759	2.61737	2.78275	2.41413	1.52038	0.704452	0.465498
	C09B8.4	WBGene00015623	0.491102	1.13175	0.709811	3.49426	2.97313	3.8427	0.103365	0.423863	1.14295	3.21732	3.10231	3.27829	3.02132	2.94464	2.97622	3.90894	3.88051	3.82783	2.41807	2.74322	2.86664	3.6273	3.61134	3.27285
	C09B9.2	WBGene00015627	4.46073	4.61718	4.21231	3.94006	4.16076	3.46082	4.87595	4.91572	4.87087	3.86683	4.08982	4.02611	3.57591	3.93581	4.29815	2.85947	2.53538	2.22879	4.07257	4.40618	4.18857	2.21226	2.46999	2.71343
	C09B9.4	WBGene00015629	4.13496	4.07661	4.10213	3.28013	3.38817	2.35503	4.19083	4.51133	3.71281	3.27282	2.88819	2.90793	3.34325	3.3815	3.36854	2.29119	2.13328	1.66489	3.47053	3.55057	3.04885	1.40491	1.63045	0.0504602
	C09D4.3	WBGene00015634	5.05589	4.69247	4.4647	3.59047	3.89067	3.65165	4.88472	5.00883	4.72038	3.40288	3.94477	3.38326	3.60629	3.59831	4.06368	1.95677	2.18391	2.27061	3.87263	4.09686	3.79556	1.6273	1.63045	1.63542
	mlt-10	WBGene00015646	3.36557	4.89729	3.41025	1.72374	2.38817	1.22379	4.44914	2.42386	4.13164	0.714823	2.33179	3.16508	0.606287	0.0465167	3.46807	0.892638	2.32592	2.04822	2.18674	2.43127	2.48813	1.40491	2.46999	2.05046
	catp-3	WBGene00015660	3.6875	3.89729	2.64841	3.25099	3.89067	3.25773	3.74722	3.33075	3.92431	3.49909	3.24433	2.8723	2.54489	2.79654	3.36854	2.18809	2.02636	2.04822	2.98511	2.43127	3.14348	1.40491	1.63045	2.4655
	C09H5.7	WBGene00015661	2.71349	2.56471	2.58428	1.54317	1.89067	1.58636	3.13311	3.33075	2.78681	1.93722	2.28873	1.63784	1.82868	2.14167	2.29815	1.24056	0.325925	-0.0513177	2.0555	1.89522	2.55852	0.627299	0.967486	0.465498
	C10G11.8	WBGene00015688	7.22807	7.28961	6.44678	6.52806	6.59763	5.88132	7.43727	7.7989	7.39207	6.58107	6.42673	6.61107	5.83511	6.64237	6.75758	5.47213	5.01941	5.01169	6.74533	6.75569	6.55207	4.98987	5.06902	4.78743
	C10G11.9	WBGene00015689	3.03542	3.16738	3.44678	2.09571	2.26264	2.00139	3.07299	3.00883	2.81538	2.18875	2.15122	2.50457	1.92821	2.41998	2.93042	1.68113	1.32592	1.04822	2.66318	2.74322	2.29549	0.627299	0.967486	0.0504602
	C10H11.7	WBGene00015696	3.26369	3.69247	3.73956	2.44363	3.05114	2.47532	3.72786	3.23122	3.75766	2.79283	3.70376	2.13534	2.77621	2.58709	2.88311	1.75513	1.96978	0.841767	3.3911	3.09686	2.75117	1.52038	0.189879	0.787426
	C14B9.3	WBGene00015753	2.55	2.61718	2.44678	2.54317	2.75741	2.32332	2.5628	2.88329	2.63481	2.18875	2.79892	2.35773	2.87931	1.90901	2.97622	1.43321	1.57385	1.22879	2.12261	2.48018	2.29549	1.40491	1.46999	1.27285
	C14C11.1	WBGene00015765	3.71349	3.74056	3.25413	3.06254	3.26264	2.22379	4.04196	3.67179	4.09715	3.09949	3.39408	3.13534	2.82868	3.12624	3.33377	2.3401	1.78536	1.04822	2.98511	3.38065	3.23229	1.14187	1.90609	0.787426
	C15F1.5	WBGene00015796	3.19154	3.45368	3.03174	2.72374	3.50365	2.73836	3.5628	3.81618	3.00094	2.58929	3.05169	2.90793	2.92821	2.89087	2.67666	2.18809	2.08081	1.72629	3.0555	3.30121	3.1204	1.52038	2.13741	2.05046
	C16A11.7	WBGene00015820	3.71349	3.97975	3.70981	3.22124	3.16076	2.76221	4.16226	4.17875	3.96313	2.93722	3.37361	2.75983	2.92821	2.79654	3.75758	1.60313	2.02636	1.53364	3.18674	2.93085	3.39502	1.27938	1.84196	1.4655
	math-14	WBGene00015828	2.95053	3.23609	3.25413	3.54317	3.29506	3.46082	3.68833	3.67179	3.8572	3.32626	3.73618	3.7402	2.10879	2.44507	2.29815	2.29119	2.32592	2.04822	2.24814	3.27373	2.48813	2.94923	2.51181	2.63542
	C16C8.18	WBGene00015855	4.3324	4.31762	4.55111	3.56702	3.44707	3.17132	4.40105	4.23122	3.88442	2.93722	3.82929	3.19423	3.02132	3.15694	3.33377	1.52067	2.23282	1.22879	3.12261	3.70258	2.62564	0.989869	2.46999	0.465498
	C16E9.1	WBGene00015865	3.4297	3.91835	3.64841	2.95821	3.29506	2.98122	4.21884	4.00883	4.13164	2.40288	3.02569	2.55037	3.15061	2.79654	3.49978	2.3874	1.71824	1.14133	3.3356	3.188	3.18857	0.989869	1.70445	1.63542
	acdh-2	WBGene00015894	2.95053	3.26926	2.87974	5.6697	5.70408	5.87859	4.41322	3.88329	4.10874	5.73472	6.1147	5.70519	5.49706	5.76948	5.942	5.73699	5.66577	5.68822	5.8775	6.05307	5.96387	5.73881	5.81298	5.69432
	C17F3.1	WBGene00015907	4.41393	4.90786	4.6167	4.19087	4.50365	3.91893	5.15503	5.00883	4.9695	4.06846	4.72815	3.8723	3.63603	4.07894	4.04231	2.95677	3.02636	2.27061	4.45759	4.82122	4.32608	2.6273	3.13741	2.71343
	C17F3.3	WBGene00015908	2.90614	2.56471	1.9322	2.09571	2.19553	1.73836	3.4726	3.00883	3.33278	1.79283	2.19853	1.8723	1.72176	1.79654	2.49978	1.01817	1.02636	-0.0513177	2.12261	2.21715	2.1662	-0.595094	0.552449	-1.5345
	C17G10.3	WBGene00015917	3.6875	3.36442	3.37278	3.0286	3.01266	2.93999	3.96135	3.94742	3.74287	2.8303	3.22161	2.45726	2.41364	2.54128	2.97622	1.95677	1.57385	0.841767	2.47053	3.15826	3.07309	0.627299	1.18988	0.787426
	C17H12.3	WBGene00015929	4.81303	4.75234	4.67944	4.06254	4.37306	3.58636	4.91072	5.09629	4.98844	4.05269	4.2667	4.16508	4.25014	4.2453	4.43565	3.21457	2.64785	2.63318	4.47053	4.39347	4.29549	2.06787	2.33672	2.71343
	C17H12.5	WBGene00015931	4.41393	4.30168	4.14722	3.61356	4.2126	3.44618	4.77579	4.46826	4.54383	3.56727	3.6706	3.35773	3.48076	3.82549	3.70414	2.60313	1.78536	2.14133	3.91111	3.80211	3.96062	1.98987	2.38252	1.27285
	C17H12.8	WBGene00015933	5.24599	5.34121	5.66401	5.08749	5.4967	5.43509	5.3193	5.03857	4.51799	4.46376	5.61065	4.76954	4.80268	4.82549	4.9535	3.82552	4.58331	3.79954	4.9941	4.90421	4.65002	3.72683	3.57235	3.05046
	C17H12.12	WBGene00015937	5.56435	5.59773	4.7542	4.78603	4.98312	4.47532	5.67322	5.93166	5.8945	4.99611	4.76789	5.02611	4.49706	5.0383	5.41085	3.9878	3.02636	3.14133	5.38428	5.18062	4.90091	3.43465	2.99723	2.63542
	C18A3.7	WBGene00015944	2.07606	2.61718	3.12485	1.8062	2.50365	2.50389	3.01026	2.23122	2.72792	1.63236	2.85904	1.35773	2.02132	1.58709	1.56118	0.603132	0.49585	0.600759	2.41807	2.57329	2.45161	0.819944	0.552449	-1.5345
	C18G1.9	WBGene00015987	3.66103	3.74056	3.07904	3.09571	2.5581	2.25773	4.13311	4.06772	4.15418	3.06846	2.88819	2.90793	1.72176	2.92694	2.93042	1.82552	0.647853	0.600759	3.30703	3.38065	2.78091	-0.180056	1.84196	-0.534502
	C18H2.1	WBGene00015988	3.73903	3.69247	2.70981	2.22124	2.7101	2.87586	3.85825	3.74579	3.84339	2.29979	2.63665	2.7983	0.606287	2.8159	3.75758	1.24056	0.910887	1.22879	2.98511	3.24572	3.41413	0.989869	1.18988	0.465498
	C18H2.5	WBGene00015992	3.55	4.11361	2.58428	3.09571	3.05114	2.50389	3.92779	4.33075	4.04984	2.90245	2.88819	3.38326	2.26925	2.60945	2.88311	1.89264	1.02636	1.04822	3.30703	3.188	3.09694	0.141872	1.08296	0.465498
	C18H7.4	WBGene00015994	3.66103	3.53775	3.12485	2.63628	3.29506	2.71411	3.82218	3.59379	3.80117	3.21732	3.33179	2.59477	2.72176	2.75701	3.18567	1.95677	1.64785	1.22879	3.02073	2.82122	2.89412	1.27938	1.38252	0.0504602
	C18H7.7	WBGene00015997	2.07606	2.56471	2.58428	2.09571	2.26264	1.78566	3.16226	2.59379	3.0256	1.24534	2.10231	1.0098	1.60629	1.71637	2.78357	1.43321	0.785356	-0.858673	2.30703	2.27373	2.25367	-1.18006	0.189879	0.0504602
	C23G10.1	WBGene00016010	2.9936	2.71672	2.44678	1.88421	1.80321	1.78566	2.87595	3.23122	2.78681	2.06846	2.28873	2.45726	2.10879	1.87249	2.14614	0.433207	0.647853	0.311252	2.0555	2.52749	2.2106	-0.180056	-0.295548	-0.534502
	C23G10.6	WBGene00016013	1.4911	2.13175	1.58428	2.99383	2.80321	2.80875	0.977834	-0.576137	0.843394	1.93722	2.15122	1.63784	3.19125	2.96212	2.93042	0.433207	1.64785	0.72629	2.41807	1.96561	2.02419	-0.180056	-1.61748	0.0504602
	C24A11.1	WBGene00016040	4.19154	4.16738	3.90621	3.3642	3.01266	3.25773	4.33858	3.88329	3.96313	3.21732	3.85904	3.50457	3.15061	3.07894	3.67666	2.56249	1.84949	1.53364	3.21777	3.43127	3.50605	2.21226	1.55245	1.27285
	C24D10.1	WBGene00016053	3.83688	3.69247	3.70981	3.0286	3.22947	2.98122	4.23265	4.37806	3.61869	3.21732	3.2667	3.35773	2.92821	3.21644	3.56118	2.24056	1.71824	1.60076	3.24814	3.21715	3.43299	1.52038	1.08296	1.05046
	C24D10.2	WBGene00016054	4.28118	3.99965	4.3343	3.61356	3.95296	3.54571	4.48419	4.63332	4.45584	3.32626	4.22161	3.52765	2.97552	3.36844	3.67666	2.64266	1.96978	1.78518	3.66318	4.14315	3.68977	1.98987	1.70445	1.4655
	nspd-3	WBGene00016058	3.03542	2.61718	2.98283	1.8062	2.61056	2.83147	3.35129	3.74579	2.84339	2.29979	3.72006	2.40835	3.06572	2.04652	2.43565	1.89264	1.71824	1.22879	2.87263	3.06515	2.83863	1.27938	1.77484	-0.534502
	C25A8.5	WBGene00016085	3.52085	3.36442	2.87974	1.88421	2.5581	2.35503	3.84033	4.17875	3.80117	2.24534	2.63665	2.30526	1.72176	2.9794	2.78357	1.3401	1.02636	0.600759	2.24814	2.61769	2.02419	0.989869	1.08296	0.0504602
	C25H3.10	WBGene00016119	1.71349	2.26926	2.82529	2.63628	2.44707	2.47532	3.42529	3.59379	3.61869	2.75435	3.2667	3.0098	1.82868	2.28752	2.43565	0.892638	1.71824	1.04822	2.94858	2.99956	2.37566	2.40491	2.02638	1.27285
	C26B2.2	WBGene00016125	3.22807	3.45368	3.25413	2.28013	2.32677	2.58636	3.5184	2.88329	3.0256	1.71482	2.79892	2.13534	2.34325	2.28752	2.8342	1.60313	1.23282	0.600759	2.75064	2.48018	2.33613	0.141872	-0.295548	1.27285
	C26B9.3	WBGene00016133	2.4297	2.61718	2.29477	1.09571	2.05114	1.68945	3.13311	2.74579	2.18735	1.71482	2.49226	1.45726	1.34325	1.58709	2.43565	0.433207	1.23282	-0.0513177	1.66318	1.96561	2.1204	0.989869	0.382524	0.465498
	C27D6.3	WBGene00016161	5.01466	4.49633	5.06736	3.88421	4.51745	4.1534	5.23265	5.03857	4.82243	4.14481	4.96543	3.7203	4.34325	3.92694	4.38561	2.79076	2.94063	1.99931	4.30703	4.61769	4.46082	2.27938	2.63045	2.63542
	C28C12.1	WBGene00016177	2.22807	2.66781	2.37278	2.59047	2.5581	1.91893	2.76633	2.74579	2.69754	2.45179	2.63665	2.45726	1.92821	1.83501	2.49978	1.13365	2.13328	0.463255	1.98511	2.09686	2.33613	0.627299	1.38252	1.05046
	C28C12.11	WBGene00016181	4.11559	4.13175	3.51717	2.88421	3.08861	3.2909	4.10336	4.00883	4.13164	3.35225	3.82929	3.13534	3.15061	3.09488	3.43565	2.18809	2.18391	0.72629	3.47053	3.70258	3.5756	1.6273	1.63045	1.27285
	gsto-1	WBGene00016204	3.26369	3.36442	3.21231	1.72374	2.5581	2.78566	3.84033	3.23122	3.56922	2.79283	3.63665	2.7983	3.23078	3.17205	3.73111	2.3401	2.75219	1.66489	3.21777	3.38065	3.43299	1.98987	2.28941	1.63542
	C29G2.2	WBGene00016230	2.07606	2.05775	1.44678	1.63628	1.80321	1.83147	1.97783	1.00883	1.84339	1.5449	1.33179	2.0098	2.41364	2.36844	1.78357	2.68113	2.81778	2.66489	2.24814	2.09686	0.973559	2.98987	2.74008	3.05046
	C30G12.2	WBGene00016274	7.58386	7.54792	7.5553	9.3578	9.12006	9.26662	7.21537	6.94742	7.42836	9.31804	9.40924	9.15214	9.21238	8.77041	8.72693	8.37058	8.44097	7.66489	8.54582	8.71604	8.93811	7.89676	7.99447	7.55031
	C31H1.1	WBGene00016286	3.39799	3.26926	3.21231	1.72374	2.44707	2.22379	3.68833	1.74579	3.55235	2.24534	2.19853	2.13534	2.10879	2.07894	2.88311	1.24056	0.49585	0.948682	2.52116	2.09686	2.59247	-2.18006	0.382524	-1.5345
	C31H1.5	WBGene00016288	4.6875	4.53775	4.07904	3.8651	3.97313	3.67696	4.94467	5.25675	4.76501	3.65342	3.91676	4.19423	3.60629	3.96212	3.9535	3.10563	1.71824	1.46326	4.02073	4.40618	4.06102	1.27938	2.02638	1.63542
	C32D5.4	WBGene00016312	3.46073	3.16738	2.9322	1.95821	2.19553	2.2909	3.4726	3.42386	3.39088	2.86683	3.15122	2.30526	1.92821	2.41998	2.49978	0.433207	1.41339	-0.0513177	2.98511	3.15826	2.25367	0.141872	1.18988	-0.534502
	C32E8.4	WBGene00016322	3.88342	4.01928	4.35367	3.59047	3.44707	3.25773	4.36389	4.33075	4.10874	3.29979	4.16319	3.16508	3.41364	3.23094	3.70414	2.71861	3.18391	1.72629	3.72927	3.99956	3.60915	1.72683	1.96749	1.4655
	C32E12.1	WBGene00016327	4.5355	4.72869	4.07904	3.7448	3.8476	3.82015	4.93625	5.09629	4.93086	3.86683	3.90254	4.13534	3.19125	3.918	4.14614	3.18809	2.61133	2.04822	4.12261	4.12788	4.03657	2.06787	2.33672	2.4655
	C33F10.1	WBGene00016351	6.44917	6.37207	5.59245	5.55514	5.76899	5.21085	6.84258	6.88329	6.76866	5.56727	5.69141	5.75983	4.89169	5.83975	5.87104	4.85947	4.09411	3.94868	5.8331	5.98268	5.67796	4.10535	4.2027	4.13792
	C33F10.8	WBGene00016356	3.26369	2.39479	3.07904	1.63628	2.32677	1.91893	3.10336	3.33075	2.89784	2.5449	1.76789	2.30526	0.828679	2.28752	1.97622	-0.244865	-0.674075	0.141327	2.24814	2.57329	1.81006	0.404906	-0.0325136	0.0504602
	C33F10.11	WBGene00016357	4.97223	5.0095	4.53424	4.09571	4.6487	3.82015	5.19788	5.85013	5.31788	4.20311	4.12697	4.27829	3.69375	4.34864	4.59093	3.24056	2.75219	2.09552	4.27789	4.28754	4.18857	2.6273	2.90609	1.78743
	C33F10.12	WBGene00016358	4.90614	5.03865	4.78306	4.33672	4.62339	3.85384	5.18374	5.23122	5.18735	4.43972	4.31042	4.31856	3.9986	4.52372	4.43565	3.56249	2.81778	3.04822	4.66318	4.50403	4.40461	2.40491	2.38252	2.16594
	C33G8.2	WBGene00016360	4.38187	4.57801	4.29477	4.51892	4.3578	4.57294	4.75681	4.06772	4.57758	3.93722	4.71194	3.99332	4.19125	4.40087	4.57613	3.90894	3.73532	3.49888	4.59392	5.0245	4.66605	3.14187	3.49105	3.10935
	C33H5.16	WBGene00016382	2.60658	2.97975	3.03174	1.44363	1.89067	1.53191	2.91072	3.00883	2.56922	1.00433	1.94477	1.45726	1.19125	1.23094	1.29815	0.892638	-0.0891127	-0.0513177	1.36362	2.27373	1.41413	-1.18006	-0.617476	-1.5345
	C34B2.3	WBGene00016388	3.83688	3.64272	3.12485	2.84573	3.44707	3.00139	3.85825	3.74579	3.93737	3.00433	3.39408	2.35773	3.02132	2.87249	3.53081	1.43321	0.910887	1.53364	3.15503	3.24572	3.23229	1.40491	1.08296	1.4655
	C34D4.2	WBGene00016398	3.57856	3.93911	3.37278	2.0286	3.01266	2.78566	3.76633	3.88329	3.39088	2.12986	2.63665	2.63784	2.72176	2.23094	2.88311	1.75513	2.02636	1.22879	2.66318	2.78275	3.37566	0.141872	1.08296	0.465498
	C34D4.3	WBGene00016399	5.23706	5.24445	5.38224	4.7448	4.85849	4.93999	5.58449	5.46826	5.46488	4.73472	5.29961	4.8723	4.72176	4.6639	4.97622	3.62303	3.43445	3.27061	5.06406	5.22434	4.97999	3.6013	3.3598	2.92493
	C34F11.2	WBGene00016414	3.55	3.39479	3.95774	3.12813	3.29506	3.25773	4.25987	4.23122	3.66652	3.00433	3.60188	2.97664	3.30673	2.99648	3.70414	1.75513	2.02636	1.78518	3.54582	3.57329	3.52376	1.14187	1.70445	1.63542
	C34F11.5	WBGene00016416	5.14454	5.34899	4.39163	4.7448	4.62339	4.0794	5.77107	5.44623	5.58175	4.63236	4.24433	4.48111	3.72176	4.66923	4.98745	3.66203	2.88051	3.1637	4.94858	4.51581	4.54124	2.77414	3.11044	2.71343
	C34G6.3	WBGene00016420	3.4911	3.56471	3.3343	2.72374	2.8476	3.13525	3.42529	4.00883	3.66652	2.63236	3.56626	3.19423	2.34325	2.36844	2.36854	1.3401	1.84949	1.31125	2.87263	3.52749	3.18857	0.989869	2.02638	0.0504602
	C34H4.2	WBGene00016425	3.6875	3.39479	3.70981	3.06254	2.97313	3.54571	3.94467	3.94742	3.40974	3.37779	2.73618	2.90793	2.02132	2.41998	3.1055	2.4776	3.28012	2.18572	2.41807	2.21715	2.99909	2.14187	2.51181	2.63542
	gipc-1	WBGene00016440	7.6973	7.5961	7.18284	6.92399	6.98063	6.598	7.81417	7.91972	7.73914	6.83261	7.08982	6.92541	6.44759	6.91014	7.17098	5.95677	5.57385	5.52503	7.11026	7.15449	7.05495	5.471	5.67714	4.97329
	msd-4	WBGene00016447	7.12773	7.23399	7.60866	6.54917	6.57139	6.83428	7.47985	7.31868	7.22776	6.36826	7.46592	6.66151	6.63971	6.47126	6.6451	5.50467	5.74799	5.13568	6.78212	6.97631	6.73226	5.27938	5.44861	4.57402
	vet-2	WBGene00016453	-0.0938605	1.13175	1.44678	2.59047	2.32677	2.78566	0.977834	1.00883	0.950309	2.45179	1.88819	2.45726	2.41364	2.23094	2.22415	4.11971	3.49585	4.72629	2.30703	2.15826	2.52376	4.3898	4.27734	4.61524
	C35E7.5	WBGene00016457	2.71349	2.33339	2.51717	3.54317	3.05114	3.44618	2.10336	3.23122	2.92431	3.12986	2.56626	3.33173	3.10879	3.39444	2.97622	4.73699	4.26844	5.56339	3.18674	2.52749	3.1662	4.96969	4.88237	5.83182
	C35E7.9	WBGene00016461	3.9936	3.53775	3.9322	2.95821	3.19553	3.02129	4.14776	4.28184	4.28251	3.03675	3.63665	3.07394	2.87931	3.21644	3.75758	2.07706	2.13328	1.46326	3.08944	3.21715	3.62564	0.627299	1.18988	2.05046
	C35E7.10	WBGene00016462	4.86034	4.94938	4.25413	3.84573	3.75741	3.40132	5.16945	5.23122	4.91774	3.84868	3.84424	3.59477	3.37888	4.11065	4.18567	3.16113	2.57385	2.53364	4.10612	4.24572	4.01169	2.52038	2.42692	1.78743
	acdh-5	WBGene00016491	4.57856	4.33339	4.19094	3.84573	4.14306	3.70183	4.67827	4.88329	4.50928	3.29979	3.88819	3.7203	3.60629	3.64237	4.04231	2.85947	2.23282	1.53364	3.8331	4.06515	3.86664	0.989869	1.70445	2.27285
	C38C3.3	WBGene00016512	4.09596	4.28556	4.21231	3.09571	3.22947	3.02129	4.64769	4.97845	4.80117	3.40288	3.35286	3.63784	2.77621	3.5296	3.75758	2.52067	1.41339	1.60076	3.41807	3.66076	3.25367	1.27938	2.02638	1.4655
	C39B5.5	WBGene00016523	6.32399	6.43188	6.42406	5.49426	5.72207	5.70183	7.02421	6.93166	6.77049	5.10714	6.19853	5.42074	5.67238	5.38798	5.58355	4.21457	4.44487	3.64912	5.71846	5.78275	5.61742	3.6273	4.13741	3.50989
	C39H7.1	WBGene00016541	6.73903	6.55129	6.58837	5.8651	6.00778	5.73535	6.87815	6.77259	6.71471	6.14481	6.16914	5.98916	5.56048	6.0709	6.26624	5.09854	5.08081	4.62514	6.2668	6.20265	6.05495	4.52038	4.53227	4.53159
	C41A3.1	WBGene00016558	3.26369	3.61718	1.9322	3.51892	2.93249	2.35503	3.24632	3.88329	3.82945	3.91994	2.82929	3.77919	3.60629	5.22733	5.25234	4.81691	3.91089	4.87604	4.91111	4.55057	4.72845	4.26289	4.39375	4.67495
	C42C1.9	WBGene00016587	3.92851	3.53775	3.55111	2.92168	2.66119	2.53191	3.76633	3.1243	3.72792	2.93722	3.76789	2.7203	2.54489	2.67455	3.29815	1.68113	1.57385	1.22879	2.87263	3.188	3.23229	2.27938	1.28941	1.05046
	C42D4.3	WBGene00016596	2.90614	3.85422	4.05559	2.68067	3.22947	2.47532	3.91072	4.28184	3.82945	1.93722	3.6706	2.0098	1.48076	2.23094	3.43565	0.0181692	1.57385	-1.85867	1.66318	2.38065	2.99909	1.52038	0.382524	0.787426
	C43E11.5	WBGene00016605	3.97223	3.91835	4.12485	3.25099	3.32677	2.98122	4.04196	4.55315	4.34263	3.03675	3.43416	3.16508	3.10879	3.17205	3.40248	2.56249	1.78536	1.46326	3.24814	3.55057	3.25367	1.81994	1.90609	1.4655
	C43G2.3	WBGene00016612	4.09596	4.01928	4.60058	3.84573	3.7101	3.75033	4.33858	4.81618	4.17638	3.63236	4.60188	3.57274	3.87931	3.39444	3.49978	2.13365	2.49585	1.38925	4.15503	4.11245	3.81006	1.52038	2.46999	1.78743
	C45B2.1	WBGene00016658	8.28876	8.38347	8.82442	7.9124	8.10927	8.19834	8.68707	8.71158	8.40446	7.82914	8.84099	7.78878	7.87307	7.3201	7.46607	6.93504	7.32733	6.55918	7.71846	8.01312	7.85095	6.99736	7.0137	6.78291
	C45B2.2	WBGene00016659	3.66103	4.09523	4.2746	3.28013	3.58457	3.87586	4.46092	3.88329	4.31288	3.27282	4.43416	2.83578	3.34325	2.41998	3.14614	1.24056	2.02636	1.22879	3.12261	3.38065	3.64194	1.14187	1.96749	0.0504602
	C45G9.9	WBGene00016680	4.98296	4.99965	4.37278	4.32278	4.38817	3.9295	5.05756	4.81618	5.18187	4.12986	4.1147	4.39586	4.02132	4.53545	4.45195	3.24056	3.18391	2.53364	4.54582	4.28754	4.19963	2.98987	2.87438	2.05046
	C46A5.1	WBGene00016698	3.78878	3.93911	3.44678	3.39117	3.53113	3.27441	3.96135	4.51133	3.95031	3.56727	3.49226	3.45726	2.82868	3.62051	3.97622	2.3401	1.78536	1.22879	3.68555	3.72304	3.37566	1.27938	1.63045	1.63542
	C46E10.1	WBGene00016707	4.11559	3.93911	3.70981	2.88421	3.89067	3.00139	4.36389	4.28184	4.20904	3.12986	3.33179	3.30526	3.19125	3.30133	3.43565	2.56249	1.23282	1.53364	3.61737	3.50403	3.37566	1.27938	2.18988	1.63542
	C46F2.1	WBGene00016714	2.4911	2.66781	2.64841	2.39117	2.75741	2.71411	1.84033	2.74579	2.56922	2.06846	2.73618	2.35773	4.36117	4.11065	4.12597	3.10563	3.45521	2.94868	4.29254	4.31476	4.15489	2.40491	2.77484	3.27285
	math-22	WBGene00016717	4.59264	4.68019	4.03174	4.6697	4.72207	4.78566	4.88472	5.17875	4.8572	4.66384	5.28873	4.68992	2.66518	3.14167	3.67666	2.79076	2.64785	2.63318	3.853	3.78275	3.62564	3.14187	3.02638	2.98906
	math-24	WBGene00016719	3.66103	3.87592	3.79727	3.78603	3.8693	4.28268	3.84033	3.94742	4.06182	3.73472	4.53895	3.52765	2.02132	1.87249	2.22415	1.68113	2.75219	1.60076	2.66318	2.57329	2.55852	2.14187	2.28941	2.16594
	C48B6.4	WBGene00016742	4.52085	4.14968	3.73956	3.41764	3.73395	3.13525	4.61643	4.70927	4.72038	3.49909	3.81419	3.67966	3.10879	3.85387	3.99859	2.68113	1.57385	2.38925	3.59392	4.15826	3.90767	2.06787	2.18988	1.27285
	C48E7.7	WBGene00016752	4.59264	4.52407	3.90621	3.76556	3.29506	3.54571	4.41322	4.42386	4.69754	3.86683	4.13915	4.08953	2.54489	3.85387	3.9535	2.52067	1.91089	1.89621	3.68555	3.74322	3.50605	2.72683	2.28941	0.787426
	oac-9	WBGene00016753	4.39799	4.21922	3.55111	3.44363	3.78049	3.27441	4.29976	3.94742	4.55235	3.5449	3.68727	3.77919	3.06572	3.45745	3.88311	2.07706	1.78536	2.09552	3.72927	4.03272	3.79556	1.52038	2.28941	0.787426
	C49A9.3	WBGene00016757	3.29846	3.36442	2.9322	2.22124	1.89067	2.0794	3.4726	3.59379	3.16532	2.35225	2.24433	2.75983	2.10879	2.34197	3.14614	2.29119	2.49585	1.14133	2.75064	2.89522	2.89412	1.27938	1.96749	2.05046
	C49C8.1	WBGene00016765	3.07606	2.66781	2.58428	1.63628	2.32677	1.53191	2.84033	2.23122	2.66652	2.00433	1.94477	1.55037	1.34325	2.07894	2.36854	1.13365	0.13328	0.600759	2.41807	2.32818	1.75117	-0.595094	-0.295548	0.787426
	C50C3.2	WBGene00016800	4.46073	4.52407	2.9322	3.8062	3.80321	3.22379	4.55183	4.59379	4.4828	3.88475	3.15122	3.45726	2.82868	3.8159	3.9535	3.43321	1.91089	2.53364	3.91111	3.50403	3.75117	1.90741	2.13741	2.4655
	C50E3.12	WBGene00016823	2.66103	2.26926	1.9322	3.19087	2.97313	3.2909	2.37638	1.42386	2.23042	2.45179	2.56626	3.19423	3.30673	3.23094	2.78357	4.07706	4.02636	3.81375	2.75064	2.61769	2.92109	4.22933	3.61134	4.13792
	C50E10.1	WBGene00016825	4.17293	4.56471	4.10213	2.84573	3.47563	2.53191	4.89344	4.81618	4.4828	3.09949	3.78349	3.19423	2.34325	3.28752	3.18567	1.89264	0.647853	1.04822	3.72927	3.21715	3.25367	0.141872	1.18988	0.465498
	C50E10.2	WBGene00016826	2.90614	2.71672	2.51717	2.22124	2.32677	0.918931	3.13311	3.23122	2.69754	1.12986	2.05169	1.7983	1.02132	1.63148	1.97622	1.52067	1.41339	-1.27371	2.52116	1.48018	2.02419	0.141872	-0.0325136	0.787426
	C50F2.5	WBGene00016839	3.19154	3.78711	3.3343	2.68067	2.93249	2.38606	4.05756	3.59379	3.42836	2.75435	2.73618	2.67966	2.34325	2.87249	2.73111	1.24056	1.23282	1.04822	3.12261	2.99956	2.83863	0.819944	1.46999	0.787426
	C50F7.3	WBGene00016843	3.29846	3.13175	2.21231	2.59047	2.7101	2.50389	3.5184	3.00883	3.5859	1.93722	2.82929	2.45726	2.10879	2.36844	2.78357	0.603132	0.49585	-0.0513177	2.87263	2.93085	2.37566	0.404906	0.189879	0
	C55B7.3	WBGene00016942	4.26369	4.36442	4.70981	4.19087	4.24615	4.27441	4.95303	4.46826	4.42836	4.31308	4.45378	3.77919	3.87931	4.20179	4.45195	3.54173	3.37032	2.89621	4.34968	4.35465	4.17743	2.67792	2.84196	3.05046
	C55B7.10	WBGene00016946	2.86034	3.16738	2.82529	1.54317	1.7101	1.68945	3.07299	3.51133	3.00094	1.5449	1.82929	1.8723	1.92821	2.01335	2.56118	1.13365	1.32592	0.311252	2.41807	2.03272	2.59247	-0.180056	0.189879	1.4655
	C55C3.3	WBGene00016953	3.76412	3.64272	3.4824	2.95821	3.16076	2.32332	3.96135	3.51133	3.82945	2.90245	2.88819	2.45726	2.26925	2.89087	2.56118	1.3401	1.57385	1.22879	3.0555	2.66076	2.78091	0.819944	1.38252	0.465498
	C55C3.4	WBGene00016954	3.71349	3.59119	3.44678	2.54317	3.22947	2.44618	3.62693	4.28184	3.50051	2.18875	3.07722	3.0098	2.34325	2.99648	2.97622	1.60313	1.23282	0.72629	2.98511	3.15826	3.07309	0.989869	1.08296	0.0504602
	C56C10.6	WBGene00016963	2.71349	2.51027	2.29477	1.33672	1.7101	1.0794	3.01026	2.74579	2.87087	1.71482	2.56626	1.55037	1.19125	1.75701	2.43565	1.13365	0.325925	-0.27371	1.91111	1.74322	1.86664	-1.18006	0.189879	-0.534502
	D1037.5	WBGene00017026	3.46073	3.59119	3.58428	2.8062	3.05114	2.35503	4.16226	3.42386	3.89784	3.03675	2.70376	2.63784	2.48076	2.54128	3.06368	2.4776	0.910887	1.14133	3.18674	2.8587	2.62564	1.27938	1.28941	0.787426
	D2062.6	WBGene00017058	2.95053	2.61718	2.29477	1.44363	1.80321	1.83147	3.10336	3.33075	3.0256	1.45179	2.63665	1.45726	1.34325	1.90901	1.29815	0.0181692	1.32592	1.04822	2.18674	2.32818	2.1204	-0.180056	0.841956	-0.534502
	D2062.7	WBGene00017059	4.97223	4.85422	5.10213	4.07922	4.47563	4.0794	5.21189	5.03857	4.75028	3.79283	4.79123	4.02611	3.85421	4.25242	3.90696	2.79076	2.96978	2.38925	4.47053	4.71284	4.40461	2.81994	2.66793	1.78743
	E03H12.5	WBGene00017112	5.4911	5.80983	5.2746	4.89367	5.10699	4.59965	6.06143	5.88329	6.15418	4.97953	5.24996	5.08175	4.44759	5.24886	5.46807	3.89264	3.98414	3.35078	5.28523	5.47416	5.19411	3.49237	3.74008	3.27285
	E03H12.7	WBGene00017114	4.03542	4.14968	3.90621	3.49426	3.32677	3.17132	4.55183	4.33075	4.35241	3.03675	3.88819	3.0098	3.02132	3.31501	2.97622	2.3401	1.64785	1.72629	3.3356	4.04903	3.75117	1.40491	1.77484	1.27285
	irld-3	WBGene00017175	3.15407	2.71672	2.29477	2.0286	2.26264	1.53191	3.5628	3.33075	3.16532	2.35225	2.76789	3.10496	2.26925	2.07894	2.78357	1.75513	0.49585	0.600759	2.24814	2.82122	2.97356	0.989869	1.08296	0.465498
	wht-4	WBGene00017179	3.07606	3.36442	2.51717	2.54317	1.80321	1.35503	3.19083	4.06772	3.16532	2.06846	1.41426	1.7983	1.60629	2.41998	2.67666	0.892638	1.13328	-0.27371	2.61737	2.09686	2.1204	1.40491	0.704452	-0.534502
	F07F6.1	WBGene00017215	4.20992	4.39479	4.07904	2.72374	3.41792	2.89756	4.60587	4.42386	4.49168	3.29979	3.37361	3.30526	3.19125	3.07894	3.88311	2.13365	2.02636	1.46326	3.75064	3.82122	3.81006	0.819944	1.46999	1.63542
	F09C12.8	WBGene00017279	3.66103	3.69247	3.64841	2.95821	3.01266	2.63882	4.40105	3.94742	4.07369	2.49909	3.51112	3.35773	2.77621	2.87249	3.18567	2.24056	1.57385	0.948682	2.8331	3.48018	3.09694	1.14187	0.552449	0.787426
	pitr-5	WBGene00017312	3.36557	3.20214	2.64841	2.49426	2.05114	2.55939	3.16226	2.88329	2.92431	2.40288	2.24433	2.63784	2.48076	2.92694	3.22415	2.3874	2.13328	1.53364	2.41807	2.48018	2.25367	0.989869	1.08296	0.0504602
	F10C1.3	WBGene00017325	2.22807	2.66781	3.03174	2.28013	1.50365	2.00139	3.44914	2.88329	2.56922	1.63236	2.85904	1.45726	2.54489	1.44507	2.36854	1.13365	1.41339	0.141327	2.41807	2.66076	2.45161	0.141872	0.841956	1.05046
	ugt-41	WBGene00017336	5.9989	5.79282	5.96405	6.80119	6.80321	6.76073	5.11832	4.74579	4.98844	6.32297	6.46833	6.08953	6.66878	6.30647	6.09516	5.35207	5.50583	4.82783	5.98511	6.14694	5.98957	4.76246	4.67714	4.4655
	F11G11.4	WBGene00017384	3.11559	3.59119	3.16924	1.95821	2.5581	2.44618	3.66815	3.88329	3.74287	2.71482	3.22161	2.30526	2.19125	2.58709	2.22415	1.43321	1.57385	-0.0513177	3.24814	3.21715	3.23229	1.27938	1.38252	1.05046
	nspd-5	WBGene00017386	5.78878	6.03865	6.34885	5.59628	5.88536	5.70491	6.23265	6.44623	6.03777	5.53358	6.25835	5.60022	5.39636	5.45127	5.49978	4.54173	4.76887	3.98682	5.60569	5.93085	5.71695	4.57483	4.37121	4.22039
	mpst-4	WBGene00017387	4.38187	3.74056	3.98283	2.54317	2.97313	2.98122	4.0262	3.59379	3.92431	2.75435	3.37361	2.50457	3.02132	2.99648	3.22415	1.52067	0.910887	0.311252	3.15503	3.30121	2.65806	0.404906	-0.295548	0.0504602
	F13B6.3	WBGene00017418	3.71349	3.53775	3.58428	3.3642	3.58457	3.20651	3.91072	3.74579	3.33278	3.29979	3.56626	3.07394	3.82868	3.15694	3.78357	3.18809	2.75219	2.14133	3.72927	3.70258	3.86664	2.21226	2.42692	3.05046
	F13H6.1	WBGene00017430	4.95053	5.09523	3.9322	3.90306	3.8693	3.22379	5.0341	4.74579	5.08547	3.97116	3.43416	4.10496	3.51318	4.0709	4.63443	3.45557	2.96978	3.33115	4.21777	3.84008	4.23229	3.10535	3.05495	3.71343
	F14B8.4	WBGene00017446	2.95053	2.97975	3.3343	2.28013	2.93249	3.24086	3.4726	3.23122	3.25148	2.93722	3.65372	2.25081	3.30673	2.65317	2.97622	1.75513	2.28012	1.78518	3.02073	3.06515	2.75117	1.90741	1.96749	1.4655
	F15E6.4	WBGene00017485	2.22807	1.71672	1.29477	3.15984	3.5581	3.53191	2.60587	2.42386	2.31288	3.32626	4.49226	3.35773	3.57591	2.75701	2.49978	2.75513	3.73532	2.49888	3.18674	3.74322	3.674	2.27938	3.51181	3.32348
	pud-2.1	WBGene00017490	2.86034	3.09523	3.9322	2.49426	2.26264	2.91893	3.72786	3.33075	3.89784	3.18875	4.07722	3.33173	1.72176	0.979402	1.56118	2.75513	3.05385	2.66489	1.66318	1.89522	1.81006	3.67792	3.44861	2.92493
	pud-4	WBGene00017498	6.80701	6.5879	7.25927	6.28733	6.36926	6.55598	7.36389	7.57868	7.48392	6.74211	7.60627	7.10112	4.3251	4.02171	4.18567	6.20799	6.45778	6.38925	4.88235	5.62314	5.68977	7.19063	7.17206	7.17974
	pud-1.1	WBGene00017499	3.55	3.93911	4.35367	3.49426	2.75741	4.05064	4.14776	3.1243	4.35241	3.61099	4.27775	3.63784	1.02132	1.75701	0.783574	3.4993	3.59271	3.60076	2.52116	2.78275	2.78091	3.52038	4.02638	4.19342
	pud-2.2	WBGene00017500	3.71349	2.20214	4.12485	2.09571	2.61056	2.25773	3.35129	2.88329	4.91114	2.12986	3.73618	2.40835	1.19125	0.287525	0.976219	2.3401	2.57385	2.18572	1.12261	1.15826	1.68977	3.57483	4.5424	2.85782
	pud-3	WBGene00017501	8.1009	7.96591	8.53318	7.43556	7.45963	7.67774	8.65475	8.98037	8.85118	8.22614	8.84099	8.3537	5.84787	5.44817	5.41916	7.78193	7.98681	8.01015	6.24814	6.58452	7.00225	8.77123	8.59684	8.73111
	F17E9.5	WBGene00017542	7.07857	7.25484	7.14722	6.23619	6.5581	6.11224	7.37638	7.24404	7.2619	6.15961	6.55039	6.43607	6.10347	6.48795	6.65921	5.4776	5.1461	4.80666	6.58502	6.73064	6.49488	4.65283	4.5822	4.16594
	nep-6	WBGene00017550	2.71349	3.42454	1.9322	1.88421	2.61056	2.0794	3.5628	3.94742	3.68211	2.00433	2.28873	2.40835	1.60629	2.44507	2.93042	1.52067	0.325925	-0.27371	2.52116	2.57329	2.37566	-0.180056	0.704452	0.465498
	nep-8	WBGene00017553	4.5355	4.55129	4.23337	3.7448	3.97313	3.35503	4.67827	4.51133	4.31288	3.52218	3.75213	3.57274	3.10879	3.55287	4.31607	2.79076	2.08081	1.89621	3.98511	3.8587	3.81006	1.6273	2.02638	1.27285
	nep-10	WBGene00017555	2.90614	3.13175	2.70981	1.22124	2.19553	1.83147	3.29976	2.74579	3.09715	1.93722	1.63665	2.25081	1.19125	2.04652	2.22415	0.433207	0.910887	1.04822	2.30703	1.96561	2.1662	-0.180056	0.841956	1.4655
	mpz-3	WBGene00017559	3.36557	3.42454	2.82529	2.84573	2.7101	1.78566	3.78519	4.06772	3.69754	3.12986	2.79892	2.45726	1.92821	3.09488	3.62008	1.82552	1.23282	1.46326	3.18674	3.03272	3.07309	1.72683	1.55245	0.0504602
	F19B10.2	WBGene00017584	1.36557	1.39479	2.03174	2.8062	2.97313	2.68945	0.688327	-0.576137	1.60239	2.35225	2.6706	2.75983	2.66518	2.34197	1.67666	2.60313	3.20857	2.97422	2.30703	1.82122	2.45161	3.43465	2.96749	3.27285
	F20D6.6	WBGene00017636	4.36557	4.46804	4.05559	4.0286	3.8693	3.68945	4.67827	4.67179	4.34263	3.63236	4.25556	3.89022	3.60629	3.74696	3.8342	2.43321	2.94063	1.99931	3.75064	4.2315	3.86664	2.06787	2.87438	1.4655
	exc-9	WBGene00017644	3.11559	3.23609	3.25413	2.72374	3.05114	2.89756	3.32576	3.1243	3.12023	3.18875	2.99922	2.30526	2.41364	2.17205	2.43565	1.95677	1.96978	1.72629	2.41807	2.57329	2.89412	2.06787	1.28941	1.63542
	F20H11.4	WBGene00017647	4.09596	4.11361	3.70981	3.19087	3.58457	3.68945	4.28659	4.91572	4.14295	3.40288	3.99922	3.27829	2.97552	3.74696	3.70414	2.89264	3.08081	1.99931	3.8331	3.74322	3.76612	2.27938	2.42692	2.05046
	F21C10.9	WBGene00017658	2.76412	2.97975	2.7687	4.20613	3.89067	4.1802	2.97783	2.23122	2.69754	3.58929	4.1147	3.48111	4.28811	4.04652	4.40248	4.29119	4.44487	3.90951	3.94858	4.12788	4.1662	3.67792	3.98244	3.37239
	F21F3.2	WBGene00017672	2.86034	3.69247	3.37278	2.33672	2.5581	1.83147	3.68833	3.67179	3.39088	2.18875	2.60188	2.40835	2.10879	2.01335	2.78357	1.01817	-0.352147	0.463255	2.94858	2.93085	2.33613	-0.595094	0.704452	0.0504602
	F21F3.3	WBGene00017673	2.29846	2.45368	2.9322	0.958207	1.12514	1.68945	3.32576	2.88329	2.63481	0.544898	1.70376	1.45726	2.19125	1.23094	2.73111	-0.244865	0.13328	-0.536745	1.98511	1.57329	1.81006	0.141872	-0.295548	1.05046
	F22F4.4	WBGene00017717	5.71349	5.82663	5.83909	5.76556	5.97813	6.28062	6.48419	6.3546	6.13448	5.87581	6.80466	5.964	6.08202	5.35857	5.70414	4.72783	5.28012	4.63318	5.72927	5.65544	5.81726	4.77414	5.45399	4.92493
	F23C8.7	WBGene00017736	3.26369	3.48225	2.82529	1.88421	2.32677	1.83147	3.27329	3.23122	3.5859	2.12986	2.10231	2.07394	1.60629	2.31501	2.88311	1.95677	1.32592	1.31125	2.36362	2.27373	2.55852	1.40491	0.967486	1.78743
	F23C8.8	WBGene00017737	2.4911	2.45368	2.58428	0.806203	2.12514	1.63882	2.5628	2.59379	2.42836	0.714823	2.52973	1.45726	0.606287	1.11065	0.976219	0.0181692	-0.352147	-0.0513177	1.36362	1.48018	1.41413	0.404906	-0.617476	0.0504602
	F23F12.3	WBGene00017751	2.71349	2.80983	2.82529	2.0286	2.32677	2.22379	2.42529	2.00883	2.72792	1.71482	2.28873	2.19423	2.19125	2.36844	2.56118	1.24056	1.96978	0.841767	2.30703	2.74322	2.25367	1.72683	1.28941	0.787426
	F26A1.3	WBGene00017802	3.3324	3.42454	3.4824	2.49426	2.50365	2.22379	3.29976	3.00883	3.71281	2.71482	2.6706	2.45726	2.10879	2.39444	2.93042	1.52067	1.13328	0.463255	2.66318	2.93085	2.65806	0.141872	1.28941	-1.5345
	nspd-9	WBGene00017808	3.19154	3.05775	2.7687	2.39117	1.97313	2.41643	3.27329	3.00883	3.37177	2.58929	3.15122	2.19423	2.19125	2.23094	2.14614	1.01817	1.02636	1.38925	2.47053	2.8587	2.83863	1.27938	1.84196	-1.5345
	F26G1.5	WBGene00017841	3.19154	3.26926	3.64841	2.44363	2.26264	2.35503	3.54077	3.42386	3.42836	2.29979	2.94477	2.45726	2.41364	1.90901	2.78357	0.755135	1.32592	0.311252	2.12261	2.27373	2.45161	1.27938	1.28941	1.78743
	F27C1.1	WBGene00017851	7.63406	7.53945	7.53424	6.97613	7.11382	7.02006	7.88254	7.91972	7.77595	6.91122	7.4042	6.76226	6.7008	6.8362	7.05303	5.83409	5.71824	5.20742	7.11439	7.25629	6.96062	5.59473	5.45399	4.97329
	F27C1.3	WBGene00017853	3.4297	3.01928	2.82529	1.88421	1.80321	2.18902	3.27329	3.00883	2.69754	2.00433	2.56626	1.7203	1.34325	2.01335	1.56118	0.603132	0.49585	1.31125	2.30703	2.15826	1.86664	-0.180056	0.841956	1.05046
	F28E10.4	WBGene00017902	3.60658	2.97975	3.4824	1.8062	2.19553	1.96075	3.44914	3.00883	2.81538	1.5449	2.76789	2.0098	2.26925	1.94464	1.97622	0.0181692	0.785356	-0.27371	2.36362	2.74322	2.33613	0.819944	0.967486	-1.5345
	F29B9.7	WBGene00017922	2.86034	2.76402	3.25413	2.39117	2.5581	2.1534	3.5628	3.74579	2.97584	2.06846	3.22161	2.13534	2.10879	2.28752	2.67666	1.3401	1.78536	-0.27371	2.61737	3.12788	2.75117	0.819944	1.08296	0.465498
	F31E8.5	WBGene00017955	4.95053	4.90786	4.55111	4.14407	4.24615	3.99134	5.43727	5.23122	5.2251	4.05269	4.38388	4.26462	4.10879	4.23814	4.36854	2.79076	2.71824	2.75604	4.558	4.50403	4.38537	1.98987	2.63045	2.37239
	skpo-3	WBGene00017968	7.25265	7.48578	6.56779	6.71843	6.63293	6.24086	7.6138	7.68596	7.63681	6.7689	6.39154	6.88129	6.57207	7.07392	7.23596	6.17804	5.74799	5.97738	7.17691	6.91314	6.88388	5.72081	5.81298	5.78743
	F32B5.1	WBGene00017975	4.81303	4.92877	4.55111	3.94006	4.24615	3.83147	5.00222	5.33075	4.8572	3.98784	3.85904	3.97664	3.63603	3.918	4.35126	2.82552	2.64785	2.35078	3.853	4.20265	4.04885	1.90741	2.18988	1.78743
	F32B5.4	WBGene00017978	4.59264	4.70464	4.7542	3.8261	4.22947	3.78566	4.66815	4.94742	4.85031	3.93722	4.61937	4.17973	3.69375	3.79654	4.16604	2.75513	3.15881	2.35078	4.13891	4.03272	4.2106	2.06787	2.59198	1.4655
	clec-180	WBGene00017991	2.22807	3.01928	3.03174	0.958207	2.32677	2.32332	3.5628	2.23122	3.00094	0.544898	2.15122	2.07394	-0.978676	-0.24299	2.06368	-0.244865	-0.674075	-1.27371	2.12261	2.15826	2.55852	1.52038	-0.617476	-0.534502
	F33D11.2	WBGene00018001	2.95053	2.76402	2.64841	1.09571	2.19553	1.91893	2.76633	3.00883	2.72792	2.00433	1.63665	2.13534	1.48076	1.71637	1.56118	0.433207	0.785356	0.141327	2.52116	1.48018	1.48813	0.141872	-0.0325136	-0.534502
	F33D11.7	WBGene00018004	3.52085	3.53775	3.7687	2.68067	3.3578	2.55939	3.97783	4.00883	3.93737	2.79283	3.58418	2.67966	2.77621	3.07894	3.36854	1.95677	1.91089	0.948682	3.12261	3.48018	3.25367	0.627299	0.841956	1.27285
	F35A5.1	WBGene00018024	5.57148	5.01928	2.58428	3.72374	3.29506	2.00139	4.04196	4.78142	5.06777	4.27282	2.76789	3.94269	2.54489	3.84447	3.93042	3.52067	2.99835	3.31125	3.7717	3.12788	3.18857	2.98987	2.99723	3.4655
	F35H10.2	WBGene00018068	3.03542	2.89729	3.55111	1.8062	2.5581	2.55939	3.66815	3.51133	3.18735	2.40288	3.56626	2.0098	2.02132	2.56436	2.22415	1.52067	1.84949	1.04822	2.52116	3.06515	2.41413	1.14187	1.70445	1.05046
	F36A4.2	WBGene00018081	3.07606	3.05775	2.58428	0.221241	1.97313	1.68945	3.24632	3.88329	2.60239	1.86683	3.12697	1.7983	1.19125	1.11065	1.43565	0.240562	0.647853	-1.27371	1.91111	2.38065	2.41413	0.141872	-0.0325136	0
	F36A4.4	WBGene00018083	3.52085	3.66781	3.95774	2.8062	2.93249	2.68945	3.91072	4.46826	3.77231	2.93722	3.28873	3.13534	2.34325	2.36844	2.97622	1.13365	1.57385	0.72629	2.66318	3.68182	3.09694	0.819944	0.967486	1.27285
	F36A4.5	WBGene00018084	1.90614	1.51027	2.44678	2.39117	2.38817	2.35503	2.72786	2.88329	2.56922	2.24534	2.82929	2.45726	1.19125	2.20179	1.29815	1.24056	1.49585	0.600759	2.36362	2.38065	2.59247	1.52038	1.08296	1.78743
	F36H12.3	WBGene00018119	3.88342	4.16738	3.82529	3.25099	3.41792	3.06029	4.07299	3.74579	4.18735	3.15961	3.35286	3.27829	2.87931	3.44507	3.59093	2.3874	1.57385	1.22879	3.49607	3.74322	3.45161	1.14187	1.63045	1.05046
	F36H12.5	WBGene00018121	4.07606	4.11361	3.87974	3.15984	3.53113	2.63882	4.49568	4.33075	4.42836	2.90245	3.39408	3.19423	2.77621	3.23094	3.02061	2.07706	1.71824	1.66489	3.59392	3.72304	3.39502	1.27938	1.63045	1.63542
	ttbk-2	WBGene00018122	3.29846	2.93911	3.03174	2.33672	2.61056	2.38606	3.27329	3.51133	3.0256	1.35225	2.05169	2.13534	2.60629	2.67455	2.62008	1.68113	0.13328	0.948682	2.36362	2.43127	2.07309	0.141872	0.382524	0.0504602
	F37A4.4	WBGene00018134	5.38187	5.40228	4.49989	4.57879	4.68585	4.00139	5.82674	5.86681	5.5049	4.77372	4.37361	4.57274	4.17107	4.71121	5.06368	3.56249	2.96978	2.92269	4.91111	5.08899	4.74363	2.77414	3.05495	1.78743
	F37A4.5	WBGene00018135	4.4453	4.14968	4.07904	3.49426	3.38817	3.61283	4.83129	4.23122	4.09715	3.29979	3.61937	3.2228	3.19125	3.34197	3.46807	2.52067	1.91089	1.84177	3.7717	3.72304	3.65806	1.6273	1.63045	2.05046
	comp-1	WBGene00018158	4.83688	4.42454	4.41025	3.70237	3.95296	3.63882	4.88472	4.74579	4.89115	3.65342	4.36327	3.43302	3.30673	3.82549	4.28	2.64266	2.18391	1.99931	4.12261	4.20265	3.89412	1.14187	2.28941	1.4655
	F38E1.3	WBGene00018178	3.07606	2.76402	2.98283	2.49426	2.44707	2.44618	3.49568	2.88329	3.00094	1.79283	3.15122	1.7203	1.72176	1.44507	2.43565	1.13365	1.41339	-0.0513177	2.41807	2.82122	2.41413	1.14187	1.08296	0.787426
	nep-13	WBGene00018196	2.71349	3.23609	2.29477	2.28013	2.50365	1.22379	3.87595	4.28184	3.50051	1.45179	1.94477	2.13534	1.92821	2.36844	2.29815	1.3401	0.13328	-0.0513177	2.70757	2.70258	1.48813	0.141872	-0.0325136	0.0504602
	F40E3.5	WBGene00018232	2.71349	2.93911	2.87974	1.88421	2.61056	1.58636	3.54077	3.59379	3.04984	1.5449	2.37361	2.19423	1.82868	1.71637	2.36854	0.603132	0.49585	-0.0513177	2.24814	2.27373	2.29549	-0.595094	1.08296	0.465498
	F40E12.2	WBGene00018235	3.63406	3.36442	2.51717	2.15984	2.75741	1.22379	3.37638	4.00883	3.82945	2.18875	1.88819	2.07394	1.19125	2.41998	2.93042	1.82552	0.49585	0.463255	2.66318	2.09686	2.33613	0.141872	-0.295548	-0.534502
	F40F4.6	WBGene00018237	9.74219	9.74019	9.13328	8.88894	8.59111	7.56533	9.51946	9.5219	9.73588	9.00074	7.62587	8.88017	8.28107	9.03804	8.9965	8.23572	7.94339	8.3293	8.75395	8.40934	8.24835	7.63212	7.66793	8.14145
	F40H6.1	WBGene00018253	3.81303	3.69247	3.87974	2.95821	3.38817	2.96075	4.38877	4.42386	4.08547	3.09949	3.70376	3.35773	2.77621	3.21644	3.33377	2.64266	2.18391	1.14133	3.30703	3.74322	3.48813	1.27938	1.38252	0.787426
	F41F3.3	WBGene00018297	4.22807	5.30168	5.7687	1.63628	1.89067	3.11687	4.70823	3.00883	4.25148	1.71482	3.72006	2.55037	2.48076	2.04652	3.22415	0	2.08081	-2.85867	2.57007	3.09686	3.27473	1.14187	-0.617476	-1.5345
	F41G3.5	WBGene00018301	3.46073	3.85422	3.6167	2.92168	3.19553	3.24086	3.94467	3.88329	3.81538	2.8303	3.49226	2.97664	3.37888	2.99648	3.8342	1.60313	1.84949	1.38925	3.3356	3.38065	3.07309	1.52038	1.18988	1.05046
	F41H10.1	WBGene00018314	6.04569	5.90786	5.68709	5.34364	5.45426	5.11687	6.42228	6.31868	6.27995	5.31308	5.77571	5.23687	4.8415	5.20547	5.28	4.07706	3.98414	3.37015	5.47053	5.88163	5.43299	3.79722	3.63045	3.22039
	F42A9.7	WBGene00018336	4.36557	4.34899	3.9322	3.68067	3.78049	3.46082	4.62693	4.74579	4.42836	3.35225	4.08982	3.7402	3.37888	3.56436	3.73111	2.3401	2.71824	2.22879	3.81293	4.03272	3.59247	1.40491	2.38252	2.16594
	F42C5.5	WBGene00018347	4.17293	3.93911	4.16924	3.33672	3.8476	3.79725	4.35129	4.33075	4.07369	3.00433	4.03875	2.97664	3.30673	3.34197	3.78357	2.4776	2.23282	1.84177	3.59392	3.82122	3.64194	1.6273	2.02638	1.27285
	F42G8.8	WBGene00018359	4.19154	4.16738	3.4824	3.12813	3.53113	2.87586	4.33858	4.28184	4.39088	3.12986	3.37361	3.35773	2.66518	3.06282	3.75758	1.82552	2.13328	1.38925	3.49607	3.27373	3.79556	2.06787	1.77484	1.63542
	irld-8	WBGene00018360	3.19154	3.33339	3.25413	2.44363	2.7101	2.35503	3.5184	3.59379	3.39088	2.5449	2.79892	2.50457	1.82868	2.31501	2.29815	0.755135	0.910887	-0.0513177	2.18674	3.30121	2.59247	0.404906	1.28941	0.465498
	F43C9.1	WBGene00018375	3.19154	2.39479	2.58428	1.95821	1.97313	1.68945	3.13311	3.33075	3.33278	2.35225	2.24433	2.0098	2.97552	2.36844	2.62008	1.01817	1.13328	0.72629	3.0555	2.74322	2.1204	-2.18006	-0.617476	0.465498
	decr-1.1	WBGene00018380	3.4297	3.61718	4.16924	2.99383	3.41792	3.71411	4.59522	4.37806	4.44673	3.21732	4.15122	3.16508	3.37888	2.75701	3.18567	1.68113	2.99835	1.14133	3.21777	3.63938	3.70536	0.819944	2.13741	1.4655
	msra-1	WBGene00018393	5.476	5.47516	5.83909	6.61927	6.98312	7.07583	5.23265	4.94742	4.86405	6.31639	7.12238	6.25428	6.91311	6.4636	6.77388	5.99545	6.49585	5.74866	6.66318	6.59566	6.48588	5.97982	5.90216	5.67495
	F44E2.4	WBGene00018418	3.63406	4.36442	3.70981	3.33672	3.32677	3.55939	4.28659	3.81618	3.56922	2.58929	3.6706	3.2228	1.92821	2.63148	3.1055	2.3874	2.53538	2.31125	2.94858	2.99956	3.37566	2.52038	1.18988	2.37239
	btb-9	WBGene00018435	1.90614	1.71672	1.82529	2.09571	2.26264	1.96075	2.8038	2.59379	2.72792	2.49909	2.79892	2.50457	1.92821	1.71637	2.14614	0.0181692	1.23282	0.841767	1.91111	2.32818	2.41413	0.989869	1.63045	2.05046
	F45D11.1	WBGene00018448	3.97223	4.26926	3.3343	2.28013	2.93249	2.53191	4.35129	4.91572	4.76501	3.18875	3.05169	2.63784	1.19125	2.20179	1.88311	2.01817	2.41339	1.22879	2.24814	2.70258	2.45161	1.98987	1.84196	1.27285
	F45E4.6	WBGene00018471	2.81303	2.39479	1.9322	1.72374	2.38817	1.96075	3.13311	3.33075	2.97584	1.93722	2.6706	2.25081	1.34325	1.79654	1.78357	0.755135	0.910887	-0.27371	2.0555	2.61769	2.02419	-0.595094	0.189879	0.0504602
	F46F5.6	WBGene00018497	2.81303	3.13175	3.07904	1.44363	2.19553	1.47532	2.87595	2.59379	3.14295	2.00433	2.6706	2.30526	1.92821	1.49398	2.14614	1.13365	0.13328	-0.27371	2.36362	2.43127	2.25367	-0.595094	-1.03251	0.0504602
	F47B3.7	WBGene00018531	4.24599	3.89729	3.70981	3.56702	3.50365	3.33926	4.5628	4.33075	4.12023	3.27282	3.35286	3.55037	3.06572	3.4819	3.33377	2.52067	2.37032	1.66489	3.64046	3.87707	3.37566	1.81994	1.96749	-0.534502
	clec-79	WBGene00018548	5.21902	5.30168	4.6947	4.28013	4.59763	3.67696	5.57368	5.63332	5.43297	4.25914	4.28873	4.16508	3.69375	4.49398	4.73111	3.4776	2.78536	2.75604	4.72927	4.60672	4.55852	2.4638	2.63045	2.55296
	F47D12.7	WBGene00018563	4.88342	5.05775	4.12485	3.97613	4.40312	3.58636	5.24632	5.30651	5.07959	4.06846	4.19853	4.30526	3.69375	4.12624	4.60558	2.95677	2.45521	2.56759	4.45759	4.21715	4.2106	2.27938	2.28941	2.4655
	clec-119	WBGene00018575	3.78878	3.91835	3.6167	2.49426	2.89067	1.78566	3.89344	3.81618	4.01332	2.67418	2.85904	2.8723	2.26925	2.49398	3.14614	2.07706	0.49585	0.72629	3.02073	2.32818	2.52376	0.819944	0.382524	0.787426
	F53A9.8	WBGene00018731	4.55	4.57801	4.91926	2.72374	3.05114	3.3072	5.16945	4.97845	4.89784	2.79283	3.91676	2.45726	2.72176	2.20179	2.22415	2.3401	1.96978	2.27061	2.61737	2.96561	3.14348	1.98987	2.28941	2.27285
	F53B1.4	WBGene00018737	2.76412	4.05775	2.87974	0.443633	1.97313	1.00139	3.64769	2.88329	3.04984	0.352253	2.63665	1.8723	1.02132	-1.09099	3.73111	-0.244865	0.785356	0	1.36362	1.66076	2.1204	-2.18006	-2.61748	0.787426
	F53C3.1	WBGene00018745	2.66103	2.76402	2.70981	1.95821	2.26264	1.68945	3.19083	2.42386	2.72792	1.12986	1.88819	1.8723	1.34325	1.79654	2.29815	-0.244865	0.13328	0.141327	1.66318	2.21715	2.1204	0.627299	-0.295548	0.787426
	bcmo-2	WBGene00018755	3.26369	3.13175	3.67944	2.28013	2.38817	2.44618	3.35129	3.42386	3.27224	2.49909	2.99922	2.75983	2.54489	2.20179	1.88311	2.01817	1.32592	1.46326	2.41807	2.09686	2.25367	0.989869	1.70445	2.16594
	F53G12.8	WBGene00018773	2.90614	3.20214	3.3343	2.39117	2.8476	2.68945	3.35129	3.51133	3.53527	2.45179	3.31042	2.30526	2.10879	2.14167	2.56118	2.07706	1.64785	0.72629	2.52116	3.30121	2.83863	1.52038	1.28941	0.465498
	cbs-2	WBGene00018783	2.90614	2.89729	2.7687	1.22124	2.12514	1.2909	3.10336	3.42386	3.20904	2.00433	1.76789	2.19423	0.606287	2.04652	1.56118	0.603132	0.325925	1.04822	2.30703	1.96561	2.02419	0.404906	-0.295548	0.0504602
	F54C1.8	WBGene00018792	2.9936	2.56471	3.37278	2.44363	2.19553	2.44618	3.16226	2.59379	3.00094	1.93722	2.63665	1.63784	2.26925	1.63148	0.783574	1.43321	1.71824	0.600759	2.66318	2.82122	2.65806	0.819944	0.967486	1.63542
	F54H5.3	WBGene00018840	2.4911	2.05775	1.58428	1.72374	1.61056	1.63882	2.87595	3.23122	2.81538	2.12986	2.33179	1.7983	1.02132	1.71637	1.56118	1.13365	0.910887	-0.858673	2.47053	2.38065	1.86664	0.404906	0.967486	0.465498
	F54H5.5	WBGene00018841	3.11559	3.01928	2.9322	1.88421	2.7101	1.35503	3.27329	2.74579	3.12023	2.12986	2.05169	1.8723	1.82868	2.01335	2.67666	1.3401	-1.08911	-0.858673	2.66318	1.96561	2.25367	0.627299	0.382524	-0.534502
	F54H12.5	WBGene00018845	2.29846	2.51027	2.64841	3.68067	3.22947	4.06029	2.87595	2.59379	2.75766	3.35225	4.16319	3.16508	3.60629	3.27359	3.62008	3.71861	4.10728	3.49888	3.15503	3.45594	3.65806	3.49237	3.87438	3.27285
	F55F8.7	WBGene00018895	3.95053	3.91835	3.73956	3.41764	3.01266	2.58636	4.41322	4.23122	4.19824	2.93722	3.56626	2.45726	2.54489	3.04652	3.46807	1.24056	0.910887	1.60076	3.44454	3.24572	3.18857	0.819944	1.28941	1.27285
	F56A11.6	WBGene00018926	3.92851	4.21922	3.3343	2.99383	3.38817	2.38606	4.17661	4.00883	4.18735	3.32626	2.63665	3.25081	2.60629	3.41998	3.40248	2.56249	1.78536	1.53364	2.91111	3.27373	3.09694	0.141872	1.84196	0.465498
	F56B3.6	WBGene00018930	4.88342	4.60424	4.64841	3.94006	4.22947	3.96075	4.94467	5.15178	4.88442	4.08406	4.75213	4.07394	3.63603	3.89087	4.40248	2.92506	3.23282	2.31125	4.20234	4.48018	4.19963	2.34351	2.51181	1.92493
	F56D3.1	WBGene00018969	2.86034	3.91835	2.21231	0.636278	1.26264	0.638823	3.29976	3.42386	3.27224	0.12986	1.49226	2.0098	0.0213242	-0.24299	3.1055	-0.981831	0.785356	-0.858673	1.57007	1.66076	2.2106	0.404906	-0.295548	1.05046
	clec-67	WBGene00018971	4.11559	3.59119	3.79727	3.56702	3.53113	3.13525	4.29976	3.51133	4.16532	2.63236	3.10231	3.19423	4.04369	4.02171	3.88311	3.10563	3.18391	2.92269	3.79246	3.52749	3.75117	1.81994	2.51181	2.05046
	F56F4.3	WBGene00018980	2.95053	2.20214	2.29477	2.28013	2.05114	2.00139	2.94467	3.51133	2.66652	2.12986	1.94477	1.7983	1.60629	2.11065	2.56118	1.24056	0.13328	0.311252	2.36362	2.52749	1.62564	0.989869	-0.0325136	-1.5345
	F56H1.3	WBGene00018994	2.4297	2.33339	1.70981	1.09571	1.12514	0.416431	3.27329	3.67179	3.04984	1.45179	1.76789	1.13534	-0.393713	1.28752	2.56118	-0.566793	-1.67408	-0.858673	2.41807	1.38065	1.75117	-0.180056	-2.61748	0
	F57B9.8	WBGene00018999	2.4911	3.05775	2.44678	1.72374	2.32677	1.68945	3.16226	2.88329	2.78681	1.24534	2.37361	1.7983	1.02132	1.44507	2.36854	0.755135	-0.352147	0.841767	2.24814	2.38065	2.1662	-0.595094	0.382524	0.787426
	F57F4.1	WBGene00019015	4.4453	4.42454	3.7687	3.56702	4.03203	3.53191	4.63734	4.37806	4.53527	3.93722	3.90254	3.55037	3.23078	3.88171	4.18567	2.79076	2.32592	2.49888	3.92997	4.04903	3.8527	1.98987	2.46999	0.787426
	F58A6.5	WBGene00019024	3.63406	3.56471	3.41025	2.68067	3.22947	3.04092	4.04196	4.28184	3.82945	3.09949	3.76789	2.94269	3.02132	2.67455	3.22415	2.18809	2.18391	1.53364	3.3911	3.43127	3.25367	1.27938	0.967486	-0.534502
	F58A6.9	WBGene00019026	5.37375	5.09523	5.50855	4.19087	4.311	4.0794	5.49568	5.51133	5.2619	4.14481	4.58418	3.97664	4.15061	3.96212	4.67666	3.04792	2.94063	2.18572	4.47053	4.67133	4.06102	2.57483	1.90609	1.63542
	F58F12.3	WBGene00019063	3.15407	3.20214	1.9322	1.72374	2.26264	1.58636	3.21884	2.88329	3.18735	2.40288	2.05169	2.25081	1.19125	2.17205	2.56118	1.60313	0.910887	-0.536745	2.47053	2.03272	1.97356	1.14187	0.704452	0.0504602
	F59A3.8	WBGene00019081	3.66103	3.30168	2.12485	2.76556	2.44707	1.68945	3.72786	3.42386	3.39088	2.35225	2.52973	2.63784	1.82868	2.60945	2.78357	0.892638	1.32592	0.948682	2.79246	2.43127	2.55852	0.819944	0.841956	0.787426
	F59A6.4	WBGene00019086	4.5355	4.33339	4.10213	3.41764	3.89067	3.2909	4.68833	4.85013	4.52666	3.42754	3.39408	3.52765	2.97552	3.50595	3.85886	2.71861	2.41339	2.22879	3.68555	3.70258	3.93439	1.52038	2.13741	1.27285
	F59E11.5	WBGene00019111	4.39799	4.46804	4.64841	4.17544	4.41792	4.47532	4.85825	4.78142	4.72038	3.93722	4.95858	3.90793	4.25014	3.79654	4.18567	3.07706	3.70096	2.63318	4.47053	4.49216	4.06102	3.14187	3.28941	2.78743
	pck-3	WBGene00019151	4.66103	4.21922	3.9322	3.68067	3.80321	3.2909	4.71807	4.33075	4.77231	3.73472	3.47315	3.48111	3.41364	3.70603	4.06368	2.82552	2.23282	2.14133	4.08944	3.72304	3.92109	2.06787	1.90609	0.787426
	glf-1	WBGene00019154	2.81303	3.74056	3.67944	1.44363	1.97313	2.61283	4.01026	2.00883	3.0256	0.544898	2.85904	2.25081	-0.978676	-3.41291	1.97622	0	1.23282	-1.85867	2.41807	2.78275	2.75117	-1.18006	-1.61748	0.787426
	mpz-4	WBGene00019165	3.60658	3.45368	3.85277	2.22124	2.8476	2.91893	3.99414	4.23122	3.65075	2.90245	3.56626	2.45726	3.10879	2.56436	3.46807	1.95677	2.08081	1.31125	3.3911	3.61769	3.04885	1.14187	1.46999	1.63542
	H06I04.5	WBGene00019169	3.46073	3.66781	2.12485	1.8062	2.66119	1.58636	3.82218	3.74579	3.66652	2.18875	1.24433	2.55037	1.48076	2.04652	2.8342	1.52067	0.910887	0.463255	2.18674	2.38065	2.25367	-0.180056	-1.03251	0.0504602
	H10E21.4	WBGene00019184	1.90614	3.51027	2.64841	0.221241	0.973134	2.25773	3.68833	3.33075	3.18735	0.866826	2.91676	1.25081	0.606287	0.172048	2.22415	-0.566793	1.02636	0	1.47053	1.48018	1.48813	-1.18006	-1.03251	-1.5345
	lips-14	WBGene00019208	2.66103	2.56471	2.44678	2.72374	2.26264	2.71411	2.04196	2.59379	2.69754	2.12986	2.41426	2.30526	1.34325	1.34197	1.29815	1.82552	2.41339	2.42673	1.75064	0.743218	0.866644	2.06787	1.38252	1.4655
	H20J04.1	WBGene00019216	3.26369	3.09523	3.12485	2.09571	2.12514	1.87586	3.42529	3.59379	3.23042	2.24534	2.52973	1.8723	2.19125	2.07894	2.88311	1.68113	0.325925	1.04822	3.0555	2.82122	2.86664	0.141872	0.552449	0.465498
	H23N18.5	WBGene00019236	2.76412	2.66781	2.44678	0.636278	0.973134	1.0794	3.21884	2.42386	2.35241	-0.455102	2.37361	0.872301	0.606287	-0.24299	1.67666	-0.981831	-1.08911	-1.27371	1.66318	0.895221	1.41413	-0.180056	-1.61748	0.0504602
	H27M09.5	WBGene00019248	3.26369	2.89729	2.98283	3.09571	2.66119	2.58636	3.68833	3.23122	3.46488	2.97116	2.99922	2.55037	1.19125	2.63148	2.29815	1.24056	0.785356	0.948682	2.87263	3.32818	2.86664	1.40491	1.55245	0.787426
	H32C10.1	WBGene00019255	3.95053	3.91835	3.37278	3.22124	3.3578	3.09825	4.32576	4.1243	3.97584	3.09949	3.47315	3.0098	2.87931	3.07894	3.59093	2.4776	1.71824	2.04822	3.21777	3.43127	3.41413	1.52038	1.46999	0.0504602
	H34I24.1	WBGene00019260	2.22807	2.39479	2.12485	1.44363	1.12514	1.53191	3.01026	2.59379	3.27224	1.86683	1.76789	2.35773	1.48076	2.23094	2.43565	1.3401	0.647853	0.141327	2.0555	2.32818	1.97356	0.819944	1.08296	0.0504602
	H42K12.3	WBGene00019272	2.22807	4.05775	2.87974	0.958207	0.803209	1.41643	3.74722	2.74579	3.04984	1.63236	2.33179	1.45726	0	-3.41291	2.36854	-0.981831	1.02636	-2.85867	1.66318	1.82122	2.78091	1.14187	-0.295548	-0.534502
	H43E16.1	WBGene00019273	3.46073	3.59119	3.25413	3.06254	2.32677	2.47532	4.0262	4.00883	3.72792	2.86683	2.15122	3.0098	1.82868	2.96212	3.43565	2.4776	2.13328	1.78518	3.24814	2.32818	2.41413	2.27938	2.33672	1.05046
	K02F6.3	WBGene00019337	4.84865	4.89729	4.10213	4.14407	3.89067	3.78566	5.18374	5.03857	5.23571	4.48741	3.94477	4.38326	3.34325	4.51782	4.89508	3.29119	2.71824	2.63318	4.30703	4.24572	4.51493	2.52038	2.93711	2.4655
	K03H6.2	WBGene00019368	5.9776	5.79851	6.30972	5.0286	5.25442	5.17132	5.93625	6.03857	6.01947	5.04474	5.63665	5.20858	4.63603	4.3815	4.29815	4.60313	4.70096	4.58427	4.40465	5.06515	4.87356	4.9595	5.02638	4.95735
	acdh-8	WBGene00019406	6.24153	6.31365	6.24379	5.39117	5.58457	5.47532	6.65795	6.57361	6.31538	5.68956	5.93433	5.46326	5.57591	5.62326	5.9649	4.53124	4.25666	3.82783	5.7873	5.80691	5.78826	4.34351	4.16388	3.50989
	K05F1.9	WBGene00019410	4.55	4.60424	4.51717	3.7448	3.99303	3.55939	4.87595	4.70927	4.69754	3.63236	4.15122	3.7203	3.34325	3.96212	4.18567	3.10563	2.84949	2.14133	4.03822	4.08109	4.06102	2.40491	2.70445	2.4655
	K06A1.2	WBGene00019425	2.9936	2.71672	2.70981	1.33672	1.97313	1.1534	3.13311	3.23122	2.50051	1.12986	1.70376	0.720298	1.19125	1.67455	1.67666	-0.566793	-0.0891127	-0.858673	1.24814	1.38065	1.62564	0.141872	-2.61748	0.0504602
	K06A5.2	WBGene00019430	6.9936	6.89729	6.30972	6.23619	6.14306	5.87859	7.07874	7.3546	7.08693	6.19236	6.35024	6.28847	6.01568	6.27359	6.52311	5.30357	4.97698	4.63318	6.37398	6.52458	6.30831	4.64012	4.73125	4.48787
	K06A5.3	WBGene00019431	2.15407	2.61718	2.51717	1.8062	1.7101	1.47532	2.21884	2.88329	2.56922	2.00433	2.52973	2.13534	0.0213242	1.04652	2.14614	0.755135	1.13328	0.948682	1.66318	2.03272	2.59247	-1.18006	0.552449	-0.534502
	K06A9.1	WBGene00019435	3.6875	3.48225	1.58428	1.54317	1.89067	0.416431	4.16226	3.59379	4.28251	3.49909	1.70376	2.7203	1.34325	3.30133	3.14614	2.18809	1.41339	2.63318	3.30703	2.43127	2.07309	2.06787	1.70445	2.37239
	K06H7.8	WBGene00019459	2.71349	3.20214	3.25413	1.8062	1.50365	2.0794	3.21884	3.00883	3.20904	2.06846	2.56626	2.59477	1.72176	1.9794	1.78357	1.13365	1.13328	0.141327	2.66318	2.78275	2.41413	-0.180056	-1.61748	1.27285
	K07A3.3	WBGene00019461	3.39799	3.91835	3.12485	2.84573	3.08861	2.2909	4.0262	3.33075	3.92431	3.00433	3.12697	2.75983	2.87931	3.32855	3.22415	2.01817	2.18391	1.38925	3.24814	3.27373	3.23229	2.14187	1.84196	0.787426
	cyp-35A5	WBGene00019473	3.90614	3.64272	3.7687	3.72374	4.22947	4.37063	3.42529	3.42386	3.53527	4.20311	4.16319	4.29184	4.04369	3.49398	3.73111	4.79076	4.98414	4.76338	3.68555	3.38065	3.99909	4.96969	4.72237	4.67495
	sdz-24	WBGene00019495	3.92851	3.93911	4.07904	3.28013	3.66119	3.54571	5.25311	4.94742	5.14858	4.21732	4.82929	4.0098	3.26925	3.40726	3.85886	2.95677	2.68348	2.14133	3.79246	3.99956	3.94756	2.94923	3.2405	3.27285
	K07H8.5	WBGene00019506	2.9936	2.51027	1.70981	0.958207	1.12514	0.416431	3.29976	2.74579	2.66652	1.12986	1.70376	1.94269	0.343252	0.493976	2.36854	-0.244865	-0.352147	-1.27371	1.57007	1.82122	-0.511868	-2.18006	-0.295548	-0.534502
	K08A2.2	WBGene00019512	3.11559	3.16738	2.87974	2.28013	2.50365	1.83147	3.21884	3.23122	3.53527	2.58929	2.45378	2.13534	1.60629	2.28752	3.14614	1.60313	1.32592	1.60076	2.47053	2.66076	1.68977	1.52038	0.189879	1.05046
	scrm-5	WBGene00019531	3.39799	3.51027	3.58428	2.15984	2.66119	2.73836	3.78519	3.51133	3.53527	2.71482	2.6706	2.25081	1.92821	2.92694	2.78357	1.95677	1.32592	1.22879	2.8331	3.15826	2.2106	1.14187	0.552449	-1.5345
	K09C4.1	WBGene00019547	1.36557	1.61718	-0.290189	2.28013	1.12514	2.47532	2.60587	1.74579	1.84339	2.75435	2.88819	2.45726	1.19125	1.49398	0.976219	2.4776	3.02636	2.42673	1.47053	2.21715	1.86664	3.21226	2.90609	2.55296
	K09C4.5	WBGene00019550	2.60658	1.89729	1.58428	2.84573	1.7101	2.61283	3.35129	3.00883	3.07369	3.03675	2.45378	2.8723	0.343252	1.44507	1.78357	3.89264	4.01243	4.11861	1.36362	2.32818	2.02419	4.04876	3.84196	4.10935
	K09C6.7	WBGene00019561	4.29846	4.36442	4.23337	4.01132	4.03203	3.62588	4.72786	4.67179	4.73541	3.81168	4.06451	3.94269	3.72176	3.67455	4.06368	2.68113	2.32592	2.22879	3.81293	4.32818	3.86664	2.21226	2.18988	2.05046
	K09C6.9	WBGene00019563	3.55	3.78711	3.37278	1.63628	1.50365	2.2909	4.16226	3.81618	4.06182	2.06846	2.97225	2.07394	2.48076	2.01335	2.36854	1.52067	1.84949	0.463255	2.18674	1.74322	2.1662	1.81994	2.02638	1.05046
	K09F6.3	WBGene00019586	5.65433	5.26926	4.70981	4.83595	5.01266	4.31528	5.68833	6.02378	5.72415	4.76407	4.41426	4.94269	4.15061	4.86321	5.16604	3.90894	2.96978	3.33115	5.13078	4.99115	4.90767	3.06787	3.02638	2.98906
	asp-14	WBGene00019619	7.47029	7.0906	7.39163	6.12813	5.94787	5.67382	7.35761	7.21177	7.2077	6.02063	6.0549	5.74513	6.02132	5.98369	6.21939	5.33407	5.33155	5.17475	6.02512	5.90868	6.04579	5.08673	4.69541	4.55296
	K10C9.7	WBGene00019626	2.55	2.66781	3.12485	2.09571	1.97313	1.87586	3.04196	3.42386	2.72792	2.00433	2.24433	1.7203	1.60629	2.41998	2.22415	0.755135	-0.674075	0.311252	2.70757	2.27373	2.07309	-2.18006	0.382524	-0.534502
	K11C4.1	WBGene00019642	3.66103	3.85422	3.67944	2.59047	3.16076	2.63882	4.11832	4.28184	3.98844	2.86683	3.10231	2.35773	2.82868	2.8159	2.78357	2.01817	1.02636	1.31125	3.3356	2.8587	2.99909	1.27938	1.38252	-0.534502
	K11G9.3	WBGene00019654	3.19154	3.26926	3.41025	3.8261	3.80321	3.48968	2.64769	3.1243	3.23042	3.42754	3.19853	3.48111	3.92821	3.6639	3.73111	2.82552	2.68348	1.66489	3.24814	3.45594	3.14348	2.77414	2.51181	2.05046
	M02H5.8	WBGene00019744	3.95053	3.93911	4.66401	3.09571	3.53113	3.57294	4.68833	4.67179	4.13164	2.97116	4.03875	3.27829	3.15061	2.87249	2.8342	2.24056	3.02636	2.18572	3.41807	3.32818	3.04885	2.06787	2.28941	2.92493
	M70.1	WBGene00019783	4.01466	3.74056	3.3343	3.25099	3.29506	3.0794	4.24632	4.33075	3.8572	3.15961	3.07722	3.33173	2.60629	3.74696	3.62008	2.24056	1.71824	1.89621	3.64046	3.82122	3.48813	1.81994	1.18988	1.27285
	M70.3	WBGene00019785	5.80096	5.63001	4.6947	4.95821	4.93249	4.1534	5.89344	5.78142	5.71281	4.77372	4.64521	4.6589	4.21115	4.90901	5.15613	4.00306	2.78536	3.02397	5.10612	4.96561	4.94099	2.77414	2.99723	2.71343
	R01H2.2	WBGene00019810	2.90614	2.45368	1.44678	1.88421	1.7101	1.1534	3.27329	2.88329	3.16532	1.71482	1.99922	1.7203	1.19125	2.17205	2.36854	0.892638	0.910887	-0.858673	2.47053	2.09686	1.92109	0.141872	-0.0325136	-0.534502
	R06B10.1	WBGene00019912	3.66103	3.89729	2.82529	2.59047	2.38817	1.96075	4.32576	4.28184	4.39088	2.40288	2.33179	2.7203	1.48076	2.73683	3.14614	1.95677	1.02636	0.72629	2.8331	2.93085	2.45161	-2.18006	0.552449	1.05046
	R06B10.2	WBGene00019913	3.07606	2.80983	1.70981	2.44363	2.05114	1.35503	3.24632	3.81618	3.35241	2.00433	1.33179	1.7983	-1.97868	1.9794	2.06368	1.3401	0.13328	0.948682	1.91111	1.82122	1.62564	0.989869	1.08296	-0.534502
	acs-15	WBGene00019920	4.38187	4.49633	3.16924	3.56702	3.47563	3.11687	4.23265	3.88329	4.07369	2.90245	3.33179	3.61646	2.92821	3.51782	3.46807	2.18809	2.02636	1.72629	3.68555	3.40618	3.31595	0.989869	1.70445	0.787426
	lips-17	WBGene00019939	3.66103	3.89729	3.64841	3.61356	3.29506	3.65165	3.89344	4.37806	3.60239	3.40288	4.12697	3.33173	2.77621	3.14167	3.14614	2.52067	2.94063	2.60076	3.41807	3.63938	3.674	2.52038	2.18988	2.37239
	R08C7.5	WBGene00019949	3.66103	3.45368	2.51717	2.76556	1.97313	2.25773	3.8038	4.23122	3.69754	2.79283	2.41426	2.7983	2.19125	2.87249	2.97622	2.07706	1.13328	0.948682	2.94858	2.32818	2.97356	0.404906	0.552449	0.0504602
	clec-175	WBGene00019950	3.19154	2.97975	2.58428	2.54317	2.38817	2.04092	2.97783	2.88329	3.44673	2.63236	2.24433	2.45726	1.34325	2.46973	2.56118	1.60313	0.49585	-0.27371	2.61737	2.03272	2.45161	-0.180056	-1.03251	0.0504602
	R09A1.2	WBGene00019972	3.71349	3.97975	3.67944	3.09571	3.19553	2.76221	3.97783	4.28184	4.0256	3.03675	3.52973	2.97664	3.02132	3.21644	3.53081	1.60313	2.32592	1.84177	3.3356	3.21715	3.41413	1.27938	1.96749	1.78743
	R11E3.1	WBGene00020003	4.83688	4.71672	4.4647	4.25099	3.89067	3.96075	4.97783	5.06772	4.7052	3.79283	4.19853	4.08953	3.80268	4.0383	4.51538	2.71861	2.91089	2.49888	4.29254	4.01624	4.09694	2.40491	2.93711	1.63542
	R13A1.3	WBGene00020042	2.9936	2.97975	3.29477	2.28013	2.26264	2.71411	2.42529	2.74579	3.31288	2.12986	2.82929	1.8723	2.02132	2.28752	2.43565	1.01817	1.02636	1.04822	2.30703	2.82122	2.65806	0.627299	1.08296	1.27285
	R13A5.10	WBGene00020052	3.36557	3.20214	3.64841	2.95821	2.89067	2.93999	3.96135	4.23122	3.53527	3.12986	4.07722	3.27829	3.06572	2.90901	2.88311	2.4776	2.64785	1.66489	3.15503	3.52749	2.92109	1.52038	2.13741	2.27285
	R13A5.11	WBGene00020053	2.90614	3.16738	2.70981	2.0286	2.26264	2.22379	3.13311	3.33075	3.25148	2.35225	2.76789	2.30526	2.02132	2.01335	2.29815	1.89264	1.02636	0.463255	3.02073	2.78275	2.72079	0.989869	0.967486	0.465498
	rmd-6	WBGene00020070	3.29846	2.71672	3.41025	2.63628	2.89067	2.68945	3.07299	2.59379	3.14295	2.49909	2.99922	2.50457	2.60629	2.58709	2.49978	1.60313	1.41339	1.22879	2.87263	3.21715	2.52376	0.989869	1.38252	-0.534502
	R13H9.5	WBGene00020071	2.9936	3.36442	2.87974	1.95821	2.75741	2.00139	3.42529	3.51133	3.14295	2.24534	2.52973	2.13534	1.19125	1.79654	2.56118	1.60313	0.910887	0.841767	2.36362	2.61769	2.45161	1.14187	1.08296	-0.534502
	R105.1	WBGene00020084	5.38996	4.95957	5.06736	4.14407	4.32677	4.09825	5.54077	5.61369	5.45129	4.55612	4.76003	4.2228	3.97552	4.36844	4.56118	3.21457	2.28012	1.89621	4.3911	4.74322	4.26424	2.4638	2.84196	2.16594
	R148.7	WBGene00020105	4.26369	4.20214	4.37278	3.49426	4.26264	3.25773	4.77579	4.1243	4.56081	3.45179	3.95858	3.43302	2.87931	3.51782	3.90696	3.10563	2.41339	1.99931	3.81293	4.21715	3.55852	2.06787	2.18988	1.27285
	moa-1	WBGene00020116	4.96142	4.94938	4.12485	3.8261	4.37306	3.41643	5.3063	5.09629	5.13731	3.90245	3.56626	4.10496	3.34325	4.36844	4.45195	3.10563	2.13328	2.53364	4.29254	4.2315	4.1662	2.14187	2.59198	2.37239
	R155.3	WBGene00020117	3.6875	4.13175	2.9322	2.63628	2.50365	1.35503	3.74722	3.94742	4.21977	2.58929	1.82929	2.67966	0.606287	2.56436	3.26162	1.43321	0.647853	0.463255	2.75064	3.21715	2.52376	-0.180056	0.382524	-0.534502
	ant-1.4	WBGene00020140	4.17293	4.36442	4.63264	3.49426	3.7101	3.1534	4.71807	4.55315	4.42836	3.00433	3.47315	3.10496	3.41364	3.36844	3.40248	2.07706	1.96978	1.78518	3.12261	3.50403	3.23229	0.404906	1.38252	1.05046
	T02B11.3	WBGene00020155	6.01466	6.11361	6.14722	5.22124	5.29506	5.22379	6.16586	6.16533	5.91444	5.15961	5.37361	5.29184	5.1812	4.82549	5.08474	4.66203	5.08748	4.75604	5.11439	5.17321	5.06102	4.70259	4.7834	4.85782
	gsp-4	WBGene00020187	6.23257	6.31762	6.26951	5.48177	5.7862	5.17576	6.37327	6.51133	6.14577	5.5049	5.47795	5.54473	5.21115	5.84447	5.94776	4.66203	4.39201	4.33115	5.8381	5.69741	5.63381	3.88603	4.12399	3.92493
	T03F1.11	WBGene00020192	3.88342	3.85422	4.44678	3.15984	3.44707	3.77398	4.04196	4.00883	3.35241	3.5449	4.42424	3.30526	3.57591	3.35527	2.93042	2.4776	2.88051	1.84177	3.08944	3.61769	3.39502	2.90741	2.63045	2.85782
	T05A7.6	WBGene00020223	5.43752	5.59773	5.23337	4.77583	5.3501	4.43138	6.0653	5.86681	5.70901	4.97953	4.88096	4.75005	4.39636	5.14551	5.15613	3.89264	3.53538	3.37015	5.2998	5.08899	5.11457	2.90741	3.2405	3.4655
	T05A12.4	WBGene00020235	3.55	3.89729	2.7687	3.92168	3.78049	3.41643	4.07299	4.28184	4.20904	4.03675	3.47315	4.07394	4.91614	5.23814	5.23361	4.9801	4.76055	5.50327	5.17888	5.17321	5.23767	5.3898	5.17043	5.61524
	phat-4	WBGene00020237	3.46073	3.09523	2.70981	1.09571	1.89067	1.96075	3.5184	3.74579	2.66652	2.24534	2.45378	2.50457	1.60629	1.67455	2.49978	1.75513	1.32592	1.84177	2.24814	1.38065	2.1662	1.98987	1.38252	2.37239
	T05E7.1	WBGene00020258	3.73903	3.66781	3.79727	4.73431	4.32677	4.8427	4.10336	3.88329	3.75766	4.71482	4.72006	4.80776	3.87931	3.80625	3.59093	4.57276	4.82577	4.58427	3.41807	3.68182	3.97356	5.0294	5.05495	4.48787
	fbxa-196	WBGene00020265	2.36557	2.89729	2.70981	2.33672	2.5581	2.25773	2.84033	3.1243	3.12023	2.58929	2.73618	2.0098	1.92821	2.36844	2.67666	1.43321	1.91089	0.311252	2.52116	2.99956	2.68977	0.627299	0.841956	0.0504602
	T06A4.3	WBGene00020283	2.4297	3.20214	3.70981	1.8062	2.26264	1.87586	3.42529	2.42386	3.37177	2.18875	2.56626	2.07394	1.72176	2.69561	2.8342	1.3401	0.910887	1.04822	2.66318	2.15826	2.86664	1.72683	1.28941	1.4655
	T06C10.3	WBGene00020289	3.92851	3.64272	3.87974	2.84573	3.29506	2.71411	4.2049	4.51133	3.69754	2.63236	2.99922	2.97664	3.02132	2.87249	3.1055	2.3401	1.71824	1.22879	2.66318	3.188	3.27473	0.627299	0.552449	0.0504602
	nep-20	WBGene00020293	2.9936	3.13175	2.7687	2.0286	1.7101	2.41643	3.62693	3.59379	3.31288	2.49909	2.10231	1.94269	1.92821	2.20179	2.78357	1.13365	0.785356	0.311252	2.47053	2.57329	1.97356	-0.595094	0.382524	-0.534502
	T08B2.12	WBGene00020350	4.38187	3.85422	3.29477	3.3642	3.19553	3.46082	4.63734	4.55315	4.67434	3.79283	3.76789	3.77919	2.82868	3.918	3.8342	2.60313	1.96978	1.60076	3.44454	3.76312	3.75117	2.06787	1.77484	1.63542
	T08B6.4	WBGene00020353	6.25487	6.31762	5.70228	5.34364	5.45426	4.76221	6.62954	6.60377	6.5587	5.52789	5.2667	5.57274	4.46427	5.74948	5.93042	4.22762	3.57385	3.85557	5.74533	5.48618	5.33111	3.40491	3.61134	2.92493
	T08B6.9	WBGene00020356	4.20992	4.55129	3.70981	2.76556	2.75741	2.50389	4.85825	4.97845	4.59417	2.35225	2.60188	2.83578	2.02132	3.01335	3.46807	1.43321	0.49585	1.04822	3.52116	3.24572	2.86664	0.627299	0.189879	1.05046
	T09A12.1	WBGene00020372	3.15407	2.93911	3.16924	2.63628	2.50365	2.47532	3.44914	3.33075	3.14295	2.49909	2.97225	2.40835	1.92821	1.75701	2.29815	0.892638	0.647853	0.72629	2.36362	2.43127	2.33613	0.404906	0.967486	0.465498
	T09B4.5	WBGene00020379	1.36557	2.26926	1.29477	2.84573	2.66119	2.22379	2.04196	2.23122	2.63481	2.79283	1.76789	2.67966	2.34325	2.20179	2.88311	3.21457	3.02636	3.98682	2.52116	1.89522	2.55852	3.65283	3.46999	4.48787
	T10E9.3	WBGene00020413	4.57856	4.83219	4.78306	3.41764	2.5581	3.35503	4.54077	4.00883	4.35241	3.06846	3.70376	3.33173	2.41364	2.9794	2.88311	1.89264	2.32592	1.66489	3.36362	3.21715	3.09694	1.40491	2.51181	2.16594
	T10E9.4	WBGene00020414	7.35529	7.25898	6.56364	6.22124	6.53792	5.80588	7.58852	7.57868	7.51582	6.40598	6.12697	6.22985	6.02132	6.63557	6.85274	5.71398	4.58331	4.82081	6.77952	6.71284	6.54558	4.65283	4.57235	4.39624
	acdh-4	WBGene00020419	4.31553	4.13175	3.6167	3.41764	3.68585	3.1534	4.37638	5.00883	4.31288	2.97116	3.51112	3.38326	2.72176	2.94464	3.64864	2.43321	2.57385	1.72629	3.59392	3.70258	3.18857	2.14187	1.63045	0.787426
	T15B12.2	WBGene00020531	3.03542	2.93911	2.29477	2.72374	2.7101	2.50389	3.42529	3.94742	3.4828	1.79283	2.49226	1.94269	2.34325	2.73683	2.88311	1.82552	1.41339	0.141327	2.8331	2.43127	2.68977	0.627299	1.28941	0.465498
	best-17	WBGene00020559	4.26369	4.01928	4.55111	3.84573	3.7101	4.00139	4.5184	4.23122	4.40034	3.77372	4.12697	3.63784	3.87931	3.56436	4.18567	2.89264	3.13328	2.66489	3.853	4.11245	4.04885	2.81994	3.02638	2.98906
	T19D2.1	WBGene00020567	4.3324	4.46804	3.87974	2.92168	3.05114	2.80875	4.42529	4.28184	4.45584	2.90245	3.28873	3.50457	2.34325	3.70603	3.70414	2.60313	1.41339	2.46326	3.52116	2.93085	3.27473	1.98987	2.2405	2.37239
	T19D12.1	WBGene00020576	6.12531	6.21497	5.15827	5.19852	4.75741	3.62588	6.43129	6.56341	6.67238	5.80699	4.36327	5.52192	4.25014	5.7419	5.66272	4.9801	4.32592	5.14695	5.84309	5.38065	5.19963	4.53419	4.61134	4.53159
	T19D12.5	WBGene00020580	3.3324	2.97975	2.87974	2.0286	2.66119	2.63882	2.97783	3.23122	2.81538	1.71482	2.56626	1.63784	1.72176	1.94464	2.93042	1.13365	0.647853	-0.27371	1.98511	2.48018	2.48813	0.627299	0.189879	-0.534502
	T20D4.3	WBGene00020609	3.19154	3.56471	3.4824	2.72374	2.12514	2.73836	2.84033	2.42386	2.81538	2.18875	2.76789	1.25081	2.26925	1.63148	2.67666	0.892638	1.84949	0.948682	1.91111	1.96561	1.92109	-0.180056	0.382524	0
	T20D4.5	WBGene00020611	3.90614	4.14968	3.98283	2.99383	3.29506	3.24086	3.62693	3.59379	3.63481	3.09949	3.28873	2.55037	2.66518	2.07894	2.56118	1.75513	1.64785	1.53364	2.18674	2.27373	2.29549	2.21226	0.967486	1.78743
	T20F5.5	WBGene00020627	3.26369	3.69247	2.87974	1.8062	2.19553	2.0794	3.66815	3.23122	3.40974	2.63236	1.33179	2.40835	2.10879	2.25951	2.88311	1.89264	0.325925	1.72629	2.24814	2.03272	2.41413	0.404906	0.967486	0.465498
	T21G5.1	WBGene00020659	3.83688	3.91835	3.64841	3.06254	2.5581	3.38606	3.99414	3.81618	3.95031	3.29979	3.60188	3.16508	3.44759	3.07894	3.80911	2.85947	2.02636	1.46326	3.12261	3.72304	3.50605	1.40491	1.77484	1.05046
	T21G5.2	WBGene00020660	2.66103	1.80983	2.03174	2.33672	1.97313	2.11687	2.97783	3.23122	2.95031	1.93722	2.15122	2.35773	1.19125	1.54128	1.78357	1.13365	0.325925	0.463255	2.47053	1.74322	2.48813	0.141872	1.28941	1.27285
	smz-2	WBGene00020661	6.30702	5.93395	6.29477	5.49426	5.75741	5.53191	6.45504	6.57361	6.17913	5.45779	5.85536	5.48111	5.31594	5.54419	5.82171	4.61312	4.45521	4.26027	5.82809	5.85406	5.7474	4.12372	4.42692	3.10935
	T22B7.7	WBGene00020674	7.41195	7.21284	7.52786	9.26472	9.20835	9.30365	5.7424	5.53239	5.73914	8.89639	9.26601	8.64775	8.88396	8.37825	8.31273	7.48984	7.61594	6.45421	8.29071	8.46811	8.40042	6.77414	6.82754	6.29839
	wago-10	WBGene00020707	3.46073	3.26926	2.29477	1.63628	2.44707	0.738359	3.42529	2.88329	3.09715	1.63236	0.244331	2.13534	1.34325	1.75701	2.22415	0.433207	1.13328	1.22879	1.57007	2.15826	0.866644	0.404906	-0.617476	0.465498
	T23B3.5	WBGene00020713	5.31553	5.23609	4.64841	4.62496	4.68585	4.31528	5.68833	5.63332	5.5859	4.61099	4.85166	4.92541	4.10879	4.83026	4.90696	3.89264	3.51575	2.86925	5.13891	4.97417	4.92776	2.67792	3.28941	2.37239
	nspd-4	WBGene00020715	5.27246	5.13175	5.45576	4.61356	5.07933	4.59965	5.27995	5.06772	5.19824	4.72481	5.35286	4.8265	4.34325	4.58709	5.00964	3.85947	3.66577	3.09552	5.00303	5.12788	4.90767	3.34351	3.57235	2.92493
	btb-2	WBGene00020802	3.26369	2.76402	3.12485	1.8062	2.80321	2.50389	3.42529	3.33075	3.16532	1.93722	2.76789	1.7983	1.92821	1.54128	2.06368	0.240562	0.785356	-0.27371	2.30703	2.99956	1.86664	-2.18006	0.189879	-0.534502
	T25G12.3	WBGene00020811	3.46073	3.48225	3.21231	3.12813	3.05114	2.53191	3.96135	4.00883	3.72792	3.29979	3.33179	2.75983	3.41364	3.41998	3.56118	2.18809	2.41339	2.09552	3.21777	3.35465	3.14348	2.34351	2.08296	1.92493
	T27A3.4	WBGene00020840	5.62724	5.64903	5.36325	4.6697	5.00288	4.29907	5.70328	6.16533	5.73914	4.58929	4.64521	4.86326	4.34325	4.94464	4.942	3.9878	3.28012	2.99931	5.04688	5.42504	4.50605	2.90741	3.16388	2.78743
	T27A3.5	WBGene00020841	4.34908	4.37968	4.31467	3.19087	3.01266	2.96075	4.54077	4.51133	4.40974	2.8303	3.58418	3.27829	2.82868	3.23094	3.43565	1.89264	1.78536	1.72629	3.66318	3.59566	3.41413	1.14187	1.18988	1.27285
	T27A10.6	WBGene00020846	3.29846	3.91835	2.58428	2.39117	2.26264	2.1534	3.27329	2.59379	3.18735	2.29979	1.49226	2.40835	1.19125	1.54128	3.43565	1.82552	1.91089	1.46326	2.87263	2.15826	2.37566	1.52038	1.18988	2.05046
	T27C4.1	WBGene00020854	3.9936	3.33339	3.55111	2.44363	2.75741	1.83147	2.94467	3.74579	3.27224	2.5449	2.15122	2.40835	2.77621	2.51782	2.73111	2.13365	2.45521	2.35078	1.98511	2.21715	2.1662	0.404906	2.18988	1.63542
	nspd-10	WBGene00020860	5.14454	5.20214	5.30476	4.78603	4.82558	4.67067	5.46677	5.25675	5.44216	4.39039	5.28325	4.62719	3.87931	4.29444	4.26162	3.60313	3.37032	2.86925	4.64046	4.84008	4.674	3.3118	3.02638	3.22039
	fbxa-202	WBGene00020890	3.11559	3.13175	2.82529	2.09571	2.38817	2.00139	2.87595	2.74579	2.72792	2.29979	2.56626	2.13534	2.02132	2.46973	2.06368	1.43321	-0.352147	0.600759	2.75064	2.8587	2.45161	0.404906	0.382524	-1.5345
	T28H11.7	WBGene00020905	4.96142	5.12271	5.14722	4.22124	4.50365	4.51095	5.46677	5.33075	5.10874	4.33931	5.05811	4.38326	4.3251	4.23094	4.26162	3.52067	3.39201	2.60076	4.70757	4.84008	4.59247	2.77414	3.08296	2.71343
	sulp-6	WBGene00020914	3.4911	3.01928	2.21231	1.63628	2.50365	1.35503	3.74722	3.67179	3.61869	2.24534	1.94477	2.25081	1.92821	2.54128	2.88311	1.43321	0.785356	1.31125	2.47053	2.38065	2.25367	0.989869	0.189879	-1.5345
	W03A5.1	WBGene00020966	2.66103	2.80983	2.58428	1.8062	2.05114	1.0794	2.64769	3.51133	2.72792	1.12986	1.49226	1.94269	0.606287	1.9794	1.88311	0.603132	0.49585	0.72629	1.66318	2.43127	1.25367	0.141872	-0.295548	1.05046
	W03D8.5	WBGene00020987	3.19154	3.30168	3.25413	1.72374	3.05114	1.96075	3.16226	3.51133	2.95031	1.71482	2.49226	2.7203	1.72176	2.14167	2.93042	0.892638	1.23282	0.948682	1.98511	2.48018	2.68977	0.141872	0.382524	-1.5345
	W03D8.8	WBGene00020989	3.15407	3.16738	3.29477	3.28013	2.61056	2.89756	3.19083	2.74579	2.89784	3.06846	2.60188	2.63784	3.44759	3.4819	3.80911	2.68113	2.84949	2.22879	3.18674	3.27373	3.2106	1.81994	1.38252	1.05046
	W03D8.9	WBGene00020990	6.69404	6.65218	6.6207	5.76556	6.00778	5.69875	6.8038	7.00129	6.68792	5.95853	6.01252	5.9167	5.75603	6.0238	6.31607	5.13365	4.79353	4.35078	6.28523	6.28754	6.09102	4.3898	4.40489	4.16594
	W03F8.2	WBGene00020992	2.86034	2.89729	2.51717	2.15984	1.97313	1.78566	3.29976	3.51133	3.09715	1.71482	1.82929	2.19423	-0.393713	1.79654	1.67666	1.60313	0.325925	1.72629	2.0555	2.21715	1.86664	1.6273	1.18988	2.16594
	dct-9	WBGene00021006	2.71349	2.97975	2.21231	2.09571	1.80321	1.87586	3.13311	2.74579	2.89784	2.00433	2.10231	1.55037	2.66518	1.67455	2.56118	0.603132	1.02636	0.311252	1.75064	2.57329	1.62564	0.627299	0.189879	-1.5345
	W03F11.4	WBGene00021007	5.87192	6.10445	4.94503	4.75522	4.8693	4.06029	6.06915	6.23122	6.04684	4.88475	4.31042	4.77919	3.06572	4.94903	5.38561	3.69999	2.32592	3.04822	5.10612	5.10467	4.78091	2.40491	2.77484	2.92493
	W03G9.5	WBGene00021016	2.86034	1.89729	2.51717	1.33672	2.32677	1.00139	2.87595	2.88329	2.69754	1.35225	1.99922	1.25081	0.343252	1.11065	2.14614	0.240562	0.785356	-0.536745	1.57007	1.89522	1.75117	-2.18006	-0.617476	0.0504602
	pck-1	WBGene00021043	6.45303	6.33339	5.94503	6.42418	6.29506	5.76516	6.46385	6.69999	6.60648	6.502	6.34236	6.51904	5.34325	5.33528	5.05303	6.07345	6.02636	5.84177	5.35667	5.37419	5.00541	5.57483	5.89428	6.13083
	mlt-8	WBGene00021095	3.6875	4.94938	4.4824	2.09571	2.93249	2.91893	4.50709	2.59379	3.88442	2.12986	3.6706	2.67966	1.60629	1.23094	3.56118	0.0181692	1.91089	-1.27371	2.98511	2.66076	3.18857	1.6273	0.704452	1.63542
	W09C3.2	WBGene00021110	3.07606	3.09523	2.58428	1.88421	1.38817	1.53191	3.10336	3.00883	3.07369	1.79283	2.10231	1.25081	1.19125	1.87249	2.56118	1.24056	0.325925	0.600759	2.0555	2.03272	2.45161	-0.595094	-0.0325136	0.787426
	gsp-3	WBGene00021113	6.50233	6.38347	6.32452	5.6419	5.66119	5.22379	6.71807	6.5219	6.44216	5.62705	5.52046	5.61646	5.39636	5.8159	6.08996	4.62303	4.19629	4.03615	5.75594	5.8725	5.68584	3.49237	3.92168	3.55296
	W10G11.17	WBGene00021147	3.81303	3.78711	3.44678	3.68067	3.19553	2.78566	3.84033	4.1243	4.18735	3.49909	2.85904	3.70012	3.34325	3.60945	3.53081	2.52067	2.28012	2.38925	3.81293	3.188	3.07309	2.34351	2.66793	2.27285
	Y18H1A.1	WBGene00021207	3.66103	3.85422	3.82529	3.44363	3.05114	3.04092	4.23265	4.28184	3.84339	3.15961	3.43416	3.63784	2.77621	3.55287	3.70414	2.29119	1.78536	2.09552	3.61737	3.70258	3.70536	2.06787	1.84196	0.787426
	Y18H1A.10	WBGene00021214	3.19154	3.36442	1.9322	2.33672	2.93249	1.87586	3.04196	4.51133	3.50051	2.58929	2.41426	2.45726	2.02132	2.41998	2.93042	1.60313	0.910887	0.72629	2.41807	2.61769	2.48813	1.14187	1.63045	1.05046
	pud-1.2	WBGene00021236	1.90614	2.39479	2.82529	2.44363	1.97313	2.53191	3.35129	3.42386	3.23042	3.12986	3.33179	2.75983	0.828679	0.674548	0.298147	2.3874	2.61133	2.14133	1.57007	1.57329	2.02419	2.77414	3.26517	2.63542
	Y24D9B.1	WBGene00021287	2.66103	2.80983	2.7687	1.88421	2.05114	1.47532	2.76633	3.00883	2.92431	1.79283	1.88819	1.63784	1.34325	1.94464	2.14614	0.755135	-0.0891127	0.600759	2.18674	1.57329	2.07309	0.819944	1.46999	-0.534502
	clec-123	WBGene00021288	5.38996	5.41716	4.95774	4.55514	4.80321	4.02129	5.70328	5.63332	5.54383	4.35225	4.444	4.53906	3.9986	4.72151	4.82171	3.21457	2.84949	2.66489	4.65186	4.8587	4.73606	2.40491	2.70445	1.63542
	spp-23	WBGene00021335	4.6875	4.90786	5.47358	3.7448	3.91173	4.4388	5.29976	5.17875	4.9695	4.14481	5.49226	4.49289	4.44759	3.6639	3.33377	3.10563	3.94063	2.56759	4.32139	4.49216	4.54991	3.49237	3.2405	3.41969
	Y37E11AL.2	WBGene00021358	3.60658	3.33339	3.51717	2.0286	3.01266	2.53191	3.99414	3.88329	3.55235	2.58929	3.05169	2.63784	2.82868	2.79654	2.56118	2.01817	0.785356	0.463255	2.94858	2.61769	3.07309	1.14187	0.967486	0.465498
	Y37E11B.10	WBGene00021381	5.52085	5.47516	5.57606	4.56702	4.83663	4.22379	5.78987	5.76371	5.72415	4.58929	4.77571	4.27829	3.85421	4.84447	4.84658	3.58295	3.57385	2.81375	4.66318	4.68182	4.29549	3.0294	3.28941	3.27285
	Y37F4.5	WBGene00021386	2.55	3.09523	2.51717	2.09571	2.5581	1.91893	3.13311	3.67179	3.18735	1.86683	2.19853	2.35773	2.34325	2.36844	2.88311	1.43321	0.647853	0.141327	2.47053	2.48018	2.33613	-1.18006	-0.0325136	-0.534502
	Y38C1AA.7	WBGene00021398	7.0508	7.20857	7.01967	6.27652	6.7101	6.03114	7.46238	7.37223	7.4272	6.26257	6.65372	6.49289	5.91007	6.37662	6.36424	5.41049	5.12682	4.70357	6.56102	6.75071	6.4677	4.53419	4.85826	4.69432
	Y38F2AR.10	WBGene00021428	2.86034	3.26926	2.21231	1.63628	1.89067	2.2909	2.87595	2.23122	2.60239	2.00433	3.05169	1.7983	1.92821	1.63148	2.29815	1.24056	0.647853	-0.0513177	2.75064	2.57329	2.29549	1.14187	1.18988	0.787426
	epg-2	WBGene00021468	3.3324	3.36442	2.03174	2.63628	2.12514	2.76221	3.27329	2.88329	2.87087	2.79283	3.22161	2.55037	2.82868	2.34197	2.78357	4.16113	3.41339	5.03007	2.79246	2.96561	2.78091	4.21226	4.5424	5.32348
	Y39G10AR.16	WBGene00021472	4.07606	3.64272	3.87974	2.68067	3.5581	3.25773	4.37638	4.17875	3.80117	3.24534	3.65372	3.2228	3.34325	3.30133	3.49978	2.68113	1.57385	1.53364	3.49607	3.52749	3.5756	1.52038	2.2405	1.63542
	hpo-6	WBGene00021518	4.38187	4.21922	4.39163	3.59047	3.8476	3.77398	4.31282	4.06772	4.31288	3.73472	3.33179	3.52765	3.10879	3.35527	3.36854	3.3874	3.47567	3.24985	3.30703	2.66076	3.29549	2.67792	2.46999	3.10935
	clec-73	WBGene00021579	5.62724	5.55802	5.07904	4.56702	4.72207	3.96075	5.92779	5.44623	5.83992	4.67418	4.50172	4.63784	4.25014	4.72151	5.22415	3.8426	2.49585	2.89621	4.78212	4.84942	4.65806	2.77414	2.93711	2.71343
	Y47D7A.6	WBGene00021619	3.26369	3.30168	3.95774	2.8062	3.16076	3.32332	3.66815	3.00883	3.60239	2.58929	3.87369	2.40835	2.77621	2.56436	2.36854	1.68113	1.71824	0.948682	2.61737	3.21715	3.39502	1.40491	1.46999	0.465498
	Y47D7A.13	WBGene00021625	4.3324	5.26104	4.89303	2.49426	2.80321	2.25773	4.32576	4.94742	4.33278	2.24534	3.07722	3.16508	1.92821	2.60945	3.06368	-2.56679	2.13328	0	1.98511	2.27373	2.72079	-0.180056	0.841956	0.787426
	Y47D7A.15	WBGene00021627	4.97223	6.06249	6.16377	4.04567	3.73395	4.06029	5.96135	5.37806	5.25148	2.5449	4.65372	3.19423	2.77621	3.76699	4.49978	-0.566793	3.43445	0	3.72927	3.15826	4.26424	1.52038	1.08296	1.05046
	Y47G6A.3	WBGene00021633	3.63406	3.42454	2.9322	2.68067	3.19553	2.91893	3.8038	4.17875	3.37177	2.90245	3.05169	2.25081	2.77621	2.44507	2.8342	1.60313	1.41339	1.31125	2.70757	3.24572	2.99909	0.989869	1.46999	0.465498
	Y47G6A.13	WBGene00021639	2.90614	3.26926	3.03174	2.68067	1.89067	1.2909	3.37638	3.42386	3.55235	2.49909	2.05169	2.13534	2.19125	2.17205	2.56118	1.82552	0.13328	0.463255	2.47053	2.27373	2.25367	-1.18006	0.967486	0.465498
	Y47G6A.15	WBGene00021641	5.19154	5.90786	5.64841	3.76556	4.48971	4.70183	5.92779	5.00883	5.24099	3.47563	5.17507	4.17973	4.39636	3.93581	5.16604	2.60313	4.06739	2.27061	4.52116	4.53908	4.75866	2.98987	2.77484	2.63542
	Y47G6A.26	WBGene00021650	3.39799	3.56471	3.58428	2.8062	2.75741	2.80875	3.96135	3.42386	3.60239	2.67418	2.70376	2.45726	2.82868	2.46973	3.1055	1.52067	1.32592	0.72629	2.94858	3.35465	3.07309	-0.180056	1.08296	1.05046
	Y48G1C.5	WBGene00021678	3.63406	3.99965	3.41025	2.72374	2.97313	1.73836	4.13311	4.59379	4.09715	2.58929	2.73618	3.10496	1.72176	2.94464	3.78357	2.24056	0.785356	1.22879	2.91111	3.32818	2.86664	0.404906	1.28941	0.787426
	Y49F6B.8	WBGene00021720	3.6875	3.71672	2.87974	2.54317	2.80321	1.96075	3.70823	4.06772	3.82945	1.86683	2.85904	1.94269	1.72176	2.34197	2.78357	1.3401	1.13328	-0.536745	2.91111	2.82122	2.99909	0.141872	-0.617476	0.465498
	Y49G5A.1	WBGene00021731	4.13496	4.49633	4.49989	3.33672	3.38817	3.32332	3.91072	3.94742	4.06182	3.03675	3.65372	3.04223	2.02132	1.34197	1.14614	2.64266	2.37032	1.78518	1.12261	1.57329	1.48813	2.21226	2.13741	2.16594
	Y51H7C.9	WBGene00021787	3.57856	3.80983	2.9322	2.8062	3.58457	3.04092	3.85825	4.23122	3.87087	3.21732	3.19853	2.90793	2.10879	3.15694	3.36854	2.18809	2.49585	1.66489	3.27789	3.09686	2.97356	1.52038	1.46999	1.05046
	Y51H7C.13	WBGene00021791	4.75163	5.20214	4.31467	3.88421	3.73395	3.75033	4.69831	4.74579	4.72038	3.93722	3.95858	3.83578	3.95206	3.92694	4.62008	2.79076	3.08081	2.49888	4.08944	3.38065	3.75117	2.40491	2.13741	1.92493
	Y52E8A.4	WBGene00021797	3.15407	2.61718	2.87974	2.99383	2.44707	2.87586	0.518402	-0.576137	1.04984	2.35225	2.88819	2.63784	2.02132	2.01335	1.78357	3.10563	3.57385	3.1637	1.75064	1.66076	2.55852	3.3118	3.49105	3.37239
	Y54F10BM.3	WBGene00021858	3.63406	3.93911	2.70981	2.8062	3.01266	2.38606	3.96135	3.51133	3.72792	2.67418	2.37361	2.83578	2.60629	2.9794	3.1055	2.43321	1.41339	0.841767	2.94858	2.89522	3.04885	0.819944	1.90609	0.0504602
	Y54G2A.13	WBGene00021878	4.11559	4.42454	3.73956	3.3087	3.66119	2.87586	4.35129	4.67179	4.18735	3.71482	3.28873	3.57274	2.87931	3.69561	3.70414	2.82552	1.91089	2.18572	3.7717	3.59566	3.14348	1.40491	2.18988	2.4655
	Y54G2A.15	WBGene00021880	2.95053	3.30168	2.87974	2.22124	2.05114	2.66436	3.42529	3.74579	3.31288	2.86683	2.94477	1.7983	2.34325	2.51782	1.97622	1.89264	1.49585	1.22879	2.24814	2.99956	2.65806	0.404906	-0.295548	1.4655
	clec-84	WBGene00021895	4.4297	4.57801	4.55111	3.41764	3.50365	3.43138	4.64769	4.74579	4.69754	4.03675	3.15122	3.94269	3.34325	3.69561	3.88311	3.36394	3.3032	3.33115	3.44454	2.99956	3.46998	3.24621	2.99723	3.22039
	Y55B1AR.4	WBGene00021908	3.19154	3.26926	3.12485	2.68067	1.80321	2.1534	3.10336	2.59379	2.78681	2.58929	2.41426	2.50457	1.92821	2.34197	2.56118	1.3401	1.32592	1.14133	2.47053	2.78275	2.59247	0.404906	1.28941	-0.534502
	Y57G7A.5	WBGene00021968	3.73903	3.83219	3.82529	3.28013	2.5581	2.68945	3.91072	3.59379	3.95031	2.67418	3.70376	3.25081	2.77621	2.75701	2.88311	1.43321	2.13328	1.60076	3.18674	2.61769	3.1204	1.14187	1.46999	1.4655
	Y57G7A.6	WBGene00021969	5.84865	5.63001	5.00749	4.50664	4.8693	4.14435	5.99414	5.63332	5.80473	4.9286	4.51112	5.02611	4.46427	5.10672	5.25234	4.10563	2.84949	3.02397	5.24061	5.16575	4.86664	2.94923	3.02638	3.10935
	Y59E9AL.3	WBGene00021993	5.06601	4.78711	4.86632	3.97613	4.22947	3.90828	5.15503	5.1243	5.04984	3.98784	4.28873	4.29184	4.25014	4.60389	4.82171	3.4776	2.94063	3.33115	4.82305	4.48018	4.45161	2.27938	2.80879	2.16594
	Y59E9AL.6	WBGene00021996	5.9936	6.22768	5.73956	5.48803	5.62339	5.31125	6.37015	6.41255	6.32535	5.46376	5.66218	5.40835	5.15061	5.4636	5.53846	4.68113	4.22074	3.64912	5.74533	5.91314	5.63788	3.90741	3.72237	3.63542
	Y65B4A.9	WBGene00022032	3.22807	3.09523	3.3343	2.59047	2.50365	2.0794	3.49568	3.74579	3.4828	2.40288	2.56626	2.55037	1.82868	2.69561	3.14614	1.68113	1.64785	1.14133	3.02073	2.61769	2.55852	1.81994	1.55245	0.787426
	Y69A2AR.8	WBGene00022079	3.57856	4.07661	3.12485	1.72374	2.19553	1.63882	3.74722	3.81618	4.03777	2.12986	1.88819	2.25081	1.02132	2.11065	2.56118	1.13365	-0.0891127	-0.858673	2.52116	2.43127	1.97356	-1.18006	-1.03251	0.0504602
	Y69A2AR.19	WBGene00022090	6.48734	6.59119	5.4824	5.43069	5.56476	4.74436	6.69582	6.64303	6.64678	5.56727	5.23302	5.42689	4.67954	5.78921	6.08996	4.42189	3.53538	3.85557	5.88235	5.75817	5.45622	3.37453	3.80879	3.16594
	Y71F9AL.2	WBGene00022108	3.90614	3.87592	3.44678	3.15984	2.75741	2.78566	3.96135	3.51133	3.95031	2.97116	2.91676	2.40835	2.10879	3.12624	3.40248	2.07706	1.64785	1.53364	3.27789	3.40618	2.68977	1.27938	1.84196	1.63542
	Y71G12B.3	WBGene00022143	2.86034	2.13175	2.82529	0.806203	1.97313	2.22379	2.5628	2.74579	2.92431	2.29979	2.49226	1.8723	1.02132	1.58709	2.22415	1.24056	0.910887	0.463255	1.91111	1.89522	2.02419	0.627299	0.189879	0.0504602
	Y71G12B.17	WBGene00022155	3.3324	3.45368	3.16924	1.88421	1.89067	2.38606	2.97783	2.59379	3.07369	1.86683	2.60188	2.35773	2.60629	2.01335	2.43565	1.52067	1.32592	0.600759	2.30703	2.43127	2.65806	0.404906	0.841956	-0.534502
	Y71G12B.22	WBGene00022157	3.29846	2.56471	3.29477	2.8062	3.05114	2.89756	3.82218	3.33075	3.42836	2.58929	2.79892	2.50457	2.66518	2.46973	2.93042	1.01817	1.96978	0.463255	3.44454	2.8587	2.99909	1.14187	1.55245	1.05046
	Y71G12B.27	WBGene00022162	3.46073	3.89729	3.44678	2.95821	2.93249	3.3072	4.08826	3.33075	3.69754	2.75435	4.13915	3.13534	2.92821	3.187	3.22415	2.52067	0.49585	1.31125	3.44454	3.48018	3.33613	0.989869	1.63045	2.27285
	Y97E10C.1	WBGene00022410	4.86034	4.80983	4.79727	3.97613	3.75741	3.51797	4.84932	4.37806	4.81538	3.56727	4.19853	3.61646	3.60629	4.15694	4.43565	3.24056	3.23282	2.84177	4.3911	4.20265	3.94756	2.77414	3.02638	3.16594
	Y119C1B.1	WBGene00022467	3.4297	3.53775	3.07904	2.49426	2.05114	1.91893	3.21884	3.59379	3.40974	2.29979	2.05169	2.25081	1.72176	2.39444	1.97622	1.75513	1.32592	0.72629	2.75064	3.03272	2.62564	0.627299	1.18988	-0.534502
	ZC190.4	WBGene00022538	2.60658	3.42454	2.98283	3.61356	3.66119	3.22379	3.58449	3.59379	3.92431	3.75435	3.39408	3.67966	3.19125	3.01335	3.29815	2.68113	2.08081	2.27061	3.12261	3.15826	3.64194	2.90741	2.66793	2.55296
	ZC204.12	WBGene00022562	3.76412	3.56471	4.51717	3.90306	3.80321	4.28268	4.35129	4.23122	4.30283	3.79283	4.47315	3.90793	2.92821	3.15694	2.93042	2.89264	3.28012	2.84177	3.08944	3.72304	3.31595	3.0294	2.99723	2.92493
	ZC317.6	WBGene00022589	3.22807	2.97975	2.64841	2.72374	1.80321	2.04092	2.8038	3.59379	3.20904	2.29979	3.02569	2.07394	1.82868	2.49398	2.88311	1.24056	1.32592	1.31125	3.08944	2.89522	2.59247	1.27938	1.18988	0.465498
	ZC477.2	WBGene00022617	2.07606	2.56471	2.70981	1.95821	1.89067	2.35503	2.72786	2.00883	2.72792	2.12986	2.82929	2.0098	0.0213242	1.54128	2.22415	0.755135	0.785356	0.141327	1.66318	2.70258	2.07309	-0.595094	0.382524	-0.534502
	ZC477.7	WBGene00022621	5.12531	5.20214	5.41947	4.29449	4.5581	4.57294	5.60587	5.23122	5.34753	4.40288	5.15722	4.48111	4.39636	4.38798	4.53081	3.13365	3.18391	2.92269	4.60569	4.7532	4.80283	2.90741	2.90609	2.71343
	ZC581.2	WBGene00022632	3.03542	3.26926	3.21231	2.44363	3.05114	2.38606	3.68833	3.51133	3.4828	2.29979	2.73618	2.45726	2.26925	2.25951	3.06368	1.43321	0.910887	0.841767	2.41807	2.82122	2.48813	0.627299	-0.0325136	0.0504602
	ZC581.7	WBGene00022634	4.01466	4.03865	3.67944	3.06254	2.93249	2.58636	4.0262	4.00883	3.66652	2.24534	3.54811	2.7203	2.60629	2.85387	3.02061	1.3401	1.32592	0.948682	3.0555	3.61769	2.94756	1.14187	1.38252	-0.534502
	ZK6.8	WBGene00022643	3.29846	3.09523	2.98283	1.95821	2.44707	1.2909	2.5628	3.00883	2.14295	2.24534	1.82929	1.55037	0.0213242	2.20179	1.14614	1.95677	1.13328	1.66489	1.98511	1.57329	1.48813	0.819944	0.704452	1.05046
	dod-19	WBGene00022644	6.87192	6.85968	7.12485	6.33325	6.46499	6.63721	7.09205	6.77259	6.73728	5.95429	6.26947	5.92106	6.57974	6.58144	6.93622	5.70933	5.98414	5.19118	6.66036	6.56765	6.66206	5.08673	5.13072	5.10935
	ZK84.1	WBGene00022649	3.26369	3.71672	3.12485	2.28013	1.97313	1.58636	4.25987	3.33075	3.5859	2.5449	2.60188	2.35773	2.19125	2.34197	3.40248	1.24056	1.71824	0.948682	3.18674	2.32818	2.99909	0.404906	1.18988	1.92493
	ZK84.2	WBGene00022650	3.95053	3.99965	4.12485	3.12813	3.3578	3.24086	4.11832	4.59379	4.19824	2.90245	3.85904	3.10496	3.63603	3.17205	3.18567	2.56249	2.53538	2.14133	3.64046	3.84008	3.5756	2.21226	1.90609	1.4655
	ZK180.5	WBGene00022679	4.4453	4.84325	3.55111	1.22124	1.50365	1.0794	4.55183	4.46826	4.60239	2.12986	2.76789	2.45726	1.92821	2.99648	3.36854	-2.56679	1.32592	0	2.61737	2.09686	3.02419	0.141872	-2.61748	1.78743
	ZK180.6	WBGene00022680	3.46073	4.61718	2.64841	1.09571	0.973134	1.00139	4.75681	2.74579	4.0256	1.00433	2.52973	2.50457	2.54489	1.34197	4.49978	0	1.57385	-1.85867	2.70757	1.89522	2.59247	-0.595094	0.189879	0.787426
	ZK353.4	WBGene00022700	2.76412	2.66781	2.70981	1.33672	1.38817	1.53191	2.84033	3.00883	2.39088	2.06846	1.63665	1.55037	1.19125	1.63148	1.78357	0.433207	1.02636	-0.0513177	2.12261	2.03272	1.62564	-0.180056	0.189879	-1.5345
	ZK354.2	WBGene00022705	5.14454	5.14074	5.05559	4.04567	4.2126	3.88675	5.3193	5.53239	5.39088	4.09949	4.19853	4.48111	3.23078	4.25951	4.46807	3.29119	2.64785	2.86925	4.21777	4.01624	4.07309	2.34351	2.90609	2.05046
	ZK354.3	WBGene00022706	3.55	3.80983	2.9322	2.39117	2.89067	2.80875	4.13311	3.74579	3.91114	2.58929	3.33179	2.75983	2.48076	2.49398	2.8342	1.95677	1.02636	1.46326	2.98511	3.06515	3.1204	1.27938	1.55245	0.787426
	ZK354.6	WBGene00022707	3.39799	3.76402	3.73956	2.84573	2.32677	2.63882	4.05756	3.00883	3.69754	2.40288	3.10231	2.67966	2.41364	2.75701	3.49978	0.603132	0.785356	1.14133	3.36362	3.43127	2.65806	1.14187	0.967486	0.787426
	ZK354.7	WBGene00022708	3.3324	3.36442	3.7687	2.59047	3.12514	2.83147	3.58449	4.17875	3.74287	3.06846	3.58418	2.55037	2.19125	3.06282	2.67666	1.89264	1.84949	1.31125	3.15503	3.38065	3.27473	0.404906	0.967486	1.4655
	ZK354.8	WBGene00022709	4.3324	4.21922	3.87974	3.15984	3.44707	2.53191	4.52963	4.37806	4.30283	3.42754	3.24433	3.27829	2.97552	3.34197	3.14614	2.24056	1.32592	1.66489	3.75064	3.27373	3.2106	0.819944	1.08296	1.4655
	ZK418.2	WBGene00022732	3.9936	4.23609	4.12485	3.39117	2.75741	3.37063	4.33858	3.74579	4.12023	2.90245	3.87369	3.07394	2.92821	2.89087	3.1055	2.07706	1.64785	1.94868	3.24814	3.50403	3.07309	1.40491	1.84196	0.465498
	ZK484.5	WBGene00022751	7.32399	7.45729	7.29728	6.59628	6.67357	6.34322	7.79453	7.73675	7.64678	6.62705	7.0092	6.62719	6.2062	6.60806	6.78357	5.62796	5.33715	4.82081	6.91348	7.03272	6.77723	4.79722	5.31916	4.76928
	ZK484.7	WBGene00022753	3.29846	3.09523	3.82529	2.59047	2.50365	2.47532	3.85825	3.94742	3.5859	2.86683	2.82929	2.30526	2.60629	2.49398	2.78357	1.95677	0.910887	0.463255	3.0555	2.8587	2.33613	-0.180056	1.63045	0.787426
	nspd-1	WBGene00022754	6.04569	5.93911	6.27967	5.24361	5.43257	5.60296	6.50709	6.40114	6.09424	5.47563	6.28873	5.28508	5.67238	5.38475	5.56118	4.44443	4.63881	3.92269	5.61155	5.85406	5.8527	4.21226	4.40489	3.59478
	ZK546.3	WBGene00022760	2.66103	2.80983	2.87974	1.09571	2.12514	1.2909	3.13311	3.67179	3.39088	1.71482	1.76789	1.55037	1.19125	0.835013	2.06368	0.433207	0.13328	-1.27371	1.75064	2.38065	1.1662	-1.18006	-0.617476	0
	ZK546.4	WBGene00022761	3.11559	3.09523	3.16924	1.54317	1.61056	1.73836	2.97783	3.1243	2.53527	2.00433	2.41426	1.7203	2.26925	1.67455	1.88311	1.52067	1.23282	0.463255	1.8331	1.82122	2.37566	0.141872	-0.617476	0.0504602
	ZK622.1	WBGene00022780	3.3324	3.26926	3.21231	2.28013	2.66119	2.55939	3.76633	4.00883	3.5859	2.93722	3.02569	2.67966	2.54489	2.92694	3.56118	1.3401	1.13328	-0.0513177	2.66318	3.03272	2.99909	-0.180056	1.28941	1.05046
	ZK742.4	WBGene00022814	3.4297	3.30168	3.12485	2.68067	2.50365	1.96075	2.87595	3.1243	3.20904	2.00433	2.28873	2.19423	2.72176	3.17205	2.93042	2.56249	1.02636	1.04822	2.75064	2.74322	2.81006	1.40491	1.70445	0.465498
	fbn-1	WBGene00022816	3.22807	3.71672	2.37278	1.88421	1.38817	2.18902	4.01026	3.00883	3.25148	2.12986	2.49226	2.30526	-0.978676	1.44507	2.56118	1.68113	2.41339	1.14133	2.70757	2.15826	2.37566	1.6273	1.08296	2.71343
	ZK973.8	WBGene00022834	2.95053	2.71672	2.29477	1.54317	1.61056	1.96075	3.24632	2.59379	2.95031	2.12986	1.70376	1.8723	1.72176	1.94464	2.56118	1.82552	0.910887	1.66489	2.47053	2.03272	1.75117	0.627299	1.28941	0.465498
	acs-6	WBGene00022849	4.825	4.74056	4.60058	4.29449	4.19553	3.79725	5.2666	5.00883	5.03777	4.32626	4.24433	4.23687	4.06572	4.33528	4.51538	3.31585	2.91089	2.75604	4.73999	4.35465	4.19963	2.6273	3.21541	2.16594
	ZK1248.5	WBGene00022876	4.41393	4.55129	4.73956	3.68067	3.61056	3.82015	4.77579	4.23122	4.2619	3.27282	4.13915	3.30526	3.51318	3.62051	3.97622	2.3874	2.88051	2.18572	3.92997	4.35465	3.82442	0.989869	1.84196	1.4655
	rnh-1.1	WBGene00022888	4.46073	4.45368	4.14722	3.51892	3.44707	3.09825	4.38877	4.55315	4.57758	3.42754	3.2667	3.45726	2.66518	3.36844	3.56118	2.4776	1.57385	1.38925	3.79246	3.72304	3.46998	1.14187	1.63045	1.27285
	C53D6.10	WBGene00023424	3.97223	4.34899	3.3343	3.61356	3.19553	2.89756	4.27329	4.33075	4.27224	2.8303	3.78349	2.59477	2.77621	3.20179	3.59093	1.82552	1.84949	1.38925	3.49607	3.63938	3.43299	1.72683	2.18988	2.37239
	F36A2.14	WBGene00023490	4.5355	4.69247	4.35367	3.78603	3.8693	3.46082	4.89344	5.03857	4.80117	4.05269	3.9858	3.70012	3.23078	3.86321	3.85886	3.07706	2.53538	2.22879	4.15503	4.21715	3.98638	2.14187	2.46999	1.78743
	clec-80	WBGene00043062	3.03542	3.61718	3.85277	3.0286	3.16076	3.09825	4.11832	3.88329	3.69754	3.35225	3.81419	3.16508	2.77621	2.39444	2.62008	2.4776	2.78536	1.94868	2.75064	2.61769	2.83863	2.57483	2.84196	2.78743
	nspd-6	WBGene00043147	3.92851	3.53775	3.95774	3.06254	3.26264	3.02129	3.94467	4.17875	3.63481	3.06846	3.72006	2.90793	3.02132	2.73683	3.22415	1.89264	2.23282	1.78518	3.36362	3.45594	3.07309	2.21226	2.02638	1.78743
	Y59E9AL.2	WBGene00043743	3.66103	3.09523	3.3343	2.33672	3.3578	1.96075	3.19083	4.17875	3.46488	2.5449	3.02569	2.97664	2.41364	2.96212	2.97622	2.24056	1.96978	1.14133	2.87263	3.03272	3.07309	2.21226	1.46999	1.63542
	F37C12.18	WBGene00044005	3.19154	3.56471	3.21231	2.28013	2.50365	2.85384	3.84033	3.74579	3.56922	2.5449	3.39408	1.7983	2.77621	2.34197	2.93042	1.60313	1.84949	0.72629	2.66318	3.24572	2.89412	1.40491	1.63045	0.787426
	snb-6	WBGene00044062	2.4911	2.51027	3.16924	2.33672	2.61056	2.53191	3.27329	2.88329	2.53527	2.24534	3.22161	2.35773	2.10879	2.04652	2.49978	1.3401	1.96978	0.311252	2.52116	2.66076	2.68977	1.27938	0.704452	0.0504602
	K02E11.10	WBGene00044109	1.9936	3.16738	2.64841	-0.0417934	0.610564	0.531908	3.66815	1.42386	3.0256	-0.87014	1.82929	0.550373	2.82868	-1.41291	3.53081	0	0.13328	0	1.36362	0.573293	1.81006	0.141872	0	0
	T28B8.6	WBGene00044122	2.55	3.16738	2.7687	2.22124	2.7101	2.04092	3.37638	3.59379	3.07369	2.63236	2.76789	1.7983	2.41364	1.71637	2.29815	1.01817	1.32592	0.463255	2.41807	2.61769	2.55852	0.141872	-0.295548	0.465498
	C30G7.3	WBGene00044177	5.09596	5.0095	4.53424	3.88421	4.41792	3.24086	5.35129	5.42386	5.24624	3.67418	4.06451	4.10496	3.51318	4.03003	4.28	2.64266	1.64785	2.14133	4.23303	4.04903	4.07309	2.6273	2.28941	2.37239
	C30G7.4	WBGene00044178	2.29846	2.76402	2.82529	2.59047	2.66119	3.24086	3.24632	2.74579	2.75766	2.63236	3.41426	2.7203	2.77621	2.46973	2.73111	1.75513	2.57385	0.948682	2.98511	3.43127	3.41413	1.90741	2.51181	1.4655
	T13F3.8	WBGene00044205	2.66103	2.93911	2.03174	1.88421	2.05114	1.78566	3.27329	3.67179	3.50051	1.24534	2.28873	1.7203	0.343252	2.20179	2.14614	0.0181692	0.49585	-0.536745	2.30703	2.66076	1.75117	0.627299	0.189879	-1.5345
	Y102A5C.36	WBGene00044213	0.228068	0.131755	-1.87515	-0.778759	0.610564	-0.361177	0.325757	-0.576137	0.142954	0.12986	0.944771	0.550373	2.48076	2.51782	2.22415	2.64266	2.75219	2.35078	2.24814	2.78275	2.55852	2.27938	2.96749	2.78743
	D1022.9	WBGene00044300	3.15407	2.80983	2.03174	1.72374	1.50365	2.18902	3.04196	3.33075	2.95031	2.24534	2.6706	2.0098	1.92821	1.9794	2.93042	0.433207	0.785356	0.311252	2.0555	2.96561	1.68977	0.141872	0.841956	0.465498
	K04C2.8	WBGene00044312	2.55	3.23609	1.9322	2.28013	2.61056	2.32332	3.24632	2.00883	2.95031	1.5449	2.49226	1.35773	1.48076	2.25951	2.49978	0.240562	0.647853	1.04822	2.36362	2.61769	2.72079	1.40491	1.08296	1.78743
	Y71G12B.30	WBGene00044347	3.39799	3.20214	2.51717	1.88421	2.26264	1.58636	3.19083	3.23122	3.16532	2.35225	2.28873	1.7983	2.19125	1.67455	1.78357	1.75513	1.32592	1.04822	2.12261	2.43127	2.41413	0.989869	0.382524	1.27285
	C27D6.11	WBGene00044388	4.28118	4.31762	4.10213	3.22124	3.5581	3.2909	4.68833	4.74579	4.61056	3.06846	3.2667	3.50457	3.06572	3.35527	3.73111	2.18809	2.28012	1.60076	3.18674	3.38065	3.62564	1.81994	1.63045	2.27285
	C27D6.12	WBGene00044389	2.15407	2.26926	2.70981	2.72374	2.26264	2.85384	3.04196	2.42386	2.18735	2.06846	3.39408	2.50457	2.54489	1.94464	1.67666	1.01817	1.96978	1.22879	2.30703	2.32818	2.72079	1.27938	2.02638	1.27285
	ZK688.10	WBGene00044447	4.05589	4.14968	2.37278	2.68067	3.32677	2.38606	4.46092	4.74579	4.30283	2.40288	2.49226	2.7203	2.26925	2.75701	3.53081	2.18809	1.41339	0.72629	2.52116	3.55057	3.04885	1.72683	0.704452	1.78743
	F56D6.13	WBGene00044475	2.81303	3.16738	2.98283	2.28013	2.89067	2.25773	3.62693	4.37806	3.16532	2.71482	3.49226	2.45726	2.72176	2.25951	2.88311	1.24056	1.32592	-0.0513177	2.98511	3.27373	2.81006	1.14187	1.28941	0.465498
	Y54G2A.45	WBGene00044488	4.50605	4.31762	4.56779	3.3087	3.26264	3.20651	4.24632	3.88329	4.18735	3.40288	3.22161	3.0098	2.87931	3.27359	3.33377	2.9878	2.75219	2.46326	2.8331	2.89522	3.09694	2.40491	2.70445	2.71343
	irld-1	WBGene00044529	2.55	2.26926	2.21231	1.72374	2.7101	1.91893	3.10336	3.42386	2.95031	2.35225	2.6706	2.40835	1.60629	2.14167	2.14614	1.24056	1.13328	0.463255	1.91111	2.99956	2.02419	0.627299	0.967486	0.465498
	F41E6.15	WBGene00044554	4.05589	3.87592	4.05559	3.8062	3.8693	4.25773	3.97783	4.00883	3.5859	4.03675	4.79892	3.77919	4.15061	3.63148	3.53081	2.82552	3.80166	2.35078	3.52116	3.8587	4.04885	2.86434	2.93711	3.16594
	F54H12.7	WBGene00044633	4.09596	4.39479	4.21231	3.3642	3.6361	3.55939	4.29976	4.63332	3.80117	3.61099	4.54811	3.57274	3.44759	3.12624	3.18567	2.01817	2.45521	1.53364	3.853	4.17321	3.5756	1.90741	1.84196	2.16594
	B0280.17	WBGene00044674	5.18226	5.17615	4.29477	3.94006	4.74572	3.80875	5.59522	5.25675	5.5481	4.41526	4.50172	4.37055	3.41364	4.20914	4.84658	3.36394	2.68348	2.46326	4.73999	4.62858	4.39502	2.27938	2.51181	2.55296
	T08G11.2	WBGene00044684	3.76412	3.23609	2.70981	3.0286	2.7101	2.87586	3.94467	3.67179	3.80117	3.18875	2.70376	2.55037	2.77621	2.89087	3.06368	1.60313	1.49585	0.72629	3.18674	2.89522	3.1204	1.14187	1.38252	0.465498
	F54H12.8	WBGene00045247	2.22807	2.45368	2.37278	2.0286	2.38817	1.22379	2.87595	3.23122	2.63481	1.86683	1.99922	2.13534	-0.393713	2.01335	2.67666	-0.244865	0.325925	0.600759	2.24814	2.32818	1.55852	-1.18006	0.704452	0.787426
	H29C22.1	WBGene00045261	2.22807	2.39479	2.82529	3.15984	3.08861	3.33926	2.4726	3.67179	2.53527	3.12986	3.76789	2.8723	3.77621	2.54128	2.56118	3.52067	4.35935	3.88279	3.27789	3.35465	3.07309	4.4493	4.2405	4.29839
	F18E3.12	WBGene00045275	2.66103	2.05775	1.70981	3.3642	3.19553	3.24086	2.04196	1.74579	2.09715	2.63236	3.31042	2.8723	2.92821	2.69561	2.22415	2.60313	2.61133	2.49888	2.66318	3.06515	2.75117	1.90741	2.42692	2.63542
	ZC250.5	WBGene00045306	3.03542	2.76402	3.37278	1.33672	2.61056	1.91893	2.68833	2.42386	2.84339	2.12986	2.76789	1.94269	1.34325	1.87249	1.56118	0.755135	1.13328	0.463255	1.57007	2.21715	2.07309	-0.180056	0.841956	-1.5345
	D1086.17	WBGene00045355	5.71349	5.45368	5.45576	4.83595	5.13413	4.72629	5.89778	5.8996	5.76134	4.79283	5.12085	4.97664	4.85421	4.9045	5.41085	3.95677	3.81778	2.92269	5.13891	5.308	5.01169	3.37453	3.16388	3.37239
	K09H9.8	WBGene00045387	2.76412	3.05775	3.44678	2.39117	2.32677	2.83147	3.82218	4.28184	3.12023	2.18875	3.2667	2.19423	2.92821	2.83501	2.78357	1.68113	2.18391	1.53364	3.02073	3.38065	2.99909	1.6273	1.63045	2.16594
	F34D10.9	WBGene00045484	3.4911	3.61718	2.7687	2.92168	3.19553	2.53191	3.99414	3.74579	4.07369	2.75435	3.49226	3.0098	2.48076	2.65317	2.36854	2.13365	1.32592	1.46326	2.8331	3.21715	2.68977	1.52038	1.77484	1.27285
	F57B1.9	WBGene00045488	2.86034	3.48225	3.07904	2.84573	2.89067	3.00139	3.66815	3.33075	3.33278	2.24534	3.65372	2.55037	3.10879	2.41998	2.62008	1.60313	2.37032	1.84177	3.0555	2.89522	2.29549	1.72683	2.08296	1.63542
	Y70C5A.3	WBGene00050904	2.81303	3.16738	2.87974	2.76556	2.5581	2.78566	3.97783	3.67179	3.8572	2.75435	3.47315	3.13534	2.26925	2.41998	2.88311	1.89264	1.91089	1.22879	2.47053	3.32818	2.45161	1.52038	2.02638	1.4655
	T12B5.14	WBGene00050913	3.11559	3.16738	3.98283	2.33672	2.8476	3.27441	3.5184	3.81618	3.40974	2.58929	3.94477	2.19423	2.60629	2.25951	2.78357	2.29119	1.57385	0.600759	3.12261	3.74322	3.02419	1.6273	1.63045	2.05046
	Y6E2A.10	WBGene00050915	2.4297	2.45368	2.37278	1.88421	1.80321	1.41643	2.87595	3.1243	2.39088	2.06846	1.94477	1.35773	1.82868	1.34197	1.43565	0.603132	0.647853	-1.27371	1.8331	2.48018	1.33613	0.141872	0.382524	-0.534502
	C14A6.13	WBGene00050956	3.39799	3.39479	3.3343	3.09571	2.7101	3.11687	3.72786	3.51133	3.60239	2.71482	3.70376	2.7203	3.02132	2.75701	2.78357	1.3401	2.37032	-0.536745	2.94858	3.09686	3.39502	1.52038	1.08296	0.465498
	C10A4.10	WBGene00050957	2.4297	2.66781	2.29477	2.39117	2.26264	2.32332	2.37638	2.23122	2.81538	2.18875	2.73618	2.30526	2.66518	2.17205	2.73111	1.13365	1.32592	1.53364	2.47053	2.38065	2.55852	1.90741	0.841956	1.78743
	Y59H11AR.6	WBGene00077437	3.4297	4.11361	4.14722	4.14407	4.14306	4.27441	3.85825	3.67179	4.16532	4.05269	4.91676	4.17973	4.02132	3.45745	2.88311	2.85947	3.37032	2.92269	3.68555	4.09686	3.82442	3.24621	3.64931	3.22039
	T27C10.8	WBGene00077519	3.71349	3.78711	3.98283	3.22124	3.29506	3.51797	4.23265	4.17875	3.60239	2.75435	4.13915	3.2228	3.15061	2.83501	3.29815	2.01817	2.41339	1.38925	3.3356	3.96561	3.72079	1.40491	1.77484	1.4655
	F53F4.18	WBGene00077569	2.9936	2.85422	3.07904	2.44363	3.29506	1.96075	3.54077	2.74579	2.69754	2.29979	3.12697	1.8723	2.41364	2.01335	1.67666	0.0181692	1.02636	0.141327	2.75064	2.78275	2.55852	0.819944	1.38252	0.0504602
	C04F12.12	WBGene00077685	2.55	2.39479	2.51717	1.54317	1.50365	1.96075	2.60587	2.59379	2.56922	1.79283	2.37361	1.7203	1.82868	1.39444	1.56118	0.0181692	0.325925	0.600759	1.98511	2.52749	2.07309	-0.180056	-0.295548	1.05046
	D1081.12	WBGene00086554	3.81303	4.03865	3.95774	2.76556	2.89067	3.2909	4.0262	3.81618	4.0256	3.35225	3.88819	3.04223	3.10879	2.87249	3.29815	1.75513	1.57385	1.04822	3.21777	3.40618	3.41413	1.81994	0.967486	0.0504602
	K08H2.10	WBGene00164968	2.4297	1.89729	2.03174	2.44363	2.05114	2.53191	2.42529	3.00883	2.69754	1.63236	2.45378	1.35773	1.72176	1.9794	1.67666	1.43321	0.647853	0.841767	1.98511	2.03272	2.33613	1.27938	1.38252	0.787426
	F54C9.14	WBGene00175035	3.03542	2.97975	2.21231	2.39117	2.32677	2.2909	2.94467	3.42386	3.09715	2.24534	2.60188	1.94269	2.34325	1.9794	2.14614	1.3401	1.23282	1.14133	2.66318	2.99956	2.55852	-1.18006	0.704452	0.787426
	K10D2.8	WBGene00189952	2.95053	2.93911	3.55111	2.88421	2.32677	2.61283	3.21884	3.23122	3.25148	1.79283	2.88819	1.94269	2.66518	2.28752	2.56118	1.43321	1.41339	1.14133	2.52116	2.93085	2.81006	0.404906	0.704452	0.465498
	B0025.5	WBGene00194700	3.73903	3.42454	3.73956	2.8062	3.16076	2.87586	3.89344	4.06772	3.44673	2.79283	3.63665	2.45726	2.41364	3.03003	3.26162	2.24056	1.71824	0.841767	3.08944	3.78275	3.46998	1.40491	1.84196	1.05046
	F26B1.8	WBGene00194703	6.86034	6.49282	5.93863	5.84573	6.08398	5.84549	6.86048	7.11735	6.82595	5.95429	6.13915	6.11262	5.45595	6.07291	6.44789	4.89264	4.32592	4.47224	6.2216	6.25277	6.09694	4.34351	4.44861	3.95735
	ZK616.61	WBGene00194816	3.60658	3.87592	2.9322	2.09571	2.12514	2.53191	3.62693	3.74579	3.53527	2.67418	2.52973	2.0098	2.34325	2.8159	2.93042	2.01817	1.23282	1.31125	2.91111	2.93085	2.65806	0.819944	1.28941	-1.5345
	T05B4.14	WBGene00194894	2.15407	2.51027	2.70981	1.72374	1.50365	1.58636	2.84033	3.1243	3.04984	1.93722	2.10231	1.7983	1.48076	1.58709	2.22415	0.755135	0.785356	-0.27371	2.12261	2.48018	1.75117	0.141872	-0.0325136	-0.534502
	ZK856.18	WBGene00194912	2.95053	3.09523	2.37278	1.22124	2.38817	1.1534	3.29976	2.42386	3.27224	1.24534	2.41426	1.94269	1.19125	1.79654	2.56118	0.892638	-0.352147	0.600759	2.18674	2.66076	1.92109	0	-0.295548	-1.5345
	Y73B6BL.275	WBGene00197936	3.36557	2.33339	3.29477	1.88421	2.12514	2.32332	2.84033	3.33075	2.18735	1.71482	2.94477	1.94269	2.48076	1.11065	1.78357	0.603132	1.91089	1.38925	1.47053	1.15826	1.97356	1.27938	2.51181	2.05046
	C31H2.14	WBGene00206484	2.55	1.80983	2.51717	1.22124	1.89067	2.32332	2.5628	1.74579	2.46488	2.00433	3.12697	2.13534	1.92821	1.87249	1.14614	0.892638	1.41339	0.72629	1.66318	2.21715	2.33613	1.52038	1.28941	1.4655
	F36D3.16	WBGene00219326	3.19154	3.48225	3.51717	2.49426	3.19553	2.85384	3.91072	3.67179	3.68211	2.58929	3.28873	2.83578	2.41364	2.75701	2.93042	1.68113	0.785356	1.60076	2.70757	3.188	2.99909	1.40491	0.967486	0.787426
	F08B4.8	WBGene00255375	6.71027	6.46804	5.97034	5.84573	5.81444	5.4388	7.00222	7.29423	6.79401	5.90245	6.17802	5.97244	4.97552	5.86553	5.99859	4.941	4.31461	3.69592	6.02073	6.04903	6.03965	4.27938	4.27734	3.92493
	ZK384.7	WBGene00269383	1.71349	1.89729	2.44678	2.72374	2.32677	2.73836	2.84033	1.74579	2.09715	2.5449	3.15122	2.50457	1.82868	0.493976	1.67666	1.01817	1.71824	0.948682	1.36362	2.21715	0.866644	0.627299	1.70445	0.787426
	sqst-5	WBGene00269434	1.90614	2.71672	2.51717	1.63628	1.7101	1.78566	2.72786	2.74579	2.60239	2.00433	2.49226	1.8723	1.48076	0.75701	1.14614	0.755135	1.23282	-0.27371	2.12261	1.74322	1.62564	-0.595094	0.382524	0
