# Supplementary material for: Changes to social feeding behaviors are not sufficient for fitness gains of the Caenorhabditis elegans N2 reference strain
Source: eLife. 2018 Oct 17;7:e38675. doi: 10.7554/eLife.38675 (PMC6224195; doi:10.7554/eLife.38675)
Supplement: Figure 5—source data 2. — The dataset is used to show Figure 5d. The soruce of the gene expression data across all of the developmental stages is from previous research: Boeck et al. (2016) . [file elife-38675-fig5-data2.xlsx]

## Sheet: Figure 5.d
	Figure 5 - source data
	Figure 5.d
	List of the relative expression levels of protein coding genes across all of the developmental stages highlighted in Figure 5.c
	The soruce of the gene expression data across all of the developmental stages is from previous research: Boeck et. al. 2016 - Supplemental Table S2
	Common	EE_0	EE_210	EE_420	EE_630	EE_720	L1_1	L1_2	L2_1	L2_2	L3_1	L3_2	L4_1	L4_2	YA_1	YA_2	L4_Male_1	L4_Male_2	L4_soma_1	L4_soma_2
	F53G12.8	0.00342043	0.00695487	0.00456057	0.00349644	0.00410451	0.00203325	0.000950119	0.0023753	0.00178622	0.00554869	0.00729691	0.170451	0.0704228	0.13123	0.0377957	0.392456	0.139173	0.00427553	0.0116675
	Y65B4A.9	0.0058513	0.00200499	0.000736528	0.0223823	0.0191906	8.18364e-05	0.000777446	0.00212775	0.000777446	0.0144441	0.0437416	0.106919	0.131552	0.0729162	0.0654282	0.302099	0.204018	0.000736528	0.00421458
	Y18H1A.10	0.00198244	0.00552251	0	0.00292646	0	0.00047201	0.00113282	0.00438969	0.000566412	0.0121307	0.019022	0.158265	0.0571132	0.125791	0.0386576	0.435382	0.134712	0.000377608	0.00155763
	Y18H1A.1	0	0.00119716	0	0.000860456	0.0003367	3.74111e-05	0.000748223	0.0020202	0	0.00355406	0.00856715	0.131799	0.0727273	0.128507	0.0680135	0.434269	0.141751	0.00224467	0.003367
	T06A4.3	0.000461017	0.000238192	0.000945085	0.148255	0.212752	0.00279684	0.00179797	0.097167	0.052287	0.0480457	0.0318102	0.104344	0.0590717	0.0110337	0.00727639	0.0111412	0.0562134	0.0519105	0.102453
	spe-15	0.0067082	0.00374782	0.00477448	0.0296835	0.0168851	0.00641914	0.00939945	0.0145826	0.0113431	0.0194867	0.0256367	0.115694	0.0428707	0.0780763	0.0415649	0.419566	0.146743	0.0020932	0.00472464
	Y71G12B.22	0	0.00280308	0	0.00191544	0.00448493	0.000887643	0.000700771	0.000981079	0	0.0062135	0.0158841	0.130203	0.045737	0.125064	0.0561084	0.41168	0.189582	0.0010278	0.0067274
	Y71G12B.27	0	0	0	0.000312668	0	0	0.000116667	0.000177334	0	0.00393401	0.00947336	0.111296	0.0548055	0.0695802	0.0478428	0.399991	0.282591	0.00617402	0.013706
	Y71G12B.30	0.0124473	0.0318681	0.000737797	0.000975796	0.000761596	0.001071	0.00223719	0.00390318	0.00533118	0.0106148	0.0279649	0.118952	0.101316	0.0656401	0.0475284	0.379204	0.184497	0.00180879	0.00314159
	Y39G10AR.16	0.0055638	0.00283046	0.00037462	0.000971237	0.00158173	0	0	9.71237e-05	0	0.00335771	0.0152207	0.0730093	0.122237	0.0498245	0.0461893	0.429981	0.235414	0.00355195	0.00979562
	F23C8.7	0.00585163	0.00256311	0.000628687	0.00164426	0.000483606	0.00604507	0.00270819	0.0290647	0.0360286	0.0321598	0.0445401	0.138263	0.101799	0.0799884	0.041977	0.292388	0.160702	0.00594835	0.0172164
	ssp-19	0	0.000931848	0	0.00013714	0	0	4.57133e-05	0.00036219	0	0.000390321	0.00167733	0.0210352	0.066963	0.0186616	0.0331562	0.655089	0.192411	0.00328784	0.00585131
	K07A3.3	0.00271651	0.0188089	0.000383854	0.00103345	0.00106298	0.00138778	0.00135825	0.00490153	0.00206691	0.010305	0.0208463	0.133375	0.0642513	0.0734048	0.043848	0.443706	0.171258	0.000738182	0.0045472
	F32B5.4	0	0	0	0	0.00012862	0	0.000142911	0.000421588	0	0.00134337	0.0166349	0.0890802	0.143797	0.0751213	0.078594	0.374177	0.196985	0.0105719	0.0130014
	F32B5.1	0.000222532	0.000193251	0	0.000304517	0.00117708	0.000128834	0.000620747	0.00211405	0.000404071	0.0147632	0.0397571	0.0860437	0.0728324	0.0392827	0.0356578	0.415286	0.289578	0.000445064	0.00118879
	W03D8.9	0.000909044	7.67006e-05	4.54522e-05	7.38599e-05	3.40892e-05	0	3.40892e-05	0.000178968	0.000181809	0.00500543	0.0204393	0.0818623	0.0859189	0.0583749	0.0458613	0.481478	0.216756	0.000497134	0.00227261
	Y71F9AL.2	0.00205011	0.00287585	0.0126424	0.00612187	0.00541002	0.0058656	0.00381549	0.00518223	0.00270501	0.0162016	0.0405752	0.169846	0.0671982	0.072779	0.0355638	0.334396	0.211133	0.0011959	0.00444191
	K09H9.8	0.00325833	0.00146405	0.000814583	0.00345647	0.0716063	0.0743913	0.0371846	0.101845	0.0329026	0.166505	0.0551275	0.044648	0.0335961	0.0809299	0.025197	0.0649355	0.082416	0.0254172	0.0943045
	Y47G6A.15	7.74276e-05	4.2883e-05	0.000231092	0.000350807	0.000346637	0.000202503	0.000483029	0.000135796	0.000197143	0.055898	0.103924	0.249344	0.159411	0.0155987	0.00726271	0.00149554	0.0634579	0.0740881	0.267453
	Y47G6A.3	0.0211149	0.0178689	0.00411371	0.00519034	0.00633125	0.00372805	0.000723112	0.00295673	0	0.011843	0.0208256	0.109383	0.0912086	0.0716203	0.0495734	0.318587	0.258489	0.00229789	0.00414584
	Y47G6A.26	0	0	0.00016006	0.000760284	0.000460172	0	0.000400149	0.00130049	0	0.00326789	0.0127714	0.105733	0.0708998	0.0368871	0.019754	0.457517	0.285633	0.00135384	0.00310116
	D1037.5	0.0131983	0.0191195	0.00343518	0.00479118	0.00302839	0.00212439	0.000225999	0.00343518	0.00198879	0.0216959	0.034397	0.163759	0.0785572	0.0790092	0.0366118	0.356174	0.174923	0.000903996	0.00262159
	C32E8.4	0.000356923	0.00171972	0	0.000313659	0	0.000454265	0.000173053	0.00149259	0	0.00349352	0.0160183	0.127357	0.145235	0.0552473	0.0416518	0.313054	0.281471	0.00489957	0.00706274
	gsp-4	0.00145667	0.000865027	0.00206056	0.00167293	0.00197895	0.00089767	0.000567164	0.00064877	0.00077526	0.00539826	0.0310635	0.0705732	0.0908605	0.0441409	0.054611	0.479233	0.208888	0.00122818	0.00308064
	C50F2.5	0.00155569	0.000740807	0.0009186	0.000533381	0.000696358	0.000251874	0.000400036	4.44484e-05	0	0.0141346	0.0398258	0.0811628	0.105432	0.0348475	0.0340178	0.373278	0.308383	0.00130382	0.00247429
	T20F5.5	0.00827812	0.00570425	0.00306082	0.00615641	0.00766943	0.00206953	0.000956505	0.00316516	0.00146084	0.02273	0.0388863	0.117215	0.140467	0.0458079	0.0254952	0.404845	0.163684	0.000608685	0.0017391
	F47B3.7	0.00024496	0.000775708	0.000285787	0	0	0	0.000102067	0.00103088	0	0.00451135	0.00893085	0.129553	0.0240061	0.0895535	0.0521562	0.489574	0.19656	0.000908395	0.00180658
	unc-89	0.000313327	0.00136389	0.0322634	0.117009	0.143817	0.018947	0.0273423	0.118649	0.0878973	0.0891875	0.086644	0.108577	0.0441422	0.0332403	0.0121829	0.0317105	0.035968	0.00352032	0.00722494
	C43E11.5	0	0.00194103	0.00672692	0.0142836	0.0065343	0.00265224	0.00468218	0.0051415	0.00223737	0.0148911	0.0411765	0.082027	0.0819529	0.0441399	0.037487	0.343547	0.296325	0.00333383	0.0109201
	ZK973.8	0.0232216	0.0141093	0.0103983	0.00892857	0.00657701	0.031746	0.0129336	0.0152116	0.0102881	0.0389109	0.0650353	0.118496	0.114161	0.0857951	0.0489785	0.264624	0.126286	0.00157995	0.00271899
	Y119C1B.1	0	0.00414692	0.000423155	0.000930941	0	0.000338524	0.00620627	0.0292259	0	0.0107763	0.0193805	0.131742	0.082487	0.0940533	0.0330625	0.388597	0.195949	0.000620627	0.00205935
	gsp-3	0.00299118	0.000312861	0.000116957	6.14026e-05	0.000327481	8.7718e-06	0.000111109	0.000771919	0.000108186	0.00667826	0.043704	0.0855572	0.128065	0.0334703	0.0378035	0.408184	0.249473	0.000467829	0.00178652
	C10H11.7	0	0.000780308	0.000567497	0.000780308	0	0.00198624	0.000354685	0.00297936	0.000354685	0.00468185	0.00883167	0.161807	0.0743775	0.0994538	0.0520678	0.335887	0.248067	0.00305029	0.00397248
	F54C1.8	0	0	0.00239251	0.00134724	0.000859446	0.000441337	0.000255511	0.00232283	0	0.00362361	0.0127291	0.119463	0.0401617	0.108987	0.0454577	0.323175	0.327635	0.0024622	0.00868737
	sst-20	0.00199463	0.000406314	0	0	0.000541752	7.38752e-05	0.000332439	0.000258563	0	0.0138147	0.0420104	0.0844517	0.101455	0.0319141	0.0263242	0.356079	0.338496	0.000418626	0.00142825
	C32E12.1	0	0	0.000659056	0.00426033	0.00164764	0.000211839	0.000258915	0.0039308	0.00112981	0.00880311	0.0103801	0.174791	0.0465341	0.111004	0.0406967	0.373732	0.207744	0.00301283	0.011204
	B0261.6	0.000741556	0.000946315	0	0.000564468	4.9806e-05	8.85441e-05	0.00024903	0.000863305	0.000160486	0.00294962	0.0159822	0.106779	0.114786	0.073403	0.0576256	0.352001	0.259965	0.00282234	0.0100221
	spe-11	0.000120364	0	0	0.000240728	0	0	2.73554e-05	0.000393918	9.84796e-05	0.00578841	0.00910389	0.151905	0.0531571	0.0920729	0.045897	0.406529	0.222039	0.0023471	0.0102802
	C24A11.1	0.00142141	0.00112704	0.000925178	0.000891535	0.00121114	0.00354091	0.00386052	0.00322971	0.000681268	0.00597161	0.023693	0.0854108	0.106967	0.0525838	0.0430544	0.3505	0.305099	0.00189241	0.00793971
	F27C1.1	0	0.000140761	0.000248402	0.000271586	0.000273242	8.61127e-05	0.000109297	0.000178849	3.31203e-05	0.00289305	0.0047925	0.141697	0.0425529	0.112205	0.048551	0.447196	0.190832	0.0019541	0.00598483
	F59A3.8	0.000579458	0.000482882	0.00424936	0.00482882	0.00130378	0.000917475	0.00101405	0.00579458	0.000820899	0.0188324	0.0326911	0.163069	0.0781786	0.0877396	0.0320151	0.333671	0.230383	0.000482882	0.00294558
	F55F8.7	0.000390734	0.00153503	0.00150712	0.00223277	0.000530282	0	8.37287e-05	0.000865197	0.000725649	0.024393	0.0423667	0.173458	0.0710299	0.0743232	0.0303377	0.354228	0.217304	0.000502372	0.00418644
	F33D11.7	0	0.00106888	0	0.00130641	0	0.000415677	0.000148456	0.00127672	0.000475059	0.00730404	0.0140736	0.125327	0.0471793	0.0763658	0.034709	0.406829	0.276544	0.00160333	0.00537411
	C34G6.3	0.000376703	0	0.000937164	0.00185595	0.00101067	0.000771782	0.000826909	0.00188352	0.000321576	0.00706548	0.0205441	0.0953243	0.0869541	0.0584993	0.0290153	0.320336	0.351179	0.00434587	0.0187525
	B0025.5	6.07274e-05	0.000733066	0.000303637	0.000151818	0.000175676	0.000238572	0.000509676	0.000249416	0.000104104	0.00237054	0.0137461	0.0522169	0.100441	0.0303181	0.0436174	0.436864	0.294268	0.00507074	0.0185609
	ZK484.5	0.00117368	0.00162887	0	0.00013933	0.000118077	7.08459e-06	0	0	0	0.00230367	0.0229021	0.0717976	0.180985	0.0357908	0.0416391	0.317538	0.312675	0.00401991	0.0072806
	ZK484.7	0.0024286	0.000876996	0	0.000404767	0.000494716	0	0.000292332	0.00218125	0	0.025253	0.0781201	0.130717	0.0829773	0.0489094	0.0366314	0.314189	0.272993	0.000584664	0.00294581
	nspd-1	0.000752238	0.000433963	0	0	0	0	8.52999e-06	2.559e-05	0	0.00196723	0.00986333	0.0619368	0.0940773	0.0289966	0.0238136	0.44779	0.296727	0.0182563	0.0153508
	T27A3.4	0.00110139	0	3.20511e-05	0	0	0	0	0.000145687	0	0.00558272	0.0329747	0.130218	0.144891	0.0737321	0.0495772	0.390021	0.166855	0.00102564	0.00384322
	ssp-16	0.000274233	6.67053e-05	0	0	5.65142e-05	0	0	3.33527e-05	0	0.00402363	0.0374087	0.0441154	0.0891924	0.0215551	0.0295347	0.557128	0.212526	0.00161019	0.00247551
	T08B2.12	3.32809e-05	2.4723e-05	0	0.000465933	0.000383206	9.50884e-06	4.18389e-05	8.27269e-05	3.32809e-05	0.00147482	0.0165169	0.0522187	0.066715	0.0461996	0.0583016	0.385259	0.360091	0.00178766	0.0103608
	C48E7.7	3.32809e-05	2.4723e-05	0	0.000465933	0.000383206	9.50884e-06	4.18389e-05	8.27269e-05	3.32809e-05	0.00147482	0.0165169	0.0522187	0.066715	0.0461996	0.0583016	0.385259	0.360091	0.00178766	0.0103608
	oac-9	0.00252404	0.00561382	0.000304626	0.000739806	0	0.000565734	0.000174072	0.00243701	0	0.00813787	0.0104878	0.172679	0.0228034	0.106619	0.0323339	0.455111	0.176901	0.000391662	0.0021759
	C10G11.8	6.35259e-05	0.000131287	0	9.74064e-05	0	0	0	0.000228693	0	0.00496349	0.0104521	0.136687	0.0616286	0.114101	0.0617387	0.432599	0.17238	0.0009783	0.00395131
	C10G11.9	0.00173646	0.000181103	0	0	0.000415473	0	0	0.000660495	0	0.00802182	0.0318742	0.133356	0.151232	0.0680097	0.0437418	0.383428	0.173305	0.00137426	0.00266329
	F26B1.8	5.58395e-05	1.90092e-05	0	9.5046e-06	0.000118807	3.68303e-05	5.94037e-06	9.02937e-05	0	0.00136153	0.00963528	0.0533612	0.069917	0.0470798	0.0524048	0.42071	0.332913	0.00218368	0.0100974
	comp-1	0.000503232	0	0	0	0.00143107	0.00031452	4.7178e-05	0.000975011	0	0.00591297	0.00622749	0.156112	0.0385759	0.0945918	0.0314205	0.423045	0.236236	0.00100646	0.00360125
	K06A5.2	0.00113899	0.000505612	0.000486584	0.000331638	0.000445808	0.000364258	4.62119e-05	0.000163101	0.000190284	0.0061788	0.0150352	0.116791	0.0820722	0.0737759	0.057387	0.443816	0.197567	0.000959576	0.00274553
	T10E9.4	0.000976276	0.000297128	6.79149e-05	0.000157053	0.000212234	3.39574e-05	3.39574e-05	0.000360798	0.000182521	0.0221063	0.0457704	0.124993	0.0604655	0.0565349	0.0396029	0.386983	0.258904	0.00106117	0.00125643
	T10E9.3	0.000443512	0.00405984	0.00128505	0.0234606	0.0816005	0.0129926	0.00370162	0.0542279	0.00896122	0.0309207	0.00805145	0.371225	0.08342	0.0367887	0.0124525	0.0243647	0.07911	0.0687159	0.0942179
	acdh-4	0.000109144	0.0101141	0.013734	0.00389282	0.00312881	0.00956833	0.00498427	0.0120787	0.00587561	0.0162443	0.015644	0.150692	0.0570826	0.0761101	0.0333255	0.38699	0.188547	0.00280138	0.00907718
	ZC581.7	0.00276718	0.000199437	0	0.00132127	0.000872535	0.000648169	0.00199437	0.00368958	0.000373944	0.030788	0.049186	0.148107	0.0811956	0.0730437	0.0285693	0.362277	0.211777	0.00059831	0.00259268
	C17F3.1	0	0	0	0	0	9.72424e-05	0	0	0	0.00278761	0.0117886	0.0829538	0.130603	0.0667022	0.0464494	0.393017	0.249046	0.00476488	0.0117906
	T23B3.5	0	0.000301866	0.000114343	0	0	7.77534e-05	0.000132638	0	0.00016008	0.00522777	0.0125732	0.131499	0.0599707	0.0833242	0.0417581	0.45419	0.203508	0.00155049	0.00561196
	lbp-5	0.00148414	0.0488046	0.0556506	0.0463132	0.0707526	0.0482015	0.0540354	0.0699016	0.0429659	0.05803	0.0369536	0.0683448	0.061303	0.0496967	0.0316138	0.02218	0.0399014	0.0841715	0.109696
	acdh-5	0.000347979	0.000487171	0.00109034	0	0	0.000255185	0.00016239	0.00248225	0.000301582	0.00927945	0.0176542	0.143739	0.071359	0.0654201	0.0471396	0.432121	0.205122	0.000301582	0.00273744
	H27M09.5	0.0046729	0.0108883	0.00176935	0.0060793	0.00725887	0.000816623	0	0.00308502	0.000499047	0.0119771	0.00998095	0.118138	0.0262227	0.130524	0.0309409	0.41185	0.215225	0.00244987	0.00762181
	smz-2	0.000252616	0	0.000658131	0.00177496	0.00131626	0	3.32389e-05	0.00146251	0.00128302	0.0105899	0.0195046	0.130941	0.0741162	0.0984803	0.0525375	0.352619	0.235804	0.00588329	0.0127438
	T21G5.1	0	0.00129004	0.000663448	0.000810881	0.00106889	0	0.000110575	0.00309609	0	0.00637647	0.0146327	0.162729	0.0410969	0.106078	0.0505326	0.394715	0.208396	0.00195348	0.00645019
	C48B6.4	0	0.00359341	0.0031729	0.00168202	0.000535189	0.000267594	0.000267594	0.00340227	0.000382278	0.0151764	0.0126534	0.177033	0.038266	0.117933	0.032226	0.414045	0.17493	0.000802783	0.00363164
	M05B5.1	0	0	0.000737303	0.00203843	0.00109873	0.000260225	0.00075176	0.000679476	0	0.00571049	0.0195891	0.110783	0.0517558	0.0532159	0.0455827	0.428026	0.273727	0.00122884	0.00481416
	F07A5.2	0.000728055	7.28055e-05	0.000105899	0.000122446	0.00015223	0.000145611	6.28775e-05	0.000172086	0	0.0071912	0.0153553	0.156102	0.059492	0.0927741	0.0374121	0.387199	0.239004	0.000612228	0.0032961
	unc-15	0.000133395	0.000588228	0.0107941	0.0579273	0.0917547	0.030653	0.0404404	0.0591591	0.115924	0.0915507	0.13004	0.0855947	0.0608943	0.0393339	0.0256919	0.0476261	0.0669154	0.0189428	0.0260368
	spe-4	0.00232594	0.000538092	0	0	0.000694312	0.0145458	0.0100675	0.0133655	0.00963358	0.0518825	0.0566558	0.156533	0.0652132	0.0538092	0.0272344	0.307511	0.215879	0.00322855	0.0108833
	T28F4.3	0	0.00491448	0.00286356	0.00297965	0.00913242	0.00158656	0.00379228	0.00630756	0.00379228	0.0169878	0.03088	0.135322	0.0566133	0.0895055	0.0389289	0.393429	0.184622	0.00553363	0.0128086
	T23G11.1	0.000906113	0.00538076	0.00114456	0.00103274	0.00115443	0.00140933	0.000526236	0.00075482	0.000179249	0.00425922	0.0142051	0.0808841	0.147088	0.0312321	0.0290548	0.369714	0.304436	0.0021773	0.0044615
	glna-3	0.00460177	0.00297345	0.0048708	0.0376496	0.0603752	0.0422372	0.0324956	0.040085	0.0120496	0.0275965	0.0279646	0.126046	0.0237593	0.0784991	0.038131	0.287037	0.1392	0.00390796	0.0105204
	suro-1	0.0207435	0.00772206	0.0123374	0.074287	0.0922787	0.0418532	0.0377261	0.158642	0.0671199	0.0755331	0.0325672	0.100532	0.0512273	0.0429304	0.0258074	0.0267966	0.0517709	0.0296237	0.0505021
	F55D12.6	2.00034e-05	0	0	0.000580099	0.000290049	0.00012002	0.000170029	0.00325055	0.000730124	0.00581099	0.0166928	0.132873	0.101087	0.070462	0.0378664	0.334777	0.286519	0.00251043	0.00624106
	T22C1.8	0.000594133	0.00131823	0.0001114	0.0003899	5.57e-05	0.000259933	0.000371333	0.00380616	0.0001671	0.0138507	0.0418121	0.134627	0.0642778	0.0730969	0.0426662	0.4127	0.20401	0.00354623	0.0023394
	T22C1.9	0	0.00173532	0	0	0.00115688	0	0.000203236	0.00286094	0	0.0196357	0.0147268	0.159884	0.0418823	0.0846557	0.0243571	0.396811	0.243696	0.00117252	0.0072227
	H05L14.1	0	0.00113516	0	0.000567581	0.000412786	0	0.000954568	0.00866851	0.000180594	0.00957148	0.00962307	0.180026	0.0414592	0.116535	0.0385697	0.383143	0.205077	0.000851371	0.00322489
	C54G4.3	0	0	0	0	0.00113119	0	0.00034072	0.00198981	0.00106305	0.00982637	0.016082	0.132949	0.0583177	0.0857252	0.0443618	0.39822	0.240289	0.00219424	0.00750947
	K04G2.4	0.0299774	0.0333122	0.0104425	0.0106347	0.0115511	0.0266783	0.0178854	0.0199998	0.0152882	0.0282474	0.0196333	0.0906071	0.0579476	0.0923952	0.0561908	0.281334	0.157231	0.0126016	0.0280418
	T02E1.6	0.000556128	0.0013208	0.0005793	0.00122812	0.00538749	0.00542225	0.000278064	0.00293126	0.0005793	0.0338775	0.0145289	0.193706	0.0501211	0.135383	0.0318268	0.351937	0.161833	0.00315139	0.00535274
	spe-12	0.000828693	0.000994431	0	0.000994431	0.00304959	0.000530363	0.000563511	0.00248608	0	0.00891673	0.00712676	0.127221	0.0326836	0.111907	0.0442853	0.428633	0.219637	0.00477327	0.00536993
	ZK265.3	0.000405196	0	0	0	0	3.05808e-05	6.88068e-05	0.000290518	0	0.00301985	0.00912837	0.102423	0.0709704	0.0822929	0.0531494	0.442023	0.233676	0.000733939	0.00178898
	F02E9.3	0.000184026	0.00170643	0.00103724	0.000401512	0.00184026	0.000434972	0.000401512	0.000485161	0.000317864	0.00993743	0.00746144	0.136481	0.0241577	0.101884	0.0341118	0.469602	0.203617	0.00170643	0.00423261
	F10D11.6	0.000142559	0.000164491	0.000787989	0.104149	0.285413	0.00046684	0.00023812	0.242603	0.0652072	0.041765	0.00325535	0.115269	0.0301927	0.010966	0.00402767	0.0138392	0.0385143	0.021835	0.0211629
	D1081.12	0	0.000500894	0	0.000478126	0	0.000193527	0.000216295	0.000626117	0	0.0141275	0.0236331	0.120169	0.0461505	0.0676434	0.0323076	0.426659	0.262434	0.00118393	0.00367701
	fer-1	0.00605242	0.00381949	0.0159243	0.0072864	0.00634622	0.00164532	0.00217417	0.00616994	0.000998942	0.063756	0.0967211	0.132507	0.0488306	0.0359032	0.0192149	0.375015	0.175814	0.000176284	0.00164532
	K07A12.5	0.0231289	0.0129122	0.00645612	0.00482545	0.00748777	0.0139439	0.00199674	0.0154414	0.00409331	0.0650937	0.019801	0.145196	0.0544444	0.15731	0.0568405	0.248727	0.150255	0.00658924	0.00545775
	gska-3	0.00281875	0.00363928	0.00120666	0.000492316	0.00080122	0.00038613	0.000279944	0.000917059	0.000540582	0.00753919	0.0130415	0.197042	0.061192	0.0884142	0.0305043	0.393969	0.19433	0.000318557	0.00256777
	F36A2.10	0.00149388	0.000588216	0.00158258	0.00197473	0.0020821	0.0014612	0.00151256	0.00177865	0.00103171	0.00421555	0.00830972	0.12226	0.10875	0.0806743	0.0595312	0.365492	0.222206	0.0040895	0.010966
	F36A2.11	0	0.000115758	0.000330737	0.000214979	0	0	9.92211e-05	0.000843379	0	0.00592019	0.0174795	0.105373	0.0587885	0.0622612	0.0293694	0.407038	0.303484	0.00208364	0.0065982
	F36A2.14	0.000551907	0	0	0.000524311	0	0.00191788	0.0005933	0.00218003	0.00023456	0.0271676	0.0383989	0.148877	0.0903747	0.0924444	0.0347011	0.329378	0.226544	0.00149015	0.00462222
	F36A2.12	0.000757148	0.00333975	0.000751962	0.000119277	0.000425247	0.000726032	0.000388946	0.000430433	0	0.0192813	0.0185294	0.131967	0.038573	0.0789404	0.0180056	0.419828	0.254609	0.00415913	0.00916875
	F55H12.5	0.00247006	0.0139443	0.00608898	0.00119195	0.00247006	0.00298705	0.00192435	0.00524169	0.00133555	0.00416463	0.00692191	0.149281	0.0537668	0.101258	0.040799	0.371141	0.225938	0.00137864	0.00769739
	F55H12.4	0	0.00177838	0.00508323	0.00863115	0.0086612	0.00943726	0.0154114	0.10095	0.0299885	0.104321	0.0551642	0.0222262	0.0492148	0.0534902	0.0727076	0.0727651	0.134246	0.0470652	0.208858
	T08G11.2	0	0	0	0.000255142	0.00151123	0.000804679	0.000785053	0.00188413	0.000667295	0.0107748	0.0176244	0.136599	0.0647472	0.0752669	0.0358573	0.37606	0.26994	0.00249254	0.00472994
	F53B6.4	0.00110311	0.000898829	0.000849802	9.39685e-05	9.8054e-05	0.000126653	8.17117e-05	0.000404473	0.0004535	0.00558499	0.011885	0.118167	0.0844286	0.109751	0.0461508	0.378256	0.234856	0.00207956	0.00473111
	F53B6.7	0.00564356	0.0189149	0.000731874	0.00177276	0.00151254	0.000959568	0.000243958	0.00364311	0.00143122	0.0083271	0.00943304	0.117702	0.0508408	0.11479	0.0579644	0.379078	0.221286	0.00198419	0.00374069
	F32H2.7	0.000593033	0.000544123	0	0.00126554	0.0008009	2.4455e-05	0.000128389	0.000489099	0	0.00615654	0.0203404	0.118613	0.0827189	0.0870719	0.0538804	0.449971	0.171423	0.00239047	0.00358877
	spe-46	0.00475019	0.00533115	0.0050663	0.00164035	0.00211025	0.00106794	0.00107648	0.000939785	0.000307566	0.016993	0.0291077	0.116781	0.0541658	0.0664855	0.0292444	0.383911	0.263969	0.00578395	0.0112689
	ZK858.2	0.00455309	0.000193396	0.00114932	0.00232075	0.00521064	0.00274622	0.00074043	0.00230417	0.001188	0.00425471	0.00513328	0.114363	0.0466194	0.107793	0.0659645	0.364855	0.261432	0.00208315	0.00709486
	ZK858.8	0.00219963	0.000803456	0	0.000526857	0.00122494	0.000948342	0.000171228	0.00108006	0.000237085	0.00853508	0.0111167	0.140289	0.0651326	0.0910935	0.040186	0.439517	0.186375	0.00457048	0.00599299
	F25H5.7	0.000223897	0.00488842	0.0133219	0.0182476	0.00809762	0.00645571	0.0100754	0.00235092	0.0013807	0.0159713	0.0209717	0.114225	0.05228	0.07564	0.0367938	0.355362	0.24375	0.00268677	0.0172774
	C41G7.6	0.000222657	0.000473147	0.000528811	0.00145655	0.000770023	0.000343263	0.00205958	0.00243067	0	0.00661478	0.0236944	0.164572	0.0888959	0.0776795	0.0425461	0.336342	0.245303	0.000807132	0.00526028
	K07A1.4	0.000478755	0.000935749	0.000315543	0	0	0	0	0.000892226	0	0.00453729	0.0165606	0.0967521	0.058234	0.0407051	0.0271476	0.367521	0.382068	0.000881345	0.00297046
	K07A1.5	0	0.000653937	0	0	0	0	0.000156945	0.00143866	0	0.00776877	0.0112739	0.18836	0.0618363	0.140387	0.032723	0.422208	0.131101	0.00102014	0.00107246
	T05F1.5	0.000482121	0	0	0.000103312	0	0	0	0.000585433	0.000137749	0.00679561	0.022476	0.127498	0.0711129	0.0661999	0.0447225	0.439086	0.219101	0.0004936	0.0012053
	T05F1.8	0.000495854	0.000803625	0	0.00376165	0.00706164	0.0010259	0.000649739	0.00577926	0.00347098	0.021715	0.0433786	0.143302	0.0711977	0.0635206	0.0390698	0.40725	0.184953	0.000683936	0.00188082
	C04F12.7	0.000622656	6.72029e-05	0.000167322	0.000427904	0.00122885	0.000222181	0.000862666	0.00127548	0.000123434	0.00747872	0.0174001	0.12953	0.0386664	0.0924986	0.0668916	0.416511	0.216817	0.00248651	0.00672166
	F26E4.5	0.000680797	0.000272319	0.00154314	0.00290473	0.00626333	0.00163391	0.000862343	0.00344937	0.000544638	0.00676258	0.00676258	0.141878	0.0327236	0.124858	0.0372623	0.391685	0.227704	0.00285935	0.00934961
	Y67A6A.1	0	0.000955169	0	0.00122049	0	0.000256481	0	0.00198109	0	0.0264794	0.0427527	0.13383	0.0770149	0.0648277	0.0305389	0.286471	0.323201	0.00268862	0.00778286
	F52F12.5	0	0.00267443	0.00390514	0.000710026	0.000130171	0.000201174	0.000106504	0.00120704	0	0.00665057	0.00719493	0.157981	0.0446014	0.110515	0.0419743	0.399934	0.204085	0.00447316	0.0136562
	Y106G6A.4	4.24154e-05	0.000748053	0.000489705	0.000605383	0.000586103	0.000119534	7.32629e-05	0.000443433	1.54238e-05	0.00254878	0.00391764	0.0861919	0.0466762	0.0842947	0.036188	0.416731	0.300397	0.0037981	0.0161333
	C03C11.1	0.000390839	0.00167978	0	0.00200409	0.00236998	0.00102283	0.00175462	0.000673574	0.00147188	0.00395829	0.0228849	0.0759476	0.0934855	0.0380195	0.041113	0.378981	0.329652	0.00102283	0.00356745
	B0379.2	0	0.000353009	0	0	0.000267431	0	0.000106972	0.000909266	0	0.0077769	0.00857919	0.154436	0.0660234	0.0798977	0.0339531	0.365621	0.271956	0.00255664	0.00756295
	B0379.7	0.000173921	9.27579e-05	0	0.000301463	0	0.000452195	0.0028639	0.000718874	0	0.00499733	0.0124759	0.123275	0.0673307	0.0910999	0.0518285	0.390105	0.247791	0.0011015	0.00539155
	Y106G6D.3	0	0	0	0.00126895	0.000642934	0.00681849	0.00874729	0.00580333	0.002098	0.00974553	0.0100162	0.168263	0.0496244	0.114561	0.0435504	0.370516	0.197516	0.0035023	0.00732607
	ZC247.1	0.000127015	0.000873231	0.0162818	0.0577206	0.144925	0.0137812	0.0250617	0.114234	0.093777	0.0457573	0.0851321	0.117124	0.0735419	0.0500599	0.0298248	0.0283006	0.058824	0.013932	0.0307218
	Y106G6G.4	0.000203349	0.000377649	0.000213033	0.00753361	0.00534034	0.00283237	0.00440106	0.0028711	0.000813398	0.00444464	0.0167182	0.0888443	0.0746147	0.072954	0.0846854	0.408403	0.216717	0.00166069	0.00637162
	Y106G6G.1	0.00330408	0.00152769	0.00312644	0.00500941	0.00301986	0.00305539	0.00344619	0.00756741	0.00298433	0.0115821	0.019789	0.141507	0.0612143	0.097275	0.0514087	0.376132	0.199702	0.00241589	0.00593314
	ZC434.9	0.000271896	0.000762374	0.00248971	0.0492024	0.0987194	0.0195338	0.0125658	0.12801	0.0338803	0.0885953	0.0195445	0.0892564	0.0424744	0.0994391	0.042453	0.0269177	0.0968428	0.0242094	0.124832
	Y106G6H.13	0.000549941	0.000557372	0.000824911	0.00374306	0.0044788	0.00111227	0.00231619	0.00107511	0.000720868	0.00290329	0.0225426	0.0813417	0.0971809	0.0522121	0.0667856	0.3755	0.266634	0.00607164	0.0134488
	B0511.11	0.0129468	0.00882738	0.0204074	0.015092	0.0126241	0.0174459	0.0097386	0.015111	0.00597984	0.0296334	0.0165537	0.147901	0.0585455	0.135353	0.052167	0.297663	0.12533	0.00647341	0.0122065
	C34B2.3	0.00164659	0.00173807	0	0.000335417	0.000579357	0	0.000274432	0.00231743	0	0.0136911	0.0205214	0.106236	0.0816893	0.0762006	0.0292118	0.395243	0.264674	0.00125019	0.00439091
	B0205.10	0.00105316	0.000341165	0.000274416	0.00122375	0.000912246	0	6.67497e-05	0.00104575	0.000207666	0.0176293	0.0466803	0.110538	0.103625	0.0442625	0.0378471	0.384894	0.247226	0.000385665	0.00178741
	C35E7.9	0.000299987	0.00378244	0.00212599	0.000326073	0.00211295	0.000834746	0.000834746	0.0010043	0.000521716	0.0140211	0.0235816	0.151585	0.0815443	0.072336	0.0376549	0.362971	0.237524	0.00148689	0.00545194
	C35E7.10	0.00410986	0.0466784	0.0133045	0.00143995	0.00152995	0.000194993	0.000134995	0.000329988	0.000209993	0.0199943	0.0737374	0.121526	0.118826	0.0399886	0.0303289	0.291245	0.233857	8.99969e-05	0.00247491
	nspd-10	0	0.000191047	5.59297e-05	6.75587e-05	4.48545e-05	0	3.54406e-05	5.20534e-05	0.000148961	0.000393723	0.0018263	0.0200062	0.07844	0.0171433	0.034646	0.686008	0.134579	0.00848692	0.0178743
	T27C10.8	0.000883562	0.0019357	0.00660346	0.00322616	0.00248792	0.00158692	0.00165087	0.00405741	0.0011277	0.00692317	0.0167354	0.0995111	0.0464684	0.0602508	0.0358075	0.450872	0.244793	0.00488284	0.0101958
	K08C9.1	0.00078434	0.00214841	0	0.000852544	0	0	0.000136407	0.000818442	0	0.00717842	0.0161642	0.125051	0.124829	0.0989463	0.0549209	0.378905	0.182598	0.001006	0.00566089
	K08C9.2	0.00285072	0.000571145	0	0.000315633	0	6.01205e-05	3.00603e-05	0.000195392	9.51909e-05	0.0115582	0.0312627	0.117145	0.110471	0.0757719	0.0487377	0.350904	0.241138	0.00196394	0.00692889
	F35E2.9	0.00449547	0.00821966	0.000396659	0.000264439	0.000308513	0.00123405	0.00297494	0.00341568	0.00125609	0.0261575	0.0362943	0.155094	0.0760484	0.0706274	0.039732	0.378964	0.190242	0.00178497	0.00249014
	abt-5	0.00175254	0.00904311	0.0215212	0.00273396	0.00294427	0.000981423	0.00161234	0.00953382	0.00147213	0.0337189	0.0488608	0.206379	0.0640028	0.0808272	0.0274097	0.327094	0.159411	0.000280407	0.00042061
	Y53C10A.10	0.00172032	0.0106496	0.00442369	0.000983043	0.0016384	0	0.000819202	0.00393217	0	0.00565249	0.014336	0.150897	0.0841321	0.0847055	0.0437454	0.394692	0.193086	0.00114688	0.00344065
	F58D5.7	0.0114054	0.00403112	0.00100778	0.00107561	0.000668624	0.000116282	0.000106592	0.000736456	0	0.0213669	0.0511933	0.115682	0.0790818	0.0700505	0.0490034	0.310678	0.278148	0.00145353	0.00419586
	clp-3	0.00223897	0.0208224	0.00432868	0.00395552	0.00470184	0.00268677	0.0126875	0.0134338	0.00291066	0.00880663	0.0177625	0.125308	0.0521681	0.0594821	0.0549295	0.43645	0.172849	0.00179118	0.00268677
	C15C6.2	0.000302689	0.000396922	0.000191322	0.000219877	0.000345522	2.85555e-05	0.000257	0.000556833	0.0001028	0.00253859	0.0139808	0.109813	0.104433	0.0860149	0.0712689	0.431071	0.172721	0.00153058	0.00422622
	Y18D10A.21	0	0	0.00193465	0.00128977	0.00118229	0	0.000268702	0.00177343	0.00102107	0.0105868	0.0135426	0.129568	0.0478289	0.0936694	0.0421862	0.356567	0.295411	0.00139725	0.00177343
	ZK1225.4	0.000581267	0	0	0.000387511	0	0	0	0.000802702	0.000193756	0.016663	0.0241087	0.212688	0.0560507	0.0917017	0.0350421	0.384383	0.175127	0.000525908	0.0017438
	ssp-31	0	0.00322206	0.000295032	0.000295032	0	8.54041e-05	0	0	0	0.0017469	0.00865298	0.0719529	0.0842589	0.0624653	0.0797402	0.363953	0.310059	0.00270964	0.0105629
	ZK1053.2	0.00144496	0	0	0.000223625	0	0.00185781	0.00144496	0.00189221	0.000326837	0.0107168	0.0341802	0.160718	0.0732802	0.0735383	0.042678	0.376791	0.218275	0.00108372	0.00154817
	F44F1.3	0	0.00623686	0	0.000911002	0	0.000770848	0.000840925	0.00301331	0	0.00651717	0.00441486	0.192852	0.0231955	0.161458	0.0468115	0.385634	0.161317	0.001822	0.00420463
	Y105E8A.27	0.00111298	0	0	0.00058578	0.00109834	5.8578e-05	0.00140587	0.00313392	0.000307535	0.0126529	0.0346635	0.108355	0.0970491	0.0683166	0.0388226	0.379864	0.250304	0.000717581	0.00155232
	unc-54	0.000103702	0.000554616	0.00843408	0.0450721	0.0626766	0.0258234	0.0309444	0.0524653	0.130208	0.116267	0.146058	0.120363	0.0568032	0.0450552	0.0225249	0.0350671	0.0725049	0.0128506	0.0162237
	mlt-10	0.00430236	0.0026755	0.0156485	0.145798	0.0884591	0.00373011	0.000533301	0.147964	0.149294	0.056503	0.0264254	0.145963	0.0766366	0.0060281	0.00210624	0.00635168	0.0409563	0.0304251	0.0501992
	acs-15	0.000913346	0.00296838	0.00234045	0.00296838	0.00199794	0.00890513	0.000228337	0.0035963	0	0.00850554	0.016269	0.134376	0.0625642	0.102694	0.0406439	0.469117	0.140655	0.000456673	0.000799178
	F45D11.1	0	0.000577831	0.00266305	0.000452216	0.0085921	0.0337906	0.12765	0.0695659	0.0431364	0.163325	0.0367551	0.0463521	0.0183147	0.0309014	0.0444428	0.178173	0.122676	0.0261532	0.0464777
	clec-119	0.000472701	0.00115221	0.000502245	0.000679508	0.000797684	0.000147719	0.000413614	0.0188194	0.00537698	0.0124084	0.0372252	0.133302	0.108042	0.0563401	0.0280371	0.385163	0.202612	0.00313165	0.00537698
	Y57G7A.5	0.00403954	0.00100562	0.000289756	0.000596557	0.000528379	0.000272712	0.0001534	0.000971536	0	0.0146071	0.0253111	0.142662	0.111318	0.0885631	0.0384524	0.401006	0.162008	0.00226692	0.00594853
	Y57G7A.6	0.00334876	7.66891e-05	0.000511261	0.0176129	0.00756666	0.000204504	0.000664639	0.00268412	0.000332319	0.0225466	0.0248984	0.210077	0.0550883	0.115724	0.0315959	0.363557	0.142718	0.000230067	0.000562387
	Y51H7C.9	0.00644581	0.000960674	0	0.00189036	0.00133255	0.00136354	0.00616691	0.00548514	0.000867706	0.00604295	0.0153398	0.082649	0.0537668	0.0705321	0.0428585	0.473334	0.218569	0.00167343	0.0107224
	Y51H7C.13	0.000114242	0.000125479	0	1.68554e-05	5.43119e-05	3.74565e-05	0.000132971	8.98956e-05	8.05314e-05	0.0100308	0.0327576	0.308222	0.421296	0.0183761	0.0201179	0.00207883	0.0439421	0.0400522	0.102475
	K09F6.3	0	0.000740884	0.00054761	0.00054761	0.000193274	9.6637e-05	0.000644247	0.00399433	0.000579822	0.0325667	0.0407808	0.209735	0.0631684	0.0886484	0.0334686	0.358105	0.163929	0.000386548	0.00186832
	decr-1.1	0.000453618	0.00241929	0.000588023	0	0.00418336	0.0128189	0.00176407	0.0144486	0.00529221	0.0579286	0.0110968	0.0174979	0.0532245	0.133834	0.0638845	0.0416152	0.237645	0.0235797	0.317726
	K02F6.3	0.000621676	0.00317745	0	0.00324653	0.00179595	0	0.0002763	0.00504248	0	0.0189266	0.016578	0.268219	0.0197555	0.179457	0.0427575	0.333495	0.0989155	0.000345375	0.00739103
	nep-18	0.0126103	0.006095	0.0126629	0.0057272	0.00993064	0.0233817	0.0260088	0.0156053	0.0181274	0.0373581	0.0229088	0.0556957	0.0249054	0.0529634	0.0315259	0.471942	0.132829	0.0244851	0.0152375
	D2062.7	0	0.0014022	0	0.000228108	0	0	0.000308617	0	0	0.00298554	0.00601132	0.111156	0.217012	0.0758058	0.0386778	0.334226	0.206686	0.000610525	0.00489091
	K08A2.2	0.00230852	0.00318518	0.00531837	0.00844511	0.00306829	0.00280529	0.0022793	0.00943865	0.00236697	0.00689635	0.0194617	0.163408	0.0615412	0.0793957	0.0414073	0.439525	0.14418	0.00064288	0.00432483
	clec-123	0.00439438	0.00194318	0.000114305	0.000927137	0.00073663	8.89036e-05	0.000139706	0.00119385	0	0.0140087	0.0402098	0.128796	0.109199	0.0639852	0.0421022	0.376608	0.213902	0.000469919	0.00118115
	nep-8	0.000537608	0.00156395	0	0.000537608	0.000342114	0.000488735	0.000977469	0.00977469	0.00205269	0.0120717	0.0153463	0.16182	0.0543473	0.0976003	0.0294218	0.445628	0.16705	0.000195494	0.000244367
	C16C8.18	0.00152523	0.000125792	9.43441e-05	0.00169819	0.00273598	0.000739029	0.00512603	0.00591223	0.000330204	0.0186801	0.0436184	0.154693	0.138073	0.0638709	0.0403478	0.350818	0.16842	0.000707581	0.00248439
	W10G11.17	0.00311831	0.00172987	0.00414258	0.149087	0.201985	0.0446351	0.0290891	0.0744298	0.0506669	0.0729731	0.0467975	0.0681249	0.0306369	0.0547184	0.0353712	0.0340966	0.0512587	0.0108117	0.0363272
	C46E10.1	0.0014055	0.00147243	0	0	0.000624665	0.00102624	0	0.000379261	0	0.00785294	0.0241389	0.173902	0.0803141	0.0804926	0.0546136	0.402218	0.167522	0.00129395	0.00274407
	C16A11.7	0.000964733	0.000487339	0	9.9457e-06	3.97828e-05	0.00013924	0.00064647	0.00100452	0.000467448	0.0033517	0.0123227	0.116305	0.0863784	0.0627375	0.0437611	0.413671	0.251268	0.000915004	0.00552981
	dao-2	0.000968391	0.0812459	0.265542	0.041113	0.0156863	0.000161998	0.000217069	0.021154	0.0736541	0.0419518	0.0992536	0.0123593	0.00956639	0.00112982	0.000765137	0.00320211	0.0414635	0.129693	0.160872
	T05A7.6	0.00079601	0.000617314	0.000454863	0.00199815	0.0013321	0.000146206	0.000211186	0.0023393	0.000129961	0.011469	0.0327826	0.119531	0.0711536	0.0673035	0.0427246	0.410725	0.23211	0.000649804	0.00352519
	F26G1.5	0.000218015	0.000263798	9.81068e-05	0.0811452	0.143286	0.00454343	0.0014825	0.207731	0.0639809	0.0326107	0.00615456	0.101159	0.0657381	0.0155292	0.0107612	0.011025	0.069089	0.0961359	0.0890482
	msp-3	7.47898e-05	0	0	0	0	0	0	8.90878e-05	0	0.00088208	0.00703794	0.0606688	0.192561	0.0336059	0.0446638	0.440251	0.204321	0.00666289	0.00918155
	rig-6	0.000348181	0.00335198	0.0722446	0.167605	0.123115	0.0333251	0.0281319	0.127434	0.0488752	0.0835871	0.0442249	0.0875587	0.0240422	0.0401353	0.0134964	0.0401825	0.030156	0.0120801	0.020106
	msp-40	6.10516e-05	5.62737e-05	4.61869e-05	1.00868e-05	4.72486e-05	0	0	0	3.50383e-05	0.00173864	0.00818729	0.0447057	0.176962	0.0282855	0.0412523	0.499198	0.193501	0.000996469	0.00491704
	C33F10.11	7.90606e-05	0.000120671	0	0	0.000158121	0	0	0.000257987	0	0.00332054	0.0128661	0.157256	0.0963707	0.10989	0.0671224	0.340343	0.206902	0.00167276	0.00364095
	C33F10.1	0.000146589	0.000105995	0	0	0	0	0	4.51044e-05	0	0.00522083	0.0164992	0.158885	0.0935645	0.103314	0.068288	0.323637	0.223783	0.00183124	0.00467958
	C33F10.12	0.00160573	0.000589258	0	0	0.000545063	0	0	0.00100174	0	0.019092	0.0489673	0.120297	0.0899207	0.0802569	0.0425886	0.355956	0.23616	0.000854424	0.00216552
	nspd-4	0.000327114	7.03752e-05	0	9.90465e-05	0.000199396	0	0	0	0	0.00191577	0.0109108	0.0702683	0.169986	0.0227351	0.023203	0.411399	0.274642	0.00519603	0.00904842
	F11G11.4	0.000858639	0	0.000374899	0.00108842	0	0.000253964	0.000193496	0.001681	0	0.00702633	0.0284923	0.15551	0.129461	0.0507202	0.0422305	0.262236	0.308227	0.00424482	0.00740123
	gst-6	0.000199885	0.00219873	0.000610175	0.0258869	0.0739364	0.066737	0.0326093	0.0977122	0.0499607	0.123175	0.059194	0.0830259	0.0419794	0.0456334	0.0191364	0.0413937	0.0691637	0.0673192	0.100128
	msp-33	4.77614e-05	0	0	1.72754e-05	0	1.93078e-05	2.84536e-05	6.91016e-05	0	0.000533505	0.00348709	0.0299093	0.17378	0.0221283	0.0204647	0.581053	0.164529	0.00129718	0.00263602
	msp-31	2.13473e-05	5.91155e-05	6.93786e-05	0	0	1.97052e-05	2.75051e-05	0	2.95577e-05	0.00156615	0.00308961	0.0697407	0.163185	0.040387	0.0169752	0.591639	0.102719	0.0058122	0.00465945
	msp-152	1.34466e-05	0	9.41264e-06	0	8.74031e-06	0	0	2.82379e-05	0	0.000461724	0.00171444	0.0249558	0.116792	0.0186054	0.0221612	0.668049	0.143307	0.00159931	0.00229467
	F59A6.4	0.000168345	0.00309754	0	0.000336689	0.00131309	0.000269351	0.000134676	0.00164978	0	0.0201003	0.0323221	0.174944	0.0461937	0.0821521	0.0298306	0.366217	0.238106	0.000673378	0.0024915
	F09C12.8	0.000401003	0.00143996	0	0.00148553	0.00362725	0.000729095	0.00131237	0.00196856	0.00195033	0.00580542	0.0209615	0.103878	0.0897061	0.0355252	0.0244885	0.422702	0.277649	0.00222374	0.00414673
	F58A6.5	0.00310996	0.00452973	0.00039438	0.000788759	0.000912707	0.000878903	0.000732419	0.00194936	0.000214092	0.00615232	0.00937496	0.106482	0.0380858	0.0561258	0.0259389	0.454438	0.28632	0.000484523	0.00308743
	msp-45	0	0	0	0	0.000104265	0	0.000100474	0.000284359	0	0.00136872	0.00727011	0.0971067	0.189774	0.0703827	0.0642936	0.360245	0.184284	0.015907	0.00887959
	F58A6.9	0.000116245	0	0	0	0	0	0.000226954	0.000348734	0	0.00192634	0.00576795	0.139336	0.192482	0.0611557	0.0339047	0.403626	0.143772	0.00826721	0.00906985
	C27D6.11	0	0	0	0.000832096	0	0	0.00170917	0.00568974	0.00112445	0.00600459	0.0285162	0.126614	0.176225	0.0542437	0.0335987	0.421108	0.140894	0.00121441	0.00222642
	C27D6.3	0	0.00058524	0	9.13381e-05	0	0	0.000115018	0.000669813	0	0.004232	0.0127061	0.0809966	0.107207	0.0547081	0.0318466	0.40568	0.288842	0.00278412	0.00953637
	msp-49	2.51686e-05	0	0	0	3.26816e-05	3.38086e-06	6.76172e-06	0	4.13216e-05	0.000350482	0.00231401	0.0299525	0.132622	0.020748	0.0264346	0.608728	0.172178	0.00289627	0.00366786
	C34F11.5	0	0.000693117	0	0.000567096	0.000462078	0.00191132	0.00149125	0.00168028	0.000630106	0.0216967	0.0212976	0.171095	0.053139	0.0879209	0.0390876	0.419525	0.172838	0.00126021	0.0047048
	msp-50	7.69667e-05	0	0	0	0	9.2731e-06	1.15914e-05	4.59018e-05	3.98743e-05	0.000568441	0.00507331	0.0232593	0.116306	0.0161737	0.0316829	0.65457	0.143377	0.00351636	0.0052903
	C34F11.2	0	0	0.000211722	0.000282296	0.000327206	4.49107e-05	0	0.000211722	0	0.00395214	0.0108171	0.0999968	0.14433	0.0473294	0.0292368	0.391999	0.266506	0.00196965	0.00278446
	C17G10.3	0.00229309	0.000921964	0.00139477	0.00770667	0.00985792	0.000614643	0.000851044	0.00184393	0.000803764	0.0144677	0.0331198	0.137633	0.0683199	0.076523	0.0345146	0.374223	0.222075	0.00333325	0.00950332
	acdh-8	0.000750713	0.000428979	0.000157713	0.000113553	0.00012617	6.30851e-05	2.5234e-05	0.000391128	0	0.0113679	0.0212092	0.113503	0.0753804	0.061344	0.0403682	0.422367	0.248719	0.000624543	0.00305963
	msp-142	0.00018585	7.89452e-05	0	0	3.53609e-05	0	0	0	2.3848e-05	0.000693238	0.0120918	0.0281818	0.158632	0.0141772	0.037022	0.4453	0.287204	0.00840191	0.00797265
	K05F1.9	0	0	0	0.00227416	0.00190324	0.000498614	0.000522936	0.000608065	0.000510775	0.00893856	0.0169225	0.162925	0.0589823	0.101833	0.0447962	0.384382	0.19753	0.00453009	0.0128423
	msp-64	0	0	0	0	0	0	0	3.49063e-05	3.55907e-05	0.000791893	0.00878748	0.0341602	0.105628	0.0260394	0.0572743	0.356317	0.396199	0.00684436	0.00788813
	ZK1248.5	0.000719285	0.000348041	0	0.000170154	0.000201091	0	0	0.000348041	0.000139217	0.0124753	0.0239839	0.134151	0.0550292	0.0650683	0.0262268	0.486987	0.191717	0.00117561	0.00126068
	ZK84.2	0.000431272	0.000662881	0.00119798	0.00273938	0.00261958	0.00091845	0.00218032	0.000870531	0.00974355	0.0120037	0.0261718	0.110493	0.0762153	0.0599308	0.0319221	0.375159	0.270687	0.00600586	0.010047
	ZK84.1	5.00064e-05	8.81066e-05	0.000573883	0.0521138	0.182247	0.0107038	0.0228958	0.0372738	0.0354022	0.0303468	0.0209479	0.187238	0.147469	0.0107823	0.00645083	0.0296371	0.0730737	0.104097	0.0486086
	cpb-2	0.00574689	0.000445182	0.00242827	0.00202355	0.00291392	0.000485653	0.000505889	0.00135578	0.000586831	0.0418066	0.0616779	0.14606	0.070278	0.0717148	0.0291594	0.316079	0.244405	0.000526124	0.00180096
	mpz-3	0.000912863	0.000975104	0	0.00348548	0.00338174	6.22407e-05	0.000311203	0.00365145	0.00155602	0.0118672	0.0360166	0.120436	0.0758714	0.0724274	0.0423029	0.494606	0.122241	0.00562241	0.00427386
	T19D12.1	0.00014309	6.86833e-05	0.00531151	0.133005	0.134825	0.0255845	0.0146925	0.151452	0.0808116	0.0938672	0.0779269	0.0953095	0.0191684	0.0504078	0.0411585	0.0190997	0.0271871	0.0101937	0.0197865
	H43E16.1	0.000248044	0.00059944	0.00182933	0.0468183	0.0622901	0.0405035	0.0122782	0.201753	0.129427	0.127381	0.106039	0.0658867	0.0163916	0.0353359	0.0300237	0.0388706	0.0383435	0.0224893	0.0234918
	F41G3.5	0.001007	0.000540341	0	0.000835073	0.00412624	0.00194032	0.00120349	0.00456834	0.00181751	0.00957878	0.01147	0.166008	0.0515044	0.10603	0.0409186	0.349773	0.243055	0.0011298	0.00449466
	F31E8.5	0	0.000958878	0	0.00168197	0.00289235	0	0.000141474	0.00536029	0.000204351	0.0110978	0.0265656	0.174657	0.0458375	0.0951805	0.0409645	0.392731	0.197733	0.00103747	0.00295523
	B0252.5	0.000168038	0.000244418	0	0.000855465	0.00161163	0.00129084	0.0010235	0.00398708	0.00297885	0.00984548	0.0151845	0.10193	0.0647862	0.0519389	0.030537	0.370554	0.330729	0.00213866	0.0101968
	acs-6	0.00157597	0.00157597	0	0.000615612	0.00184684	0.000467865	0.000172371	0.00169909	0.0012066	0.023738	0.0349668	0.142674	0.0552081	0.0889682	0.0482886	0.369343	0.212091	0.00167446	0.0138882
	skpo-3	0.000145825	0.000268319	0.00191323	0.00329565	0.0144309	0.0412569	0.0204797	0.121863	0.0340998	0.132188	0.0377454	0.0474457	0.0285701	0.104924	0.0758933	0.0628915	0.125556	0.0131418	0.133891
	rnh-1.1	0.00158357	0	0	0.000307916	0.000285922	0	6.59819e-05	0.00180351	0	0.0190688	0.0290101	0.179999	0.0698968	0.0796402	0.0263488	0.392702	0.19634	0.000241934	0.00270526
	C06A8.6	0.000153017	0.000319944	0.000403408	0.000333855	0.00128673	0.000959833	0.00099461	0.00119631	0.000438185	0.0155938	0.0171935	0.132116	0.0538828	0.0543697	0.0209007	0.406295	0.291219	0.0003269	0.00201704
	decr-1.3	0.00134816	0	0	0.00134816	0	0.000642967	0.000560003	0.00184594	0	0.0121749	0.0189571	0.183598	0.0791057	0.0633633	0.0285602	0.380844	0.223732	0.00120297	0.00271705
	T05C12.1	0	0	0	0.00035605	0.000514295	6.59352e-05	0.000369237	0.000593417	0.00022418	0.0106683	0.0151255	0.148552	0.0549109	0.0922434	0.0344446	0.401242	0.235006	0.000883532	0.00480008
	M110.7	0	0.00352552	0	0.00389277	0.00337863	0	7.34484e-05	0.00609622	0	0.00807932	0.0112376	0.192068	0.0367976	0.0749908	0.0318032	0.454866	0.171649	0.000514139	0.00102828
	F22B5.5	0.000466395	0.00102929	0	0	0.00114186	0.000160826	0.00086846	0.00136702	0.000530726	0.00916708	0.0108718	0.112096	0.0503868	0.104746	0.0354943	0.441178	0.224642	0.00102929	0.00482478
	decr-1.2	0	0	0.00793651	0.00534188	0.00721154	0.000686813	0.000114469	0.000686813	0.000744048	0.0139843	0.0160638	0.162069	0.0470658	0.109203	0.03808	0.370383	0.21316	0.00082036	0.00644841
	snb-6	0	0.000769216	0.000227916	0.000284895	0.000598279	0	0.000123454	0.000740727	0	0.00176635	0.0104841	0.0537597	0.0330858	0.0489829	0.0370743	0.349053	0.444626	0.0035137	0.0149095
	F44G4.5	0	0.000876591	0	0.000231552	0.000405217	0.000587151	0.000215013	0.00115776	0	0.00114122	0.00605344	0.0823582	0.0366762	0.0612952	0.0188054	0.556147	0.226177	0.00266285	0.00520993
	aqp-2	0.00173062	0.0456685	0.311807	0.26288	0.131149	0.0701746	0.0436255	0.031462	0.0283079	0.0141107	0.0118392	0.00735888	0.00485731	0.00435286	0.00310038	0.00378977	0.00603874	0.0113693	0.0063778
	Y51B9A.5	0.000359287	0	0	0.000215572	0	0.000143715	0.000169845	0.000927613	0	0.00972034	0.0190226	0.089371	0.0730267	0.0483143	0.0211653	0.450226	0.267107	0.0107002	0.0095309
	sfxn-1.1	0	0.000972585	0	0.000303933	0	0.000212753	0.000121573	0.00322169	0.000516686	0.00471096	0.0234028	0.119172	0.062367	0.0675035	0.0618807	0.375935	0.270044	0.000851012	0.00878366
	ZK1307.4	0.000496648	1.96045e-05	4.57439e-05	0.000294068	0.00260087	5.22787e-05	6.53484e-06	0.000882203	0.000163371	0.00270542	0.0108086	0.076255	0.0720008	0.0815221	0.0549972	0.34947	0.336884	0.00305177	0.00774378
	ZK938.1	0.000116147	0.000290368	0.000830899	0.000272499	0.000120614	8.48768e-05	7.59424e-05	0.000165286	8.93439e-05	0.00156799	0.00513281	0.120896	0.0530524	0.106695	0.0851046	0.422552	0.19615	0.0019343	0.00486925
	ZK892.5	0.000388089	0.000462721	0.000746324	0.00710501	0.00758266	0.000268677	0.000268677	0.00368684	0.000955295	0.0157922	0.0245391	0.160385	0.0722293	0.0884842	0.0468244	0.333547	0.230793	0.00195537	0.00398537
	F52H3.6	0.000389679	0.00208757	0.00131749	0.00149377	0.00231952	0.0028762	0.00508438	0.00199479	0.000473182	0.00257003	0.00971414	0.0970765	0.0699196	0.073538	0.0678877	0.431644	0.225355	0.00103914	0.00321949
	ZK945.6	0.000765451	0	0	0.00113583	0.000617299	0.000345688	0	0.00158029	0.000666683	0.0046174	0.0222228	0.102225	0.0645201	0.067335	0.0499519	0.372602	0.305316	0.000666683	0.00543223
	ZK945.7	0.000819653	0.000386541	0.000190942	0.00082431	0.00037257	0.000162999	0.000237513	0.000232856	0.000102457	0.00464781	0.0276027	0.101809	0.0833811	0.0758039	0.051382	0.404746	0.242566	0.00180696	0.00292467
	ubxn-5	0	0	0.000308028	0.00199033	0.00184027	0	7.10833e-05	0.00021325	0.000252741	0.00272486	0.00475468	0.178917	0.0617082	0.111395	0.0619688	0.347305	0.203148	0.00314346	0.0202587
	cut-4	0.000832173	0.000416087	0.00283259	0.0204363	0.0596764	0.00649735	0.00640133	0.154928	0.0780482	0.0555636	0.014371	0.242178	0.067246	0.0546034	0.0228047	0.0216685	0.0512587	0.0694224	0.0708147
	C06A1.3	0.00454795	0.00154486	0	0.0013716	0.000317634	0.00129941	0.00151598	0.0026277	0.00300309	0.0065837	0.0304496	0.109353	0.10931	0.0376686	0.040123	0.406182	0.240189	0.00105397	0.00285871
	M28.9	0.000323494	0.000444804	0	0.000424586	0	8.08734e-05	0.00111201	0.00465022	0.000283057	0.00899717	0.016478	0.143166	0.0560857	0.0811565	0.0408006	0.427032	0.216498	0.000404367	0.00206227
	col-81	1.28079e-05	7.58625e-05	1.67489e-05	2.36454e-05	1.24795e-05	1.445e-05	4.59773e-06	2.46307e-05	3.0542e-05	0.000568147	0.000218392	0.0441398	0.109666	0.100286	0.143092	0.0172582	0.174791	0.0495664	0.360199
	srap-1	0.000197055	0.000405058	0.00122612	0.0305654	0.078417	0.0163556	0.0718813	0.260332	0.161563	0.093634	0.0800372	0.0299743	0.0205813	0.0238875	0.0161695	0.0466364	0.0481362	0.00578028	0.0142208
	rmd-3	0	0.000209874	0.000452264	0.00049956	0.000328113	0.000103459	0.00091044	0.00088088	0.00131245	0.00613365	0.0218476	0.0857853	0.0865686	0.0724214	0.0492436	0.381338	0.276401	0.00280522	0.012758
	klp-17	0.000806395	0.00276979	0.00915083	0.0138139	0.0126569	0.00511886	0.0052591	0.00813407	0.00645116	0.0215623	0.0411261	0.169378	0.0656335	0.0652128	0.0273123	0.321752	0.217832	0.0021387	0.00389173
	W02B12.12	0.000182984	0.000103968	0	6.2381e-05	0	0	4.15873e-05	0.000141397	0	0.0085753	0.0398697	0.122021	0.0877575	0.0729732	0.0588959	0.36408	0.240275	0.00172171	0.00329787
	sfxn-1.4	0.0214411	0.0148143	0.0216812	0.00662681	0.0151744	0.0239141	0.0126534	0.014238	0.00912387	0.0446349	0.0515499	0.133929	0.0782252	0.0861005	0.0461956	0.289083	0.115249	0.0044899	0.0108766
	F13D12.9	0.00845371	0.00165072	0.0152789	0.0945637	0.0318918	0.0116162	0.00707533	0.0225488	0.0410847	0.0689358	0.122459	0.0860933	0.076617	0.0326254	0.0255112	0.191995	0.0996215	0.0241606	0.0378166
	lin-29	0.00337878	0.00189686	0.00110255	0.0163011	0.00854772	0.0118079	0.00493183	0.0399052	0.0506698	0.228939	0.123367	0.0905276	0.0299941	0.0471725	0.0158862	0.09623	0.0871132	0.0705868	0.071642
	Y38E10A.17	0.000106059	0.000192834	0	0.000134984	0.000192834	0.00131127	0.0041845	0.00184157	0.000597786	0.00842686	0.0151471	0.131725	0.0823595	0.096099	0.0564715	0.3781	0.210575	0.00259362	0.00994061
	cnp-2	0.0013665	0.00071459	0.00384876	0.0200837	0.0224406	0.00793571	0.00689517	0.00870045	0.00295865	0.0186044	0.0263897	0.422235	0.162977	0.082905	0.0393651	0.00962816	0.0342376	0.0288845	0.0998295
	Y46G5A.29	8.1419e-05	0	0.000232626	0.0180401	0.00569933	3.48939e-05	0.000558302	0.0409421	0.106996	0.100099	0.15686	0.11615	0.0340331	0.00638558	0.0045711	0.0132364	0.0910962	0.0908055	0.214179
	snf-5	0.00244208	0.000356708	0	0.000246952	0.00030183	0	0.000612807	0.0015	0.000859759	0.00649392	0.0201403	0.106912	0.0661008	0.0651862	0.0485672	0.449956	0.225549	0.00141769	0.00335672
	F58G1.3	0.00262845	0.000438074	0	0.000471772	0.000303282	8.98614e-05	0	0.000438074	0	0.0129288	0.067104	0.105385	0.110541	0.0429313	0.046346	0.39949	0.206659	0.000662728	0.00358322
	Y38F1A.1	0.00781851	0.0116386	0.00157684	0.00286272	0.0036136	0.00191474	0.00295658	0.00199921	0.0020086	0.0274633	0.0547671	0.116339	0.108352	0.0557057	0.0354508	0.303871	0.249348	0.00524676	0.00706764
	F42G4.2	0.0362457	0.018462	0.00449362	0.00186528	0.00434525	0.000169571	0.000339141	0.00169571	0.000847853	0.0374751	0.0596041	0.131799	0.0917801	0.05776	0.0330027	0.30351	0.214698	0.000741871	0.0011658
	F01D5.1	0.00019591	0.000166097	0	0.0180386	0.0792093	0.0501401	0.024872	0.0944136	0.0882339	0.0654424	0.0609577	0.0444311	0.0336667	0.0244653	0.0274572	0.107041	0.0948054	0.0669351	0.119528
	F01D5.3	0	0	0.000443643	0.00318869	0.0138777	0.0225981	0.0173021	0.01385	0.022806	0.0415638	0.0267157	0.0198045	0.0754332	0.0276237	0.0467697	0.264148	0.23109	0.044198	0.128587
	F01D5.8	0.000505004	0.00179047	0.00938083	0.0290301	0.0291066	0.0204909	0.0174609	0.0298259	0.0188994	0.0322437	0.0482815	0.0824993	0.0896612	0.0363144	0.037202	0.295305	0.187984	0.0146757	0.0193432
	K09E4.1	0.00187317	0.00364548	0.000331407	0.00118154	0.000302589	0.000129681	0.000605179	0.00165704	0.00184435	0.00749269	0.0325356	0.0855895	0.0847106	0.0534574	0.0616418	0.453682	0.204161	0.00129681	0.00386162
	Y48B6A.5	0.0011341	0.00271625	0.0010781	0.00277226	0.00197418	0.000196018	0.000798073	0.00203019	0.00177816	0.010683	0.0413598	0.127356	0.0906723	0.0408978	0.0228921	0.462239	0.187183	0.000476044	0.00176416
	C01G12.3	0.118762	0.0831557	0.0198416	0.00251238	0.00545722	0.000556019	0.00120471	0.00188429	0.000545722	0.0021623	0.00941113	0.0696053	0.0560549	0.0493724	0.0431944	0.297985	0.226526	0.00321255	0.00855651
	catp-4	0.00156933	0.00136814	0.000670655	0.000590176	0.000442632	0.000201196	0.000254849	0.000871851	4.02393e-05	0.00787349	0.0184296	0.143654	0.0620222	0.0698286	0.0455643	0.424712	0.220793	0.000228023	0.000885264
	unc-52	0.000536164	0.00161053	0.0455433	0.160435	0.144301	0.0123521	0.048008	0.0495737	0.0847933	0.0634834	0.101694	0.0647759	0.0302943	0.0309181	0.032498	0.0323961	0.0585662	0.00861123	0.0296093
	Y53F4B.11	0.00137568	0.0279094	0.000584195	0	0.000508815	0.000697265	0.000244985	0.00106474	0.000424012	0.017507	0.0398477	0.134958	0.124612	0.0499015	0.0229155	0.382176	0.19384	0.000687842	0.000744377
	Y53F4B.19	0.00412145	0.00503443	0.000834725	0.00623435	0.00292154	0.0017477	0.00133034	0.00271285	0.000886895	0.0118948	0.0112949	0.161937	0.0662302	0.104497	0.0425188	0.358436	0.211603	0.00255634	0.00320847
	Y55B1AR.4	0.00392143	0	0	0.00150555	0.00199573	0.00147054	0.00199573	0.00248591	0	0.0166311	0.0312314	0.138511	0.0734918	0.0792689	0.0357831	0.380799	0.225027	0.000595217	0.00528693
	T17H7.7	0.00123767	0.000148375	0.000249705	0.0877189	0.236264	0.00177327	0.00163575	0.121161	0.0449361	0.0302396	0.00435355	0.127107	0.0501147	0.00783495	0.00605082	0.0140124	0.108231	0.0814473	0.0754833
	T12B5.14	0	0	0	6.10421e-05	0	0	0	0.000923262	0	0.00141923	0.00197624	0.193832	0.121176	0.102383	0.0846807	0.000679094	0.0113157	0.164043	0.317511
	moa-1	0.000560454	0	0.00134509	0.000934091	0.00153191	7.47272e-05	0.00384845	0.00668809	0.000336273	0.0511134	0.0543641	0.20352	0.0530937	0.0829099	0.0249215	0.375205	0.136751	0.000635182	0.00216709
	C39B5.5	0.000303268	0	0.000198291	0	0.000155522	0.000104977	7.3873e-05	0.000695962	0.000104977	0.00651249	0.00283828	0.112225	0.133248	0.12581	0.0463028	0.01549	0.137979	0.073457	0.344501
	Y54F10BM.3	0.00256713	0.00118029	0	0.000383594	0.00277368	0.0145766	0.00401298	0.0105931	0.00227206	0.0758631	0.0809383	0.145795	0.0785778	0.0558277	0.0257303	0.315609	0.179374	0.00138684	0.00253762
	let-805	0.000393617	0.00369731	0.0922309	0.175826	0.160431	0.0119633	0.0649334	0.0523747	0.0598332	0.0548911	0.081324	0.0608021	0.0249964	0.0295953	0.0232773	0.0446201	0.0386519	0.00603883	0.0141198
	R148.7	0	0.00198554	0.00241399	0.000303056	0.00125402	0.000135853	0.000146303	0.028644	0.0400033	0.017201	0.0191239	0.1221	0.0820549	0.0921498	0.0517285	0.309765	0.204657	0.00492204	0.0214124
	hecw-1	0.00097066	0.0713435	0.0205162	0.0520627	0.105978	0.0880212	0.0446945	0.067152	0.0246636	0.0463711	0.0258548	0.113347	0.0345025	0.0446503	0.0166777	0.146525	0.0704169	0.0116479	0.014604
	spe-41	0.00375335	0.000341214	0.00214477	0.00407019	0.00411894	0.000779917	0.00080429	0.00560565	0.00441141	0.0473556	0.0605654	0.167877	0.059225	0.0890324	0.0403607	0.33785	0.169876	0.000438703	0.00138923
	C34C12.7	0.00419582	0.00168029	0.00678013	0.0202028	0.0489152	0.0104748	0.000884364	0.132242	0.036426	0.105347	0.0394328	0.122298	0.0599206	0.0870706	0.035748	0.0519417	0.102557	0.0334781	0.100405
	F34D10.9	0.0101274	0.00663811	0.00402825	0.00442541	0.00340416	0.00402825	0.00224107	0.00436867	0.00232618	0.0109217	0.0150634	0.187541	0.0373039	0.113217	0.0374174	0.374713	0.177952	0.00107798	0.00320558
	F34D10.8	1.32058e-05	1.32058e-05	6.16272e-05	8.07023e-05	6.01599e-05	0.000104179	0.000164339	0.000152601	0.000102712	0.00178719	0.00970922	0.0552209	0.160939	0.0311878	0.0218028	0.521655	0.174929	0.00852216	0.0134934
	R10E9.2	0.000223144	0.000214802	0	0.000239828	6.25637e-05	0.00013764	0.000266939	0.000246084	0	0.0034994	0.0141936	0.0806447	0.0744759	0.0576671	0.0431982	0.449176	0.267729	0.00157244	0.00645241
	R10E4.7	0.00276504	0.00152184	0.00335448	0.00150041	0.00196125	0.000793072	0.000653749	0.00095383	0.000985982	0.0128821	0.0147147	0.181935	0.0734342	0.152559	0.067529	0.313414	0.159911	0.00288293	0.00624812
	R07E5.6	0	0.000946691	0	0.000914047	0.0038847	0.000783469	0.00107727	0.00290536	0.00251363	0.0121438	0.0299024	0.16035	0.0995332	0.0736134	0.0441681	0.35243	0.198675	0.00568015	0.0104789
	R07E5.15	0.000607766	0.000600531	0	0.000159177	0.000882708	0	9.40591e-05	0.00102741	7.23531e-06	0.0073149	0.0295563	0.102307	0.0772587	0.0575859	0.0422832	0.416161	0.257483	0.00172924	0.00494172
	C28A5.6	0.00209462	0.00438474	0.00122884	0.00114506	0.00114506	0.00192705	0.00125677	0.00561358	0.00161984	0.0250796	0.0266715	0.164162	0.0384293	0.108809	0.0328437	0.40482	0.173016	0.00120092	0.00455231
	F56F3.4	0.000702312	0.0213136	0.0291459	0.00377111	0.005191	0.000702312	0.000213747	0.00222908	0.001084	0.0155119	0.0243519	0.130523	0.0363828	0.074445	0.0312529	0.417341	0.194556	0.00425967	0.00702312
	F25F2.1	0.00487246	0.00255364	0.00325809	0.0040506	0.00384514	0.00293522	0.00211336	0.00713258	0.00179048	0.0127682	0.023335	0.157533	0.0589686	0.101823	0.0395961	0.372068	0.197217	0.00146761	0.00267105
	M88.3	0.00269564	0.0154235	0.0254835	0.0255113	0.0207036	0.0449366	0.0715318	0.0225378	0.016424	0.0162572	0.0399344	0.112689	0.0711149	0.0618608	0.0387672	0.243108	0.160571	0.00272343	0.00772566
	clec-153	0.000823003	0.000411501	0	0.000874441	0	0.00164601	0.000514377	0.00303482	0	0.0062754	0.0139396	0.171287	0.0638342	0.0753048	0.0481457	0.423486	0.188673	0.000462939	0.00128594
	T23F11.2	0.000415106	0	0.000103777	0.000908045	0.00035457	6.05364e-05	0	0.000994526	0.000294034	0.00697033	0.0313232	0.100447	0.0856676	0.052952	0.0504441	0.342584	0.321976	0.000994526	0.00351111
	cdka-1	0.0011139	0.000345066	0.00805758	0.148875	0.22758	0.139491	0.0740499	0.104864	0.0366678	0.0562578	0.0157035	0.0333866	0.00998874	0.0173078	0.00530311	0.0373882	0.0351119	0.0289613	0.0195477
	F17C8.7	0	0.00241156	0.00521396	0.00225356	0.00454039	0.00177957	0.00393334	0.00774195	0.00641143	0.00520565	0.0230512	0.0719394	0.0836895	0.0361319	0.043932	0.389185	0.304539	0.00273588	0.00530544
	nspd-9	0.00269378	0.000933413	0	0.000324343	0.000188168	0	0.000141126	0.000274825	0	0.000418427	0.00176779	0.0240385	0.0424022	0.0129886	0.0191486	0.635924	0.232724	0.0108494	0.0151822
	msd-4	0.000106457	1.70583e-05	2.21126e-05	0	0	4.42253e-06	0	1.38994e-05	0	0.000561977	0.00718692	0.0294878	0.102573	0.019781	0.0277292	0.59447	0.200858	0.00459974	0.0125887
	gipc-1	0.000587202	0.000185921	0	0.00115736	0.000855238	0	5.57764e-05	0.000320714	9.60594e-05	0.00895676	0.0187052	0.0874729	0.0819092	0.0637525	0.0393301	0.478226	0.213047	0.000990032	0.00435211
	F26F4.2	0.000483608	0.00133141	0.00558836	0.00429277	0.00410171	0.0113678	0.00912885	0.00726606	0.00392857	0.013547	0.024264	0.13227	0.100758	0.0660513	0.0412679	0.332466	0.230741	0.00292553	0.00822134
	C45G9.9	0	0.000510537	0	0	0	0	0.000152075	0.000901586	0	0.00643059	0.0175646	0.109678	0.0593743	0.0894199	0.0809907	0.354182	0.252172	0.00435585	0.0242668
	K10D2.8	0.00713296	0.00274732	0.00380592	0.00128544	0.00587272	0.00415879	0.00284814	0.00970384	0.00257089	0.0962319	0.0619282	0.177593	0.036799	0.0887965	0.023264	0.279496	0.191556	0.00128544	0.00292376
	T15B12.2	0.0015914	0.00120727	0.000658508	0.00241453	0.000850573	0.000932887	0.00126214	0.00351205	0.000713384	0.0248038	0.0494979	0.14339	0.110575	0.069116	0.0328705	0.359491	0.193355	0.00205784	0.00170115
	basl-1	0.000375951	0.00216895	0	0.0016484	0.000954336	0.000433789	0.000433789	0.00193759	0.000925417	0.00647792	0.0227595	0.119928	0.0710836	0.0594002	0.0437549	0.460366	0.201394	0.00153272	0.00442465
	B0244.9	0.000107093	0	0.000152989	0.00058136	0.00105563	0.00042837	0.00013769	0.00157579	0	0.0112753	0.0289303	0.096521	0.0962609	0.0917019	0.0430818	0.310247	0.31372	0.00130041	0.0029221
	F40H6.1	0	0	0	0.000693774	0.00244696	0.000150005	0.000843779	0.00122817	0.00028126	0.00467829	0.0093847	0.143752	0.0626084	0.0768214	0.0276853	0.418814	0.244002	0.00163131	0.0049783
	F47D12.7	0.00119266	0	0	0.000807339	0.0012844	0.000275229	0.000495413	0.00150459	0	0.0072844	0.0150642	0.14178	0.0456697	0.0952844	0.0537064	0.433927	0.199064	0.000825688	0.00183486
	wht-6	0.0013395	0.0174135	0.00255723	0.00219191	0.00261812	0.000152216	0.00018266	0.00194837	0	0.0112031	0.012634	0.173496	0.0395153	0.114223	0.0495007	0.365075	0.2026	0.00018266	0.0031661
	F20H11.4	0.00265642	0.00423299	0.00174935	0.00203011	0.0020517	0.00293717	0.00125262	0.00267801	0.00125262	0.0369738	0.0349437	0.165562	0.0364123	0.113664	0.0382697	0.384705	0.162236	0.00172775	0.00466492
	F37A4.5	0.0392762	0.0112742	0.0022528	0.00233435	0.00186544	0.000173293	0.000203874	0.000448522	0	0.0480326	0.0855861	0.102569	0.079684	0.0408869	0.0263303	0.30579	0.251896	0.000214067	0.00118247
	F37A4.4	0.000511956	0.00644462	0.04189	0.0122568	0.00514967	0.000150575	3.0115e-05	0.00102391	0	0.0343613	0.0265313	0.191773	0.0380052	0.0930555	0.0246341	0.374842	0.148497	0.000210805	0.000632416
	dig-1	0.000459061	0.00124865	0.0281129	0.279972	0.212912	0.0167098	0.0233203	0.133587	0.0702363	0.0336951	0.047724	0.0796379	0.0237243	0.0227327	0.00706954	0.00846508	0.0076755	0.000973209	0.00174443
	K04C2.8	0.00257443	0.0230487	0.00601205	0.00227156	0.00112063	0.00224127	0.00122664	0.00369507	0.00053003	0.00720841	0.0106612	0.149256	0.0517461	0.0773541	0.0380864	0.38674	0.229155	0.00184753	0.00522458
	ZK418.2	0	0.00104672	0.000383797	0.000122117	0.00109905	0.00122117	0.000680367	0.00195387	0	0.0392345	0.0387809	0.141848	0.0364433	0.0553714	0.0198702	0.407679	0.249171	0.00148285	0.00361118
	B0280.17	0.000438561	0.00620404	0.017029	0.00733788	0.00605963	0.00766413	0.00800107	0.00570665	0.00461024	0.0158791	0.024538	0.143736	0.0856746	0.080845	0.0413906	0.360786	0.174927	0.00311272	0.00605963
	B0280.11	0.000123724	0	0.000463965	0.000773276	0.00151562	0	0.000247448	0.0039901	0.000742345	0.00733065	0.00934117	0.170987	0.0503557	0.103588	0.0288896	0.399505	0.216672	0.000525827	0.00494896
	F37C12.18	0.00713733	0.00767263	0.000499613	0.00239101	0.00180812	0	8.32689e-05	0.00130851	0	0.0101588	0.0232558	0.107108	0.0407066	0.0650092	0.0254922	0.480259	0.220651	0.00165348	0.00480581
	R13A5.11	0.00292572	0.0503322	0.0429684	0.00971933	0.00820688	0	0.00029753	0.00185957	0.000446296	0.0201329	0.0406129	0.102822	0.0674402	0.0460676	0.0259843	0.319573	0.256496	0.00101656	0.00309928
	C18H2.1	0.000115128	0.00598665	0.0493898	0.0122035	0.00483537	0.00345383	0.00115128	0.0112825	0.00310845	0.0278609	0.0245222	0.235436	0.0338476	0.121805	0.0447847	0.28851	0.128943	0.000345383	0.00241768
	C18H2.5	0	0.00682811	0.0213948	0.00409687	0.00282229	0.000819374	0.000455208	0.00209395	0	0.0245812	0.0246723	0.229334	0.0279497	0.0993263	0.0294975	0.371176	0.153951	0.000637291	0.000364166
	ZK688.10	0	0	0.00108688	0.000729353	0.000429031	0	0.00027172	0.000986772	0.000286021	0.0163175	0.0210511	0.18783	0.0877226	0.10567	0.0345227	0.371956	0.169553	0.000486235	0.00110118
	F54H12.7	0.000623677	0.0139567	0.00395694	0.00268862	0.00175573	0.000272531	9.95786e-05	0.00186055	0.00108488	0.00863714	0.0126098	0.0925243	0.0317446	0.049391	0.0226777	0.394609	0.345475	0.00603237	0.00999979
	C50C3.2	0.00276504	0.0030561	0.00116423	0.00349269	0.00240122	0.00130976	0.0010187	0.00378374	0.000363822	0.101433	0.0878993	0.156516	0.0495525	0.0590846	0.0272866	0.314851	0.178636	0.000654879	0.00472968
	C02F5.5	0.000190102	0.000933738	0.000687723	0.00303605	0.00130276	0.00022365	0.000111825	0.00100642	0.000162146	0.00823591	0.0123063	0.106306	0.0346434	0.0949841	0.0469721	0.45558	0.225769	0.00195134	0.00559684
	ncr-2	0.00868988	0.00278607	0.00112769	0.00079602	0.00497512	0.00630182	0.00610282	0.00623549	0.00278607	0.0360199	0.064743	0.166633	0.0813267	0.0648756	0.026932	0.313765	0.185738	0.00888889	0.0112769
	pat-2	0.00027725	0.0044459	0.119943	0.130819	0.139235	0.0445514	0.0247643	0.118105	0.0492613	0.0791614	0.0437427	0.081617	0.022718	0.0301047	0.0126149	0.0234738	0.0473371	0.0072415	0.0205858
	ZK637.12	0.00419026	0	0	0.0016308	0.00371461	0	0.000407701	0.0018573	0	0.00860702	0.0201359	0.124077	0.0817214	0.0950849	0.0391619	0.363216	0.247293	0.00242356	0.00647792
	ZK512.10	0.00182134	0.000722903	0	0.000694738	0	0.000356757	0.000197155	0	0	0.00287283	0.00904098	0.0863165	0.0718021	0.038173	0.0325119	0.431395	0.310867	0.00297611	0.0102521
	ZK512.8	0.0030524	0.000453529	0.000851003	0.000703224	0.000733799	0.000275175	4.07666e-05	0.000672649	0	0.00394417	0.0203273	0.090191	0.0782006	0.0578988	0.0430343	0.332324	0.357401	0.00225236	0.00764374
	emb-9	0.000231433	0.00507572	0.0608307	0.14411	0.115806	0.0215504	0.0361634	0.0599445	0.0760455	0.0769768	0.0819555	0.115473	0.0601917	0.0406069	0.0256507	0.0158278	0.0403088	0.00730763	0.015944
	K04H4.5	0.000560139	0.000632157	0.00170442	0.0147156	0.0126991	0.00137634	0.00197649	0.00350487	0.00177644	0.0101945	0.020117	0.132129	0.107083	0.0963759	0.0536293	0.318999	0.213509	0.00191247	0.00710576
	F54C8.1	0.000100791	0.00231819	0.00366512	0.00310619	0.00197916	0.00197	0.0036193	0.0032253	0.00124614	0.0117284	0.0338749	0.0973272	0.100653	0.0490118	0.0476282	0.292385	0.330365	0.00328028	0.0125164
	ZK1098.6	0.0307561	0.0177215	0.0026856	0.00559357	0.00496066	0.00345535	0.00894629	0.00552515	0.00814232	0.0216729	0.0317311	0.0883168	0.0497263	0.0595963	0.0260178	0.374957	0.239839	0.00894629	0.0114095
	gei-13	0.000802443	0.00345965	0.101711	0.433516	0.210484	0.0124937	0.00371358	0.0612457	0.0426331	0.0361506	0.0225456	0.020961	0.0044368	0.00474152	0.0018121	0.00318133	0.0128858	0.00950742	0.0137187
	C15H7.3	0.000669764	0.00163255	0	0.000334882	0	2.09301e-05	0.00102558	0.00249069	0	0.0140651	0.0286952	0.130416	0.0623718	0.0874042	0.0403533	0.341957	0.283478	0.00138139	0.00370463
	alg-4	0.000980161	0.000452382	4.71231e-05	0.000150794	0	0	8.48216e-05	0.000970737	0.000131945	0.0171717	0.0735592	0.145865	0.0864144	0.047076	0.0400829	0.381047	0.204382	0.000311013	0.00127232
	gln-2	0.000256871	0	0	0.000346478	0.000645165	5.37638e-05	5.97375e-05	0.000710876	6.57113e-05	0.00611712	0.0303944	0.100162	0.0860698	0.045299	0.0460696	0.465558	0.213096	0.00108722	0.00400839
	C05B5.2	0	0.000230152	0.000242266	0.000321002	0.000260436	0	2.42266e-05	0.000230152	0	0.00422148	0.0137607	0.142113	0.077955	0.0903348	0.0591916	0.381114	0.225985	0.00115076	0.00286479
	kel-10	0.00149731	0.000629121	0.000100659	0.00129599	0.00125824	0.00137148	0.00195027	0.000855604	0.0016483	0.0162062	0.0414716	0.144232	0.0819996	0.0514872	0.0289773	0.466569	0.154411	0.00153505	0.0025039
	ZK1128.3	0.00349707	0	0.00113565	0.00560613	0.00537179	0.000414601	0.000684993	0.00340694	0.000306444	0.0144029	0.0159892	0.110789	0.0384317	0.0680306	0.0274538	0.402037	0.296909	0.00171248	0.00382154
	Y45F3A.1	0.00420382	0.0194929	0.0766059	0.0289715	0.0261333	0.0138164	0.0103355	0.026883	0.017324	0.0398693	0.0342464	0.11428	0.0357458	0.0628698	0.0295338	0.266742	0.17723	0.00484644	0.010871
	col-92	6.06133e-06	3.24459e-05	3.20894e-06	3.6368e-05	0.00105253	4.36772e-05	8.36107e-05	0.058948	0.0192144	0.0561242	0.0428103	0.0691803	0.0488147	0.0395969	0.0644788	0.010018	0.174926	0.122761	0.291869
	col-94	2.44888e-05	9.76371e-05	7.31483e-06	0.000512038	0.00599784	0.0127571	0.0120812	0.0523325	0.0194867	0.0581354	0.0354582	0.0652585	0.14149	0.0713393	0.0966623	0.0397803	0.0988091	0.0833077	0.206463
	W09D6.4	0.000821487	0.00164939	0.00165581	0.000263133	0	0	7.05965e-05	0.00127716	0.000231043	0.0029458	0.0158008	0.0733562	0.090954	0.0490838	0.0395662	0.408529	0.305022	0.00228476	0.00648846
	Y47D3A.31	0.000590145	0.00209317	0.00292306	0.00252656	0.00153991	0.000129094	0.00475804	0.0041679	0.00138315	0.00575391	0.0209594	0.134701	0.0913525	0.0704762	0.0485486	0.368969	0.231991	0.00118951	0.00594755
	tbx-34	0.000314349	0.000671563	0.000157174	0.00010002	0	0	0	0.002129	0	0.00935901	0.0229332	0.113994	0.0914469	0.0500957	0.0331781	0.495413	0.176592	0.000528677	0.00308633
	wht-8	0.00080587	0.000890699	0	0.0017814	0	0	0.000381728	0.00165415	0	0.0074649	0.0171353	0.149171	0.0592102	0.0905968	0.045977	0.437121	0.185011	0.000551385	0.00224795
	Y47D3A.13	0.00607664	0.0139138	0.000202105	0	0.000224562	0.000134737	2.69474e-05	0	0	0.00595538	0.0161415	0.108989	0.0610134	0.0538858	0.0239248	0.391034	0.313645	0.000673685	0.00415888
	ZK1010.5	0.00234407	0.000269176	6.7294e-05	0.000684156	0.000684156	0	0.000493489	0.00154776	0	0.0128644	0.0617198	0.113031	0.0710176	0.0474535	0.043528	0.489384	0.153015	0.000493489	0.00140196
	T03F6.6	9.89198e-05	0.000514383	0.000461626	0.000323138	0.000441842	0.000962819	0.00188607	0.000824332	0.000402274	0.00609346	0.0186629	0.096948	0.115011	0.0662829	0.0457933	0.427531	0.213311	0.000883684	0.00356771
	tag-164	0	0.000878246	0.00225604	0.00138586	0.000982991	0.000547897	0.00102328	0.0177825	0.0198451	0.0144709	0.0350251	0.110707	0.0801943	0.0488595	0.0301182	0.227216	0.122511	0.214872	0.0713233
	T05D4.5	0.00185137	0.00114785	0.000444329	0.00192543	0.000370274	0.000888658	0.00207354	0.00629466	0.0014811	0.0115896	0.0169586	0.151775	0.0703892	0.103936	0.0442848	0.405265	0.165105	0.00159218	0.0126264
	cyn-2	0.00960884	0.00407003	0.00063586	0.000846061	0.000420403	0.00242257	0.000796139	0.00119552	0.00108517	0.00899926	0.0301613	0.0799397	0.124169	0.0464887	0.0544843	0.335949	0.283636	0.00562815	0.00946433
	tyr-2	0.000569012	0.000358916	0.00148381	0.00147943	0.05561	0.0196791	0.0182609	0.246969	0.0306785	0.12053	0.0235002	0.0670822	0.0666095	0.0480509	0.0299519	0.0401022	0.0904161	0.0178276	0.120841
	Y38C1AA.7	0.0001695	0	0	0	6.02966e-05	0	1.47392e-05	3.5508e-05	0	0.00223432	0.0182049	0.0455802	0.105656	0.032059	0.0412623	0.533876	0.216309	0.000980155	0.0035575
	F56A11.6	0.00020106	0.000274173	0.000877353	0.000292451	0.000237617	0.000329007	0.0022665	0.0015902	0	0.00530068	0.0377627	0.102266	0.115335	0.0493877	0.0624566	0.358307	0.260135	0.00071285	0.0022665
	C18H7.4	0.0108777	0.000344828	0	0.00159875	0	0	0.00178683	0.0030721	0.000438871	0.0137618	0.0307837	0.160752	0.101505	0.0969906	0.0375235	0.367931	0.169342	0.000721003	0.00257053
	F56B3.6	0.000648806	0.00349791	0.000655858	0.00108604	0.00107194	0.000197463	0.00078985	0.00254586	0.00137519	0.00579694	0.0186109	0.131827	0.0761924	0.088964	0.0507056	0.422556	0.177385	0.00471089	0.0113823
	clec-170	0.00026798	0.000206139	0.00202016	0.0257261	0.021727	0.104079	0.0267362	0.0758179	0.0393107	0.108573	0.0669127	0.10979	0.0575746	0.066253	0.0363217	0.0974624	0.0740451	0.0301581	0.057018
	clp-6	0.0178793	0.382855	0.100394	0.0080324	0.00836431	0.00106213	0.000464684	0.00342981	0.00190299	0.0045362	0.00862985	0.06406	0.0379935	0.0534829	0.0334794	0.175341	0.0950389	0.00070809	0.00234555
	prmt-6	0.0298064	0.0958713	0	0.0154788	0.0231727	0.10511	0.0118438	0.0501015	0.0124193	0.133735	0.0266865	0.016751	0.0309878	0.111804	0.0469815	0.0962954	0.0846636	0.0244752	0.0838155
	M70.3	0.00176826	0.000427492	0	0.00161281	0.00326448	0.00040806	0.000194314	0.00460525	0.00081612	0.0190234	0.0314206	0.166178	0.0822727	0.0859064	0.0355984	0.383071	0.181431	0.00054408	0.00145736
	M70.1	0.000659776	0.00384869	0.000549813	0.000934682	0	0.000164944	0.000329888	0.00489334	0.000549813	0.0355729	0.0490433	0.124863	0.0596547	0.0679569	0.0244117	0.425335	0.199307	0	0.00192435
	Y38F2AR.10	0.00127226	0.00293174	0.00108788	0	0.00149353	0.00164104	0.000331895	0.00400118	0.00236014	0.00684073	0.00540252	0.0583398	0.0403806	0.0621013	0.0284508	0.561198	0.211583	0.00350334	0.00708043
	Y69A2AR.19	0.000703222	0.000407128	0.00109184	0.000388623	0.000555175	5.55175e-05	0.000388623	0.00362714	0.000573681	0.0137868	0.0342173	0.166238	0.0727094	0.0601625	0.0327368	0.422211	0.189777	0.000166553	0.000203564
	Y54G2A.13	0.00107846	0.000659058	0	0.00227674	0.0006291	0	0.000329529	0.00233666	0.000299572	0.0121626	0.0360085	0.117672	0.0604236	0.0554207	0.0532638	0.453072	0.202241	0.0004194	0.00170756
	Y54G2A.15	0.000400916	0	0.000338551	0.0017373	0.00449026	0.00522082	0.00172839	0.0012562	0.00129184	0.00503372	0.0135688	0.0833727	0.116061	0.050257	0.0528674	0.36527	0.291893	0.00104238	0.00416953
	Y37E11B.10	0	0.000882855	0	0.000130257	2.89461e-05	0	0.000159203	0.000636814	0.00014473	0.00622341	0.0133876	0.109011	0.080253	0.0626682	0.0406258	0.472356	0.209092	0.00108548	0.00331433
	Y37E11AL.2	0.017161	0.0122833	0.00087229	0.00340015	0.000996902	0.000231424	0.000302631	0.00503792	0.000925695	0.0134582	0.0283939	0.11929	0.151084	0.0514829	0.0247089	0.355912	0.209474	0.000765479	0.00421903
	F56D6.13	0	0	0	0	0	0	0	0.00105399	0	0.000643342	0.00368211	0.0572438	0.145751	0.0469503	0.0295253	0.381447	0.302877	0.00201216	0.0288135
	clec-73	0.00343574	0.000469043	0	0.000293152	0.000574578	0.000257974	0	0.000422139	0	0.0171904	0.0376759	0.148687	0.0696998	0.0656074	0.0398452	0.389212	0.224109	0.000504221	0.00201689
	clec-79	0.000610279	0	0.000217957	0.000741053	0.000116244	0.000406853	0.000232487	0.000871827	0	0.0143125	0.0318653	0.11665	0.0725941	0.0626844	0.0407143	0.378329	0.276108	0.000203426	0.003342
	scrm-5	0.0307398	0.0468577	0	0.000546914	0	0.000241286	0.0007882	0.0037158	0.00217157	0.00460051	0.0222787	0.0813615	0.0903534	0.0503322	0.0589702	0.417907	0.183827	0.00125468	0.0040536
	F36A4.4	0.00110684	0.0043818	0	0	0	0.000208347	6.51084e-05	0.000221369	0.000260434	0.00811251	0.0263298	0.0846084	0.0730126	0.0443128	0.0256202	0.328843	0.396634	0.00177746	0.0045055
	R08C7.5	0	0.00122399	0	0.00837051	0.00347455	0	0.000355352	0.00371145	0.000947605	0.032337	0.0406681	0.11395	0.102499	0.0570932	0.0344691	0.414182	0.181743	0.000947605	0.00402732
	R105.1	0.000612354	0.000306177	0.000798722	0.0281017	0.0161076	0.000119808	0.000279553	0.0049787	0.00295527	0.00746805	0.0150825	0.161581	0.0751331	0.0596645	0.0265575	0.362034	0.232441	0.00288871	0.00288871
	F29B9.7	0.00496173	0.00139148	0.0016295	0.00483357	0.00133656	0.00256326	0.00236186	0.002252	0.00124501	0.015764	0.0289099	0.138105	0.085741	0.0784357	0.0407375	0.380003	0.19576	0.00344209	0.0105277
	R11E3.1	0.000879549	0.00178287	0.0184705	0.0130268	0.00972259	0.00725034	0.00506335	0.0120522	0.00601422	0.0253168	0.0291678	0.182827	0.0535099	0.0899993	0.0379157	0.334276	0.150902	0.0097939	0.0120284
	mpz-4	0.00553158	0.000545716	0.000694548	0.00198442	0	0.000396884	0.000396884	0.00312547	0	0.0094012	0.0241851	0.154983	0.0779134	0.0783599	0.0345289	0.424964	0.178226	0.00133949	0.00342313
	T08B6.4	0.00228182	0.000273176	0.000401729	0.000184795	0	0	2.41037e-05	0.000674905	0	0.00736771	0.0211309	0.132715	0.0807315	0.0556314	0.0341791	0.452516	0.210763	2.41037e-05	0.00110074
	E03H12.5	0	0	0	0.000143572	0.000138787	7.17861e-05	0.000425931	0.000335002	0.000181858	0.0053696	0.0116485	0.152062	0.077754	0.0813002	0.0399035	0.416058	0.206175	0.00187123	0.00656125
	E03H12.7	0	0	0.000734634	0	0.000454773	0	0.000128269	0.001341	0	0.0104948	0.0127103	0.17728	0.104143	0.0851126	0.0302366	0.339517	0.23443	0.000524739	0.00289189
	ssq-2	7.11648e-05	0.000349545	5.44202e-05	9.00026e-05	4.39548e-05	0	3.55824e-05	5.23271e-05	3.13963e-05	0.00146725	0.00796628	0.0657479	0.127176	0.0521952	0.0520131	0.470268	0.215676	0.00111771	0.00564505
	ssp-11	6.88619e-05	0.00128334	0	0	0	0	0	0	0	0.00381871	0.0036622	0.192757	0.0727557	0.299593	0.0427006	0.265776	0.111563	0.00237887	0.00364342
	T28H11.7	0.000123226	0.0016389	0	9.85804e-05	0.000560676	0.000166354	0.000246451	0	0.000135548	0.00540344	0.0108562	0.0906386	0.0765046	0.0580146	0.0324699	0.398585	0.310781	0.00189151	0.0118851
	ssq-4	0.000208508	0.00244448	9.87671e-05	0.000148151	5.76141e-05	2.19482e-05	8.50494e-05	0.000282584	7.68188e-05	0.00243351	0.0127108	0.0780452	0.0918369	0.0739546	0.0737241	0.481297	0.176228	0.00111113	0.00523465
	C09B9.2	0.0026151	0.000997867	0	0	0	0	0.000154841	0.000498933	0	0.00891198	0.0228133	0.167005	0.0792616	0.0964318	0.0413254	0.390011	0.185672	0.000980662	0.00332049
	C09B9.4	0	0	0	0	0	0.000748703	0.00151078	0.00151078	0.0011899	0.0095727	0.0286245	0.098147	0.0727579	0.0604177	0.0455506	0.489224	0.187737	0.000788812	0.00221937
	msp-55	5.68549e-05	0	0	6.09159e-05	0.000467022	0	0.000121832	0	0	0	0.00197774	0.0530253	0.186943	0.111289	0.0539837	0.451245	0.10588	0.0162605	0.018689
	msp-57	6.94411e-05	0	0	1.04817e-05	0	0	0	0	0	0	0.00674365	0.0706373	0.216765	0.0581065	0.0406964	0.466099	0.116649	0.0132934	0.0109298
	msp-53	0.000203841	1.83349e-05	1.18638e-05	1.61779e-05	1.50993e-05	5.39262e-07	1.56386e-05	2.69631e-06	1.40208e-05	0.000217323	0.00239918	0.0135651	0.151393	0.0138536	0.0512326	0.443911	0.31362	0.00189712	0.00761223
	R13H9.5	0.00151617	0.00257509	0	0	0	0	0	0	0	0.0108539	0.0339815	0.0713323	0.160642	0.0714767	0.0368935	0.328119	0.28261	0	0
	rmd-6	0	0	0	0.00143916	0	0	0	0	0	0.013874	0.0337823	0.0646864	0.0743817	0.0794062	0.062818	0.493719	0.15832	0.00362314	0.0139497
	tkr-3	0	0	0.0167677	0.0756915	0.184729	0.112543	0.0879121	0.0740811	0.0355248	0.0278515	0.0110837	0.0557977	0.0200834	0.0831754	0.0516294	0.0463244	0.0437666	0.00814703	0.064892
	nspd-3	0	0.000738704	0	0	0	0	0	0.00035387	0	0.00206572	0.00478388	0.0726341	0.0884189	0.0616	0.0435216	0.413849	0.281294	0.0144379	0.0163024
	C24D10.2	0.000165744	0.00267476	0.000462939	0	0	0.000171459	0	0.000788711	0.000188605	0.00604679	0.015517	0.10335	0.101692	0.0597992	0.0398242	0.37813	0.27158	0.00513234	0.0144769
	nspd-6	0.000117546	6.71693e-05	0	0.000319054	0	0	0	0.00074446	0	0.00190313	0.0258602	0.0512726	0.0948487	0.0383873	0.0264423	0.594907	0.160154	0.00249646	0.00247967
	C24D10.1	0.00133117	0.00301948	0.000714286	0.000422078	0	0.000616883	0.000649351	0.00344156	0.00113636	0.0122403	0.0326948	0.158214	0.0857143	0.0874026	0.0399675	0.362532	0.205909	0.00178571	0.00220779
	Y59E9AL.3	0.000858479	0	0	0	0	0	0.000881681	0.000962888	0	0.00730867	0.0348032	0.093783	0.486085	0.0856506	0.189387	0.0306152	0.0184341	0.00534809	0.0458822
	Y59E9AL.6	7.89611e-05	0	0.000178978	4.21126e-05	0.000263204	0	0.000194771	1.57922e-05	0	0.00290577	0.0174136	0.130023	0.0747656	0.097917	0.0540094	0.383719	0.219786	0.0029163	0.0157712
	Y59E9AL.2	0	0	0.000298583	0	0.000509347	0	0	0	0	0.00132899	0.013202	0.0410756	0.107308	0.0443307	0.103093	0.353153	0.303073	0.00258772	0.0300398
	msp-19	0.000134178	6.6022e-05	2.40468e-05	0	1.87821e-05	0	0	0	0	0	0.00301467	0.00247454	0.15622	0.00255736	0.0408597	0.548363	0.240245	0.000836516	0.00518657
	F36H12.5	0.000446293	0	0	0	0.000912871	0.000324577	0.000121716	0.000527437	0	0.00896643	0.00819556	0.166528	0.0746323	0.0929709	0.0378537	0.386652	0.213308	0.00269804	0.00586266
	F36H12.3	0	0	0.000450751	0.00155058	0.001803	0	0.000468781	0.000685141	0.000613021	0.00613021	0.0206083	0.128121	0.0828661	0.0774751	0.0477075	0.395038	0.228314	0.0016227	0.0065449
	msp-51	0.000460305	0.000219193	0	0.000107018	6.18898e-05	0	0	0	0	0.000829066	0.00427169	0.0200278	0.210717	0.0120788	0.0263986	0.546426	0.15589	0.0114586	0.0110538
	msp-113	0.000203712	1.8763e-05	1.17939e-05	1.60826e-05	1.55465e-05	5.36086e-07	1.55465e-05	2.68043e-06	1.39382e-05	0.000217651	0.00239898	0.0135662	0.151395	0.013853	0.0512337	0.4439	0.313627	0.00189721	0.00761295
	ZK354.7	0	0	0	0	0.00053642	0	0.000352908	0.00125635	0	0.00758046	0.0086533	0.14153	0.0175184	0.12061	0.0387069	0.457778	0.194636	0.00293619	0.00790514
	ZK354.8	0.00157217	0	0.000459559	0.0137384	0.012142	0.00104005	0.000507933	0.00520027	0.00544214	0.0093363	0.0250822	0.116172	0.084583	0.0377806	0.0395704	0.409975	0.23169	0.00135449	0.00435372
	ZK354.3	0.00329761	0.00491799	0.00599824	0.00224579	0.00471899	0.00699321	0.00085283	0.00238792	0.000397987	0.00975069	0.00608352	0.219689	0.0360747	0.140632	0.0407368	0.314836	0.190067	0.00167723	0.00864201
	msp-59	0.000147812	5.46188e-05	2.9699e-05	0	2.08234e-05	0	0	0	0	0.000511369	0.00146481	0.0126856	0.143152	0.0302988	0.0248314	0.576662	0.205258	0.000908721	0.00397454
	ZK354.2	0.00612037	0.0016917	0.000330087	0.000398856	0.000811465	4.12609e-05	6.87682e-05	0.000440117	0	0.00797711	0.0227898	0.118364	0.112959	0.0561286	0.0504621	0.401153	0.216359	0.00075645	0.00314958
	msp-65	0.000117141	0	0	0	0	0	0	0.00210853	0	0	0.000483205	0.107784	0.110654	0.297698	0.0229449	0.352945	0.0981492	0.00474419	0.0023721
	ZK616.61	0	0	0	0.00270542	0.00185514	0.000115947	0.000193244	0.00351704	0	0.0142228	0.0240009	0.17593	0.0856845	0.0827858	0.0289093	0.382971	0.195718	0.000811626	0.000579733
	B0273.1	0.00115185	0.00217452	0.000387538	0.00726635	0.00224988	0.00146403	0.0010442	0.00173316	0.00177622	0.00656662	0.0132409	0.0961849	0.0591965	0.0708872	0.0464185	0.381951	0.28089	0.011357	0.014059
	C39H7.1	0.000418855	0.000266851	0	6.41794e-05	0.000304008	2.02672e-05	0	6.41794e-05	0.000104714	0.00314817	0.0205813	0.0659765	0.0886386	0.0445979	0.0654056	0.376169	0.327501	0.000959314	0.00577953
	C55C3.4	0.000854855	0	0.000899847	0	0.000899847	0	0	0.00301449	0	0.00400432	0.0103032	0.088365	0.0579501	0.0745973	0.0374336	0.461981	0.256726	0.000539908	0.00242959
	C55C3.3	0.130812	0.00577894	0.00163847	0.00374192	0.00524754	0.00126207	0.000265698	0.00214773	0.000752812	0.0268798	0.043641	0.140333	0.082765	0.0722478	0.0400319	0.328979	0.111638	0.00057568	0.00126207
	C31H1.5	0	0.00108436	8.43394e-05	0.000409648	0.000674715	0	9.63879e-05	0.000891588	0	0.00645799	0.00896407	0.129678	0.0410492	0.0877009	0.0485554	0.463047	0.207704	0.000445794	0.0031567
	pck-3	0.00113931	0	0	0.000232082	0.000147689	0.000316476	0.000147689	0.00145579	0.000759542	0.00721565	0.0274912	0.125219	0.0723674	0.0650463	0.0375129	0.444353	0.214001	0.000443066	0.00215203
	H32C10.1	0.000627402	0.00137244	0.00394087	0.00207827	0.00286252	0.0015489	0.0012352	0.00254882	0.000764646	0.00480354	0.0189789	0.109384	0.0551721	0.060956	0.0418791	0.401321	0.282762	0.00149008	0.00627402
	sams-5	0.021106	0.0731848	0.199012	0.00927833	0.0107124	0.000698632	0.000845713	0.00144629	0.000171594	0.0432294	0.089621	0.0824141	0.11335	0.0630607	0.0352258	0.108006	0.140253	0.00290484	0.00547875
	C01G5.4	0.000508302	0.00118604	0.000593019	0.00160962	0.000677736	0	0.000593019	0.00499831	0	0.0643002	0.0803965	0.200271	0.0703151	0.0792952	0.0346493	0.312098	0.146391	0.000593019	0.00152491
	C43G2.3	0	0.000611474	0.000340821	0.000882126	0	0.000581401	0.000601449	0.00103249	0.00048116	0.000731764	0.0041901	0.0933851	0.0410289	0.0731363	0.0254714	0.521356	0.22008	0.00638539	0.00970339
	C17H12.3	0	0.00223877	0.00113047	0.000967918	0.00104181	0.000206883	0.000591095	0.00146296	0.000531986	0.00973829	0.0272643	0.121322	0.0610971	0.0613187	0.044443	0.398147	0.261441	0.00157379	0.00548241
	C17H12.12	0.000548988	0.00169576	0.00719784	0.00509949	0.00226915	0.00112238	0.000548988	0.00375752	0.00136637	0.00607547	0.00762483	0.173675	0.0275348	0.163672	0.056619	0.40813	0.128658	0.00112238	0.00328173
	C17H12.5	0	0.00105107	0.000772217	0.00139428	0.00296017	0.000707866	0.0021665	0.00193054	0.00137283	0.0100603	0.0284219	0.180356	0.0758918	0.0766855	0.0433943	0.379009	0.188185	0.00274566	0.00289582
	ZC477.7	9.81074e-05	5.35131e-05	0	3.1216e-05	0	0	0	0.00023189	0.000138242	0.00473145	0.0151264	0.085572	0.0725727	0.0392786	0.0307388	0.358868	0.384536	0.00146269	0.00655982
	ssq-3	0.000508015	0	0	4.80555e-05	0	0	7.55157e-05	0	8.92459e-05	0.00361789	0.0227577	0.0609824	0.0762228	0.0508701	0.075351	0.504802	0.196664	0.00103663	0.00697491
	C34D4.3	0	0.000142446	0	0	0	0	0	0.000282153	0	0.00171483	0.00560745	0.0737598	0.0835365	0.0542419	0.045654	0.467111	0.251212	0.00483495	0.0119025
	C34D4.2	0.00217323	0.00210312	0	0.00304953	0.00257633	0.000140208	0.000385573	0.000245364	0.000595885	0.0357706	0.0857899	0.142697	0.137001	0.0441305	0.0162116	0.337201	0.188843	0.000192786	0.000893827
	R13A1.3	0	0.00108686	0.0295301	0.0456248	0.0394968	0.0201415	0.022269	0.0450005	0.0286514	0.0274489	0.0273795	0.0861622	0.0275645	0.0476829	0.0220609	0.284039	0.173804	0.0178291	0.0542272
	F42C5.5	0.000564001	0.000846002	0	0	0.00215346	0.00707565	0.00825493	0.00551183	0.00256364	0.0041531	0.00648602	0.115697	0.0400441	0.104674	0.0600149	0.367344	0.26867	0.00125618	0.00469147
	C46A5.1	0.00143093	0.000330215	0.000843882	0.00799853	0.00689782	0.00267841	0.000440286	0.00381581	0.00286186	0.00796184	0.00554027	0.121666	0.0272977	0.112567	0.0414603	0.423702	0.219336	0.00447624	0.00869565
	T06C10.3	0.00216527	0.0020142	0	0.00241704	0.00231633	0.00070497	0.00030213	0.00276953	0	0.0335868	0.0504054	0.180623	0.0901355	0.0864595	0.0357521	0.289541	0.217483	0.000151065	0.00317237
	C26B2.2	0.000355136	0.000756593	0.000756593	0.00472485	0.00457044	0.00673214	0.00154407	0.00466308	0.0035668	0.00850781	0.0180965	0.082376	0.119542	0.0533167	0.0345562	0.298793	0.342073	0.00457044	0.0104997
	F42G8.8	0.00176461	0.0153707	0.00127702	0.00116093	0.000185748	0.000348278	0.000139311	0.00255404	0.000255404	0.0113771	0.0219183	0.164968	0.0700968	0.0693538	0.0300448	0.376233	0.22998	0.00109127	0.0018807
	B0218.7	0	0	0	0	0.00042331	0	2.93965e-05	0.000329241	4.11552e-05	0.00245755	0.00938338	0.110543	0.0749553	0.0589636	0.0405084	0.4311	0.264052	0.00192841	0.0052855
	C07G1.6	0.000502693	0.000754039	0.00211849	0.00254937	0.00642729	0.00206463	0.002693	0.0070377	0.00387792	0.0247217	0.032675	0.152567	0.0523878	0.108725	0.0479892	0.374022	0.167594	0.00330341	0.00798923
	F35H10.2	0.00170494	0.0115412	0.0016758	0.00738809	0.022718	0.0226743	0.0142953	0.0378002	0.00658662	0.0189584	0.00955934	0.115339	0.0332974	0.0755567	0.0324376	0.345797	0.197701	0.011206	0.0337637
	F17E9.5	3.17177e-05	4.58145e-05	6.69596e-05	0	2.58441e-05	0	0	5.99113e-05	3.52419e-05	0.00297089	0.0124216	0.108147	0.152755	0.0544041	0.0521663	0.424394	0.187234	0.00116533	0.00407632
	ant-1.4	0.0744634	0.00881028	0.00134473	0.00237149	0.00325252	2.64971e-05	0.000105988	0.000616057	0	0.0418521	0.10891	0.108161	0.155737	0.0212838	0.0170178	0.247966	0.207578	0.000125861	0.000377583
	C28C12.11	0	0.00230889	0.00055973	0.00158124	0.00703861	0.00929152	0.00481368	0.0133216	0.00446385	0.0157564	0.020808	0.125575	0.0463457	0.0723451	0.0321705	0.340176	0.286022	0.00594713	0.0114745
	F42A9.7	0	0	0	0.000431107	0.000135249	0	4.22654e-05	0.000481826	0	0.00243449	0.00579882	0.106298	0.0829839	0.057109	0.0350211	0.443001	0.263288	0.000659341	0.00231615
	grsp-2	0.000736958	0.00291274	0.000301217	0.00744562	0.00632264	0.0187515	0.122543	0.0249484	0.0352512	0.0399858	0.0635247	0.0229949	0.0646593	0.0219801	0.0249367	0.0470191	0.219696	0.0538799	0.222111
	col-118	0	0.00343716	0.00271311	0.0249062	0.0570474	0.0362802	0.0696503	0.133764	0.0495101	0.0545119	0.0247537	0.0668818	0.105035	0.0336115	0.0450049	0.0191971	0.0469274	0.10656	0.120209
	hdl-2	0.000541899	0.0010838	0.00330066	0.00379329	0	0	0	0.00522193	0.00187201	0.0197547	0.0379329	0.164885	0.0553229	0.0950786	0.0348786	0.363121	0.207252	0.00172422	0.00423666
	C27B7.6	0.000557372	0.00178359	0.0117791	0.00572235	0.0047934	0.00263823	0.00193222	0.00245244	0	0.0109245	0.010813	0.163236	0.0616454	0.10185	0.0360806	0.440696	0.138265	0.000891795	0.00393876
	C53D6.10	0	0.000584004	0	0	0.000256142	0	9.22112e-05	0.000532776	0	0.00663921	0.010215	0.112549	0.0569763	0.0718428	0.043493	0.446989	0.241368	0.00197742	0.00648552
	C01F6.2	0.00802053	0.000595811	0.00098538	0.00300197	0.00485815	0.00827261	0.00373528	0.0052248	0.00270407	0.0225492	0.0184472	0.193364	0.0415234	0.0875613	0.0370549	0.343691	0.214859	0.00123745	0.0023145
	F49C12.15	0.0015895	0.000519646	0.000990383	0.00214583	0.000770298	0.00157116	0.000146723	0.00243316	0.00167509	0.0183527	0.0192697	0.172345	0.0290023	0.13847	0.0476118	0.41719	0.141472	0.00136942	0.00307508
	F27C8.5	0.000869161	0.000764262	0.00026974	0.000374638	0.000104899	0.000869161	0.000209798	0.0014536	0.000449566	0.0221037	0.0355757	0.131093	0.0524194	0.0599571	0.0292218	0.46136	0.201361	0.000449566	0.00109394
	htas-1	0	0.000180326	0	0.00029098	0.000336061	4.09831e-05	6.96713e-05	0.000131146	0	0.00233604	0.00457371	0.0753597	0.0588476	0.0545895	0.0210817	0.543657	0.225956	0.00395487	0.00859416
	msp-76	0.000326105	0.000272774	0.00013289	0	8.21818e-05	0	5.24565e-06	0.000272774	0	0.00121874	0.00894208	0.0716905	0.160295	0.0691176	0.0613662	0.309446	0.301317	0.00721539	0.00829949
	ant-1.3	0.0757639	0.00754242	0.000839157	0.00336162	0.00227272	9.49046e-05	7.49247e-05	0.000459538	8.99096e-05	0.0272826	0.071603	0.11963	0.142682	0.0280468	0.0206842	0.260748	0.238066	0.000179819	0.000579418
	K01H12.4	0.0005612	0.000457821	0	0	0	0.000132916	0	0.00104856	0	0.00490312	0.00911212	0.149102	0.0664136	0.102138	0.0532254	0.386386	0.221896	0.000723653	0.00389887
	C28D4.7	0.000162522	0	0	0.000796359	0	4.87567e-05	9.75134e-05	0.00196652	0	0.00752478	0.00697221	0.197952	0.032407	0.168389	0.0462214	0.397855	0.133057	0.000861368	0.00568828
	C28D4.5	0	0.00028675	0	0.00077996	0.00026381	0.00020646	0	0.00032116	0	0.00615939	0.0148536	0.153182	0.0469696	0.0837654	0.0450083	0.439955	0.204843	0.00090613	0.00250046
	msp-79	1.08294e-05	6.65232e-05	3.97076e-05	0	0	2.57842e-06	1.49548e-05	8.76662e-06	4.64115e-06	0.000658012	0.00966752	0.0378151	0.1574	0.0193583	0.0638571	0.421364	0.27696	0.0035742	0.00919774
	msp-78	0.000155658	0.00115786	0.000176468	2.33071e-05	0	0	4.24522e-05	0.000268864	0	0.00161402	0.00740167	0.052908	0.185109	0.0380422	0.0873659	0.353263	0.24451	0.0071661	0.0207949
	msp-81	4.2769e-05	0	2.13845e-05	0	0	0	0	1.59246e-05	0	0.00202197	0.00455353	0.0969437	0.128766	0.0468498	0.0247173	0.469385	0.222637	0.00198102	0.00206383
	msp-10	0	3.35158e-05	0	0	0	0	0	0	0	0.000857447	0.0017931	0.0345511	0.061887	0.0444755	0.0350054	0.504189	0.311657	0.00155942	0.00399118
	msp-56	5.87064e-05	0.000339658	0	4.19331e-06	0	0	0	0	9.22529e-05	0.00435685	0.00549743	0.0680533	0.155492	0.0682126	0.0348758	0.401707	0.255461	0.00122864	0.00462103
	nspd-2	0.000139879	0.000311414	0	2.79757e-05	0	0	1.36198e-05	4.30679e-05	1.65646e-05	0.00068062	0.00676129	0.0604603	0.101013	0.0276459	0.0330526	0.474314	0.263232	0.0131788	0.0191089
	ssp-10	0	0	0	3.08043e-05	0	0	0.000122076	7.41585e-05	0	0.00175128	0.0132458	0.0677079	0.113913	0.0479189	0.0557387	0.430459	0.260738	0.00245522	0.00584483
	ssq-1	7.67874e-05	0.000388088	0.000109993	5.39587e-05	0	0.000105842	0.000701463	5.18834e-05	9.96161e-05	0.00169555	0.00545398	0.0866265	0.137578	0.0642316	0.0406413	0.476061	0.17762	0.00181177	0.00669295
	F32B6.10	0.000835771	0.00696476	0.00689511	0.00703441	0.00710405	0.00243767	0.00355203	0.00564145	0.000905419	0.00710405	0.00647723	0.0961833	0.0302271	0.0899847	0.0309932	0.487046	0.201212	0.0014626	0.00793982
	F32B6.4	0.000116401	0.000491473	0	0.000181069	0.000142268	0	2.15558e-05	8.19121e-05	0	0.00414734	0.0219697	0.0968934	0.113612	0.049074	0.0470218	0.402831	0.258139	0.00100019	0.00427667
	sss-1	5.9082e-05	0	0	0	0	0	6.56467e-06	0.000107223	0	0.00121446	0.00541804	0.127611	0.0363967	0.106947	0.0447732	0.45589	0.215691	0.00225168	0.00363464
	msp-77	0	3.45403e-05	0	0	0	0	0	0	2.7898e-05	0.000661248	0.00876859	0.0191981	0.105748	0.0184615	0.0444458	0.519975	0.277107	0.00153704	0.00403557
	dur-1	0.000122626	0.00061824	0.00035255	0.0246223	0.117731	0.0534752	0.0477935	0.0932673	0.145021	0.0957709	0.0937629	0.0550387	0.055524	0.00942688	0.00915608	0.0132538	0.0431286	0.0736931	0.0682414
	kin-5	0.00274694	0.000392421	0	0.000308331	0.000448481	0.00022424	8.40901e-05	0.00109317	0	0.0261801	0.0347012	0.159463	0.0569571	0.0870613	0.033552	0.37479	0.219475	0.000700751	0.00182195
	C47E12.11	0	0.00138956	0	0	0	0	0.000173696	0.000868478	0	0.0115681	0.010387	0.186097	0.0413743	0.125999	0.0322726	0.380949	0.205968	0.000868478	0.00208435
	msd-1	4.43423e-05	4.70029e-05	0	5.58713e-05	5.23239e-05	0	2.21712e-05	5.05502e-05	7.09477e-06	0.000861128	0.00828935	0.0487021	0.124102	0.0402513	0.0466472	0.492221	0.222709	0.00412472	0.0118128
	gipc-2	0.000105726	5.71491e-05	8.28663e-05	0.000817233	0.000457193	4.28619e-05	7.14364e-05	0.000170019	0	0.00413903	0.0113427	0.117361	0.0758155	0.102658	0.0623469	0.409512	0.203377	0.00224025	0.00940246
	msd-2	0.000163416	0	0	7.16515e-05	0.000143931	0	2.57694e-05	0	0	0.00045505	0.00729965	0.0224514	0.111568	0.0220649	0.0415208	0.559347	0.227254	0.0016505	0.00598478
	frk-1	0.00343404	0.00312186	0.00402373	0.0016303	0.00110999	0.0150543	0.0118284	0.00419716	0.00114468	0.0219224	0.0389885	0.16088	0.0593846	0.063339	0.0294495	0.33501	0.240938	0.00149155	0.00305248
	T04B2.7	0	0.0038431	0	0.000596342	0.00145773	0.00331301	0.00185529	0.00781871	0.00145773	0.00284919	0.00377684	0.150411	0.0180228	0.127949	0.038431	0.433475	0.198118	0.00132521	0.00530082
	W01B6.2	0.000945659	0.0010452	0	0.000338447	0.000398172	8.95888e-05	4.97715e-05	0.000905842	0.000159269	0.0110991	0.0333569	0.127495	0.0866821	0.0710738	0.0409918	0.42268	0.198569	0.00110493	0.00301616
	C04G2.2	0.00106918	0.00790153	0	0.000990951	0	0.000417243	0.000312932	0.00166897	0.000417243	0.0149425	0.027538	0.165072	0.0689493	0.0759381	0.0403161	0.388844	0.200668	0.000938796	0.00401596
	C04G2.5	0.000239349	0	0.000574438	0.00074996	0.00154779	0	7.9783e-05	0	0	0.0133876	0.0321685	0.12885	0.0462901	0.06397	0.0329982	0.417983	0.251955	0.00236158	0.00684538
	msp-36	4.11854e-05	1.51201e-05	0	5.64184e-07	6.77021e-07	0	1.12837e-06	0	0	0.000465113	0.0105777	0.0136297	0.177401	0.0111172	0.0535254	0.522393	0.207551	0.000788165	0.00249347
	C04G2.8	0.000788064	0.000152465	0.000201966	0.000261368	0.000186126	3.56411e-05	5.14816e-05	0.000122764	5.34616e-05	0.00390864	0.0303662	0.102995	0.145065	0.0433594	0.0434505	0.436948	0.185405	0.00171275	0.00493629
	C04G2.9	0.000162093	2.2248e-05	0	2.2248e-05	6.46251e-05	0	1.37726e-05	5.61497e-05	0	0.00265811	0.0180505	0.0707486	0.101614	0.0392487	0.0443233	0.500066	0.218654	0.000881445	0.00341348
	K08F4.5	0	0	0	0	0	0	0.000157052	0.000879494	0.00103655	0.00752281	0.0134594	0.18039	0.060371	0.0932577	0.0323685	0.349238	0.256859	0.000455452	0.00400484
	msp-38	0	3.45261e-05	0	5.34076e-05	4.69339e-05	0	2.42762e-05	1.13289e-05	0	0.000841574	0.00497661	0.011371	0.118478	0.012363	0.0312326	0.566099	0.247742	0.00157417	0.00515194
	T14G10.8	0.0237988	0.00618718	0.00781741	0.00523086	0.00630913	0.00148903	0.00179711	0.00377392	0.00272775	0.0169955	0.0378163	0.149462	0.119238	0.0794578	0.0436761	0.35962	0.131343	0.00117454	0.00208593
	abt-1	0.000759013	0	0.000695762	0.00101202	0.00113852	0.00196078	0.000379507	0.00417457	0.000822264	0.0270715	0.029222	0.22315	0.0387097	0.0967109	0.0270082	0.387413	0.155661	0.000189753	0.00392157
	F01G10.5	0.00076032	0.00125229	0.00120757	0.000581421	0.00183371	0	0.000134174	0.00192316	0	0.0694575	0.0633302	0.17058	0.0517018	0.076524	0.0195	0.363746	0.176528	0.000402522	0.000536697
	nspd-7	0.00136604	0.000979541	6.5116e-05	0.00153898	0.00179804	0.0004054	0.000971139	0.00135973	0.00395667	0.00329431	0.013577	0.0727773	0.115832	0.0198828	0.0286966	0.42036	0.295445	0.00721317	0.0104816
	R09E10.6	9.17657e-05	0	2.60698e-05	3.23266e-05	1.45991e-05	7.29954e-06	5.21396e-06	7.19526e-05	2.71126e-05	0.00232855	0.00903684	0.108668	0.0788789	0.0870961	0.0636009	0.424808	0.218274	0.00145469	0.00557685
	acs-18	0.00017806	0	0	0.000195865	0.000765656	0.000106836	0.000160254	0.00128203	0	0.00975766	0.0178238	0.180766	0.0358078	0.0962946	0.0349709	0.436727	0.18244	0.000338313	0.002386
	R09E10.2	0.000184396	0	0	0	0	0	7.73276e-05	0.000945776	0	0.000160603	0.00157629	0.049793	0.023341	0.0382058	0.0259642	0.504693	0.323889	0.00579957	0.0253694
	R09E10.1	0	0.00170429	0.00492611	0.0116732	0.0175799	0.0133308	0.0329886	0.00707399	0.00350197	0.0161324	0.0228562	0.111433	0.0724675	0.0588098	0.0254477	0.391147	0.200103	0.00240469	0.00642028
	Y43C5B.3	0.000790654	0.00261904	0.000296495	0.00824257	0.0145579	0.00378526	0.00152201	0.00586073	0.00464509	0.0154276	0.0149434	0.0922397	0.0438912	0.0779486	0.0451464	0.435127	0.215364	0.00382479	0.0137673
	mpz-5	0.00159224	0.0445826	0.0185636	0.00310955	0.00181702	0.00318447	0.00320321	0.00576952	0.00076802	0.0155665	0.0165967	0.108197	0.0359284	0.0711636	0.0266747	0.429305	0.200697	0.00280983	0.0104713
	spe-26	0.00125942	0.00262096	0.00139558	0.00922443	0.0130708	0.00287625	0.00127644	0.00296135	0.00233164	0.0147387	0.0205252	0.129636	0.0471093	0.0703065	0.0318941	0.43331	0.210443	0.000970097	0.00405058
	nkb-2	0.000297624	0	0	0.000407275	0.00244365	0.000704898	0.000219302	0.00134714	0.000234966	0.0132051	0.0177008	0.164053	0.0577233	0.104388	0.0364981	0.407024	0.188083	0.000736227	0.00493429
	epi-1	0.00123277	0.0209616	0.202468	0.0525829	0.034028	0.0284035	0.0186909	0.100847	0.06637	0.127623	0.0759284	0.128484	0.0282494	0.0408082	0.0142131	0.0169505	0.0291785	0.003023	0.00995731
	R102.10	0.00148887	0.00287848	0.000794064	0.000893322	0	0.000744435	0.000223331	0.00344922	0.00168739	0.0115636	0.0283382	0.135636	0.0749398	0.0711432	0.0405221	0.453634	0.167424	0.00280404	0.00183627
	ssp-34	0.000113158	0.000185386	0	0	0	0	5.53751e-05	0.000163718	0	0.00104009	0.00862407	0.0714941	0.118455	0.0499387	0.0526088	0.46733	0.22079	0.00341881	0.00578309
	T25B9.6	0.000490174	0.00106947	0	0.000534736	0.000623858	6.68419e-05	4.45613e-05	0.00122544	0	0.0216345	0.0401274	0.168419	0.0567042	0.0594448	0.0310147	0.413841	0.20369	0.000490174	0.000579297
	F13E9.5	0	0.000939723	0	0.000369177	0	0.00198013	0.00164452	0.00399382	0.000402739	0.00234931	0.00704793	0.150121	0.0427574	0.0919587	0.0319506	0.369278	0.281816	0.00325547	0.0101356
	ZK596.2	0.00353001	0.0225248	0.00260548	0.00132375	0.00315179	0.000315179	0.000714406	0.00266852	0.000378215	0.00310977	0.00420239	0.103547	0.0646747	0.0846571	0.0476551	0.384792	0.256346	0.00300471	0.0108001
	Y69E1A.1	0.000189412	5.55173e-05	0	0	0	0	6.53144e-06	8.81745e-05	0	0.00382416	0.0129355	0.109843	0.0848826	0.0713038	0.0392442	0.506687	0.168763	0.000558438	0.0016198
	Y69E1A.2	0.000823596	0.000450497	2.7784e-05	1.78611e-05	4.36605e-05	0	0	0.000406836	0	0.00395921	0.0158627	0.074326	0.0726908	0.0514519	0.0468299	0.533311	0.195393	0.000893056	0.00351269
	F36H1.3	0.00109256	0.00109256	0.000312159	0.013298	0.00380833	0.00037459	0.000156079	0.00346496	0.000686749	0.015327	0.0368035	0.166131	0.0734509	0.0658655	0.028781	0.433713	0.149867	0.00103012	0.00474481
	M7.7	0.000494624	0.00179627	0	2.60329e-05	0.000963216	0.00760159	0.00275948	0.0036446	0.00072892	0.00994455	0.0178846	0.119855	0.0515711	0.0549033	0.0303022	0.426835	0.259027	0.00195246	0.00971025
	C08F8.6	0.00230188	0.00149549	0.00170076	0.00284437	0.00322557	0.000410527	0.000381204	0.00325489	0.00115827	0.00916355	0.028297	0.174533	0.0617403	0.0825599	0.0441023	0.36361	0.215409	0.000821054	0.00299098
	C05C12.1	0.00293549	0.00140103	0.00306892	0.00480352	0.00473681	0.000433651	0.000767229	0.00110081	0.000333578	0.00860631	0.0291547	0.184769	0.074488	0.0960705	0.0366602	0.345153	0.199847	0.0023684	0.00330242
	C05C12.5	0.000155656	0.000339251	0.000119736	0.00063859	0.00153661	0.000969859	0.000626616	0.00153262	0.000722405	0.00299339	0.0104689	0.0689198	0.092396	0.0436476	0.0419873	0.493434	0.235249	0.0012213	0.00304128
	F54D1.1	0.000823876	0.00142917	0	0.00307692	0.00702816	0.0152165	0.00541404	0.00551492	0.000554855	0.00712905	0.00835645	0.153913	0.037293	0.111845	0.0316604	0.394485	0.208676	0.00174863	0.00583438
	T22B3.3	0.000176216	0	0	0	0.000276911	0	8.81079e-05	0.000805558	0.000188803	0.0052676	0.00988068	0.104402	0.0649481	0.06014	0.0262184	0.485859	0.236557	0.00163	0.00356208
	alg-3	0.00134611	0.000151981	0	0.000162836	0.000173692	0	0.000184548	0.00289849	0.00130269	0.0198335	0.0610528	0.162098	0.0660573	0.0541485	0.0395041	0.40581	0.183375	0.000488509	0.00141125
	F38H4.4	0.00048646	0.000466191	0	0.00107427	0.000790498	4.05383e-05	0.000385114	0.000871575	0	0.00638479	0.0141073	0.130006	0.0620642	0.0788066	0.0503689	0.427396	0.222981	0.000770229	0.00299984
	hdl-1	0	0.00104615	0	0.000492308	0	0.000246154	0	0.00596923	0.000430769	0.00369231	0.0114462	0.192062	0.0530462	0.115015	0.0376	0.426215	0.148677	0.000123077	0.00393846
	unc-22	0.000103299	0.000346789	0.0053863	0.0689078	0.0970567	0.019826	0.0320891	0.143283	0.0838123	0.11585	0.0909031	0.155413	0.0396151	0.0524685	0.0120122	0.0405965	0.0360735	0.00198482	0.00427215
	col-129	1.25705e-05	1.4856e-05	0	2.5141e-06	0	0.000132562	0.000396771	6.12526e-05	6.78807e-05	0.000417569	0.000100335	0.0263718	0.111225	0.0715074	0.171781	0.0151582	0.208767	0.0346022	0.359381
	C42C1.9	0.0191709	0.0162559	0.00124927	0.00144977	0.000632345	0.000400999	0.00203584	0.000863691	0.0026065	0.00899164	0.0183689	0.115704	0.0903791	0.0819735	0.0476881	0.317314	0.26941	0.00229804	0.003208
	wht-5	0.00145213	0	0	0.00103724	0	6.91491e-05	0.000311171	0.00148671	0	0.0185665	0.0417661	0.187602	0.0451544	0.0799018	0.0348166	0.38198	0.204681	0.00038032	0.000795215
	acl-13	0.00157103	5.15092e-05	0.000618111	0	0.000592356	0.000412074	0.000772638	0.0014165	0	0.0134954	0.0179252	0.206423	0.0448645	0.0975327	0.0377563	0.348975	0.222443	0.00128773	0.00386319
	smz-1	0.00228831	0.000607609	0.000120811	0.000252282	0.000287815	5.3299e-05	1.77663e-05	0.00017411	6.75121e-05	0.0101552	0.0343566	0.125942	0.105976	0.0698537	0.0480757	0.395123	0.202284	0.00121522	0.0031482
	F53B2.5	0.00129689	0.00636832	0.00344547	0.00611668	0.00336805	0.00011614	7.74263e-05	0.00158724	0.000251636	0.0161821	0.0206922	0.181545	0.0473849	0.0857884	0.0248151	0.442163	0.156304	0.000638767	0.00185823
	ZK795.2	0.00131732	0.00408825	0.0029072	0.00113562	0.00140817	0.000121133	0.000317975	0.000257408	0.000287691	0.00804022	0.014006	0.147237	0.0743455	0.0933331	0.0463789	0.349409	0.24858	0.00160501	0.00522387
	C27D8.2	0.000343049	0.00190583	0.015793	0.00907174	0.00163901	0.000749625	0.000635276	0.00104185	0.00087668	0.00897009	0.0227683	0.120804	0.0869692	0.0700582	0.0379132	0.44482	0.171308	0.00121973	0.00311285
	C27D8.1	0.000578955	0	0.000974574	0.000791238	0.000656149	0.00440006	0.00218073	0.0032132	0.00290442	0.00928258	0.0270468	0.127293	0.0977469	0.0752931	0.0524726	0.325382	0.263868	0.00167897	0.00423602
	C36H8.1	0.000109202	0	0.000778067	0.000375383	0.000163804	2.04754e-05	2.73006e-05	0.00045046	4.7776e-05	0.00684562	0.0261471	0.10923	0.0966099	0.0362142	0.0311977	0.52684	0.163687	0.000375383	0.000880444
	M02B1.4	0.00199928	0.000299104	0.00316421	0.00395132	0.00486438	0.00149552	0.00125939	0.00374667	0.00181037	0.00779245	0.0187176	0.111708	0.0957448	0.0789793	0.045086	0.434158	0.181005	0.000802859	0.00341609
	F55G11.8	0.00027026	0.000219586	0.00414961	0.0557185	0.0833132	0.05274	0.0354265	0.0478641	0.0341034	0.0503077	0.0415299	0.0366652	0.0318906	0.0165478	0.0166885	0.19801	0.193202	0.0354941	0.0658589
	F55G11.2	0	0.000249487	0	0.00854972	0.0265895	0.191049	0.0365786	0.0270885	0.0245265	0.0280193	0.0265415	0.0186059	0.0114764	0.0104976	0.0163702	0.356564	0.150306	0.0189802	0.048007
	dod-17	8.91085e-05	0	0.000243023	0.012864	0.0768277	0.0211106	0.0109198	0.099518	0.0423022	0.116886	0.0646118	0.0731581	0.0259954	0.0460286	0.0440277	0.0489125	0.0707765	0.0997286	0.146
	F58D2.2	0.00308821	0.00404512	0.00804674	0.0021168	0.00121789	0.00021748	0.000463956	0.000594444	0.000144986	0.0113959	0.0328684	0.155469	0.0931247	0.0773067	0.0374355	0.38952	0.180639	0.000275474	0.00202981
	Y38H8A.4	0	0.000692749	0.000346374	0	0.000519561	0.000242462	0.00053688	0.0012989	0	0.00886718	0.0309485	0.143087	0.116087	0.0734487	0.0442147	0.386727	0.188272	0.00162796	0.00308273
	Y38H8A.3	0.000414963	0.000159986	7.99928e-05	0.000819926	0.000489956	0.000419962	0.000484956	0.000534952	0.000324971	0.00563449	0.0228279	0.103091	0.066894	0.0591397	0.0429811	0.439595	0.252147	0.00066994	0.0032897
	Y45F10B.13	9.67988e-05	0.000148045	0.00260787	0.0829338	0.121944	0.0601804	0.0302468	0.0950678	0.0688638	0.0915204	0.0601291	0.071409	0.0491055	0.02974	0.0239492	0.0459794	0.0593946	0.0507624	0.0559212
	C08F11.10	0.00132092	0.000745468	0.000536214	0	0	0	0	0.00108551	0.000287725	0.0070231	0.0228087	0.138945	0.0862389	0.0716827	0.039039	0.348134	0.277288	0.000967801	0.00389736
	noah-2	0.00397988	0.0357087	0.355013	0.067549	0.0287519	0.000690426	0.000580906	0.0313343	0.108113	0.0636569	0.149277	0.0132366	0.0035546	0.00141928	0.00165113	0.00541837	0.0322476	0.0292688	0.0685488
	T27E7.1	0.000752114	0	8.64499e-05	0	0	0	0.000116707	0.000272317	0	0.00630652	0.0104907	0.119361	0.0956913	0.0805886	0.0420838	0.448199	0.191785	0.00153881	0.00272749
	Y57G11C.6	0.000400349	0	0.00167419	0.00349396	0.00149221	0.00342117	0.00229291	0.00840734	0.00047314	0.0153225	0.033593	0.189911	0.0648202	0.0799243	0.0282792	0.370869	0.193442	0.000982676	0.00120105
	Y57G11C.5	0.00245434	0.045014	0.0105287	0.031195	0.0472904	0.0140502	0.0964128	0.0107422	0.0134455	0.00935494	0.00965728	0.112526	0.0269088	0.0704822	0.0250058	0.325715	0.122984	0.00871467	0.0175183
	Y57G11C.14	0.0124614	0.0181396	0.00303057	0.000875254	0.00315092	0.00210061	0.00135664	0.00342443	0.00192556	0.01291	0.0269141	0.124385	0.06234	0.0537078	0.028763	0.368285	0.265924	0.00437627	0.00592985
	Y57G11C.23	0	0	0	0.00206532	0	0.000968117	0.000193623	0.00316251	0	0.0072286	0.0141345	0.181683	0.0539564	0.100039	0.0365948	0.394475	0.20324	0.000968117	0.00129082
	Y105C5B.18	0.000652125	0	0	0	0	0	0	0.000837056	0	0.0078547	0.0235154	0.0951032	0.090295	0.0430792	0.0319444	0.433595	0.264704	0.00175198	0.00666725
	Y7A9A.1	0	0.000451241	0	0.00170469	0.0132364	0.144798	0.0623214	0.100226	0.0626222	0.113612	0.0419153	0.0666332	0.0277764	0.0317373	0.0175984	0.162346	0.0932063	0.00842316	0.0513913
	Y116A8C.33	0.00496733	0.0109605	0.0280762	0.0242967	0.0186815	0.0122564	0.0204093	0.0292101	0.00734302	0.0191134	0.0104206	0.156795	0.0261865	0.109713	0.0368231	0.352735	0.124345	0.00210572	0.00556125
	ZK550.5	0.000911709	0.000410269	0.000714172	0.000235525	0.000493842	0.000189939	0.000417866	0.000714172	0.000167147	0.0104163	0.0437772	0.0938148	0.112733	0.074988	0.0878887	0.383358	0.181909	0.00193738	0.00492323
	F11E6.3	1.86358e-06	0.000167256	0.000744498	0.00147036	0.00321374	0.0105511	0.0156079	0.0178083	0.0204066	0.0854924	0.0498627	0.0164479	0.0774548	0.107345	0.0880344	0.0245065	0.165727	0.0529265	0.262232
	dod-19	6.1118e-05	0.00010588	3.09894e-05	0.00420681	0.0212845	0.0316109	0.00573734	0.095381	0.0525055	0.179007	0.115457	0.0923122	0.0205003	0.0722483	0.0576997	0.0866188	0.0441702	0.0458763	0.0751863
	Y39D8A.1	0	0.00205279	0	0.00436217	0.00953079	0.0655059	0.0252933	0.0553886	0.0586144	0.181525	0.120931	0.0859971	0.0256232	0.0878666	0.0565982	0.0562317	0.0463343	0.0677786	0.0503666
	K09C6.7	0	0	0	0	0.000655156	0	0.000520271	0.00123324	0	0.00466317	0.0152035	0.122379	0.0492331	0.0643595	0.049156	0.497611	0.191556	0.000597349	0.00283259
	K09C6.9	0	2.78406e-05	0	0	0	0.0185975	0.0383574	0.0124517	0.103393	0.0883661	0.0804663	0.0472177	0.0690447	0.0285436	0.0357334	0.0796033	0.163856	0.0348495	0.199492
	R09A1.2	0.0141647	0.00857803	0.00285934	0.00600462	0.00527879	0.0123832	0.00936984	0.00910591	0.0106456	0.0208292	0.0443418	0.128165	0.0877158	0.0703618	0.0548774	0.298911	0.176773	0.021819	0.0178159
	C38C3.3	0.00423841	0.00151582	0.000485651	0.000853569	0.00133922	0.00182487	0.000927152	0.000868286	0.000676968	0.0120824	0.0253863	0.142678	0.0883149	0.0852097	0.053039	0.424812	0.146696	0.00235467	0.0066961
	F16B4.4	0	0.000197023	0.000764611	0.000734828	0.00156416	0.0103202	0.0157367	0.0584993	0.0267236	0.0801644	0.0656477	0.028006	0.103708	0.0633905	0.0454007	0.0389201	0.121276	0.0965678	0.242379
	ketn-1	0.00152777	0.00216163	0.0337626	0.162344	0.114556	0.0176018	0.0328958	0.0785771	0.0788805	0.081015	0.101136	0.120634	0.0409951	0.0450475	0.0143025	0.0319423	0.0352741	0.00261129	0.004735
	irld-3	0.00137815	0.00156439	0	0	3.72474e-05	0	0	0.0014154	0	0.0358134	0.0623522	0.135041	0.0883881	0.0630971	0.0378248	0.394581	0.176627	0.00124779	0.000633206
	T27C4.1	0.0017958	0.00260604	0.0058849	0.0774751	0.108615	0.229876	0.175535	0.0695101	0.0480316	0.039299	0.0216372	0.0245157	0.0164867	0.0158471	0.00737271	0.082147	0.0337458	0.0242835	0.0153353
	Y47D7A.6	0	0	0	0.000481762	0	0	6.88231e-05	0.00220234	0	0	0.000114705	0.00350998	0.0255563	0.0254875	0.0556779	0.0500803	0.77777	0.00153705	0.0575132
	col-139	5.02064e-06	2.51032e-05	7.75918e-06	2.96674e-05	3.69702e-05	9.12844e-06	2.23647e-05	5.36296e-05	9.28819e-05	0.000446609	0.000150391	0.0307692	0.108704	0.0855043	0.141898	0.0247342	0.20207	0.040504	0.364937
	C18G1.9	0.000874838	0.00476636	0.00162901	0	0.000271501	0.00057317	0.000392169	0.00684787	0	0.00165918	0.00696854	0.138104	0.104739	0.0961115	0.0550846	0.375607	0.2026	0.00135751	0.00241335
	nas-9	0.00024011	0.00114052	0	0.000105048	0.0019659	0.0896212	0.0866649	0.039108	0.0255718	0.108155	0.0722883	0.00954439	0.0232907	0.0628039	0.0567861	0.131746	0.175626	0.00993457	0.105408
	ncx-2	0.000443095	0.00137409	0.0324828	0.128811	0.137113	0.114938	0.0808449	0.0920243	0.0786817	0.0979239	0.0858185	0.0328239	0.0219979	0.0249502	0.00952156	0.0171313	0.0214129	0.0104999	0.0112068
	ZC317.6	0.00525726	0.00158651	0	0.00180427	0.000404405	0	0.000279973	0	0.00127543	0.0114167	0.0221801	0.0996703	0.0925465	0.0880358	0.0609718	0.322404	0.284141	0.00146208	0.0065638
	C14C11.1	0.00322652	0.00298684	0.00328183	0.0044065	0.00154873	0.00409307	9.21863e-05	0.00761459	0.00143811	0.0186032	0.0259965	0.125207	0.0540765	0.0694716	0.0735831	0.294222	0.298942	0.00492275	0.0062871
	ttn-1	0.000244048	0.00111177	0.0379901	0.196621	0.18347	0.0245946	0.025381	0.169505	0.0659743	0.082434	0.05567	0.0686046	0.0259504	0.0200933	0.00512501	0.0136938	0.0190086	0.00132871	0.00319974
	F13H6.1	0.000368296	0.000222742	0.000328599	0.136953	0.403266	0.0453731	0.0242811	0.150626	0.0453092	0.0325291	0.00686971	0.0523112	0.0158786	0.0145885	0.00609342	0.0232776	0.0290005	0.00599418	0.00672856
	F57F4.1	0.00121144	0.00188045	0	0.0002893	0.000253137	0.00014465	0.000235056	0.00157307	0	0.0101797	0.0156041	0.135266	0.0380067	0.0885257	0.0433407	0.413409	0.243988	0.00146458	0.00462879
	fbxa-196	0	0.0267353	0.00193978	0.00986759	0.0195665	0.00295184	0.00236147	0.010711	0.0010964	0.0204099	0.0244581	0.160412	0.0561694	0.10576	0.0342414	0.331534	0.189508	0.000337353	0.00193978
	col-141	0	0.0025322	0.00726632	0.00825718	0.00280744	0.00721127	0.0119454	0.0370472	0.0553231	0.0957833	0.062039	0.0532864	0.116316	0.0782231	0.088517	0.00836728	0.0547176	0.0601673	0.250193
	col-142	0	8.98675e-05	3.5947e-05	4.91276e-05	0	0.000492474	0.000855539	0.00143309	0.00593125	0.0269219	0.0577429	0.00543519	0.0967418	0.0581107	0.177708	0.00863687	0.100108	0.0296024	0.430106
	K11C4.1	0.00119685	0.00137638	0.000508662	0	0.000972442	0.00103229	0.00122677	0.00142126	0.000269292	0.0096945	0.0234284	0.168098	0.0776907	0.0712277	0.0318961	0.423701	0.184944	0.000269292	0.00104725
	pitr-5	0.00399355	0.00329743	0.00443321	0.00446985	0.00806038	0.0712244	0.0388364	0.073093	0.0162307	0.0928409	0.0284312	0.155236	0.0344032	0.0754378	0.0987396	0.191874	0.0873452	0.00318751	0.00886642
	Y97E10C.1	0.000303439	0.000219822	0.0107865	0.245113	0.34885	0.0689332	0.021846	0.082488	0.0337622	0.037689	0.0100876	0.0478771	0.0192129	0.0112967	0.00340619	0.0104021	0.0154917	0.0197177	0.0125167
	ZK742.4	0.0124591	0.0313579	0.2234	0.187129	0.11669	0.0813269	0.0291892	0.0353191	0.0411171	0.0264893	0.0244534	0.00741347	0.0173497	0.0341241	0.0316234	0.00894043	0.0498362	0.0104231	0.0313579
	mig-6	0.00034455	0.0117208	0.169456	0.12223	0.0738493	0.0343965	0.0415505	0.0455061	0.0907371	0.0560045	0.101111	0.0734037	0.0341993	0.028891	0.0244582	0.026702	0.0328369	0.0111157	0.0214863
	F20D6.6	0.000288727	0.00153988	0.000453714	0.000838684	0.000343723	0.000481212	0.000206234	0.003121	0.000247481	0.0044134	0.00811186	0.0970811	0.0343998	0.0844458	0.0475438	0.434521	0.266839	0.00303851	0.0120853
	F38E1.3	0.00060794	0	0	0	0	0	0.000121588	0.00218858	0	0.0131315	0.0296067	0.141164	0.0383914	0.0625874	0.0296067	0.418901	0.255791	0.000881513	0.0070217
	col-144	1.7667e-05	5.89272e-05	0	0.00565846	0.0453672	0.0226444	0.0306387	0.0969834	0.0587756	0.103634	0.0642643	0.0499493	0.0463199	0.00578213	0.00577442	0.00744697	0.0832465	0.2531	0.120339
	col-10	3.82621e-05	6.7546e-05	4.00242e-05	0.0157706	0.0682753	0.0393667	0.0504758	0.111337	0.0654492	0.129865	0.0659914	0.0495818	0.0285535	0.00480928	0.00374322	0.00743862	0.0636294	0.204139	0.0914288
	C50F4.10	0	0.00066909	0.000501817	0.000547437	0.00109487	0.00121653	0.00104925	0.00153586	0	0.00898709	0.0172899	0.110004	0.0442816	0.0674108	0.0300786	0.442147	0.266906	0.00133818	0.00494214
	pfk-1.2	0.00202076	0.000306176	0.00113285	0.00153088	0.00459263	0.00379658	0.00352102	0.00593981	0.00162273	0.0287805	0.053397	0.137901	0.0631334	0.063807	0.0309237	0.375708	0.216252	0.0015615	0.00407213
	F40F9.3	0.000374712	0	0.000146626	0.001898	0.00238675	8.9605e-05	0.000350274	0.000545776	0	0.00764901	0.0164629	0.117708	0.0845708	0.0777934	0.047173	0.377433	0.259529	0.00103453	0.00485496
	F58E6.5	3.28015e-05	0	0	1.40578e-05	0.000131206	0	5.15452e-05	0.000693517	0	0.00236171	0.00776458	0.109346	0.0660013	0.0621026	0.0434245	0.446845	0.254296	0.00179471	0.00514046
	fipr-10	0	0.0026845	0	0	0.00289042	0.00500294	0.0018456	0.0651144	0.0175408	0.0865599	0.121832	0.00731374	0.0956888	0.0441799	0.0506624	0.0547501	0.13649	0.0753262	0.232118
	C51E3.10	0.000274228	0.114304	0.0782038	0.0491749	0.0863817	0.0184418	0.014299	0.0438274	0.0182851	0.0763234	0.043847	0.0587728	0.0150727	0.0563146	0.0461975	0.0605063	0.0698595	0.0359434	0.113971
	col-150	0.000112126	0.0021731	0.00239201	0.00128677	0.00242405	0.00171926	0.00248812	0.0270169	0.00948262	0.0717123	0.0471942	0.103198	0.0786481	0.0398099	0.0346682	0.018426	0.0966149	0.110673	0.34996
	snf-10	0.000176845	0.000884225	0.000235793	0	0.00141476	0.00106107	0.00070738	0.00206319	0.000117897	0.0100212	0.0147371	0.184332	0.0305942	0.113829	0.0333058	0.42042	0.183153	0.000412639	0.00253478
	col-155	0.00126817	0.00140771	3.67721e-05	0.00282768	0.00922508	0.0119434	0.00804649	0.0684263	0.0216691	0.0773788	0.028009	0.165819	0.18173	0.0366637	0.0264476	0.0125431	0.0476774	0.187252	0.111628
	T04F3.3	0	0.00117121	0.000648346	0.00131761	0.000899318	0.000585603	0.000376459	0.00487305	0.00100389	0.00792655	0.0145564	0.154264	0.0468691	0.105722	0.0349479	0.396286	0.226419	0.000815661	0.00131761
	F55A11.11	0.00198246	0.00327355	0.0197746	0.033102	0.0520603	0.0486952	0.0307281	0.0786486	0.0327272	0.072393	0.0350345	0.100139	0.0477289	0.0746337	0.0429727	0.159096	0.111992	0.020291	0.0347263
	sodh-1	2.9897e-05	0.000109622	0.00263637	0.00807128	0.00509698	0.354018	0.204471	0.0545167	0.112888	0.0630709	0.0310566	0.0144167	0.00836572	0.0297692	0.0144493	0.0262369	0.032065	0.0179056	0.0208264
	F58H1.6	0.00110344	0.00285669	0.0011157	0.00447507	0.00716011	0.000772409	0.00121379	0.0121746	0.00407047	0.0336917	0.0340105	0.182926	0.0743842	0.0727781	0.025796	0.287778	0.184459	0.0238834	0.0453514
	C52E4.7	0.000670454	0.00259648	0.00298657	0.00182851	0.00165785	0.000353512	0.000182851	0.00109711	0	0.0133116	0.0207109	0.125862	0.0312553	0.0931687	0.0364605	0.438416	0.221384	0.00180413	0.0062535
	myo-3	0.000247733	0.0018661	0.0497875	0.156165	0.179012	0.041647	0.0200456	0.104289	0.0868294	0.0745029	0.0706318	0.0751535	0.0249493	0.0225183	0.0116597	0.0174085	0.0417465	0.00832569	0.0132155
	ssp-35	5.86983e-05	0.000129403	0	6.40345e-05	0.000220119	4.00216e-05	4.13556e-05	4.26897e-05	5.0694e-05	0.00168091	0.0114662	0.0521414	0.0733368	0.031585	0.0477844	0.458694	0.30791	0.00325642	0.0114982
	K01D12.15	0.000172224	0.000688897	0	0.00239884	0.00125068	0	0	0.00035265	0	0.00665524	0.0170051	0.0652361	0.115796	0.0555013	0.0373645	0.446754	0.241192	0.00393656	0.0056957
	K01D12.7	0.0118426	0.000654289	0	0.000538826	0.00342155	5.00339e-05	6.54289e-05	0.00175503	0.0023131	0.00835181	0.0353778	0.089018	0.122702	0.0407545	0.038961	0.380046	0.254037	0.00536902	0.00474167
	cdr-2	7.13093e-05	0.000154503	0.0105478	0.0520142	0.111474	0.0283811	0.0158604	0.157231	0.0310909	0.112835	0.0258853	0.0853513	0.0370927	0.0548369	0.0190336	0.0787314	0.0783451	0.0268895	0.0741736
	C14C10.1	0.000316213	0.000805589	0	0.000293626	0.000195751	7.52887e-05	0.00053455	0.00039903	0.00013552	0.0046679	0.0124151	0.15133	0.0485913	0.128563	0.0595986	0.432835	0.156819	0.000451732	0.00197256
	cyc-2.2	0.000720617	0.000906776	0	0.000342293	0.00113197	0	0	0.000330283	0	0.0125327	0.0387422	0.114125	0.129762	0.0534427	0.0375772	0.313982	0.287061	0.00464197	0.00470202
	col-159	1.14333e-05	4.971e-06	1.54101e-05	9.29577e-05	0.00059304	0.000112842	0.000268931	0.0235471	0.00837663	0.0699847	0.0280479	0.124028	0.112423	0.104477	0.101288	0.015769	0.0956799	0.104785	0.210495
	col-160	7.52252e-05	0.000115081	7.91844e-07	1.58369e-06	0.00160876	0.0208046	0.0222403	0.0374521	0.0341644	0.0707531	0.0485941	0.0266593	0.0590964	0.0921099	0.169616	0.0587897	0.179113	0.0367405	0.142065
	dct-17	0	0.000645039	0.0049453	0.000860052	0.00409789	0.0672105	0.0274964	0.0881427	0.0967685	0.140796	0.0805793	0.0664896	0.0145829	0.0434326	0.0565484	0.0552457	0.0819326	0.0884209	0.0818061
	lbp-7	3.82967e-05	0.00137868	0.0109124	0.0532792	0.0291714	0.0206802	0.0278161	0.123702	0.0374222	0.0843377	0.0296203	0.0725573	0.0404221	0.0627852	0.0306182	0.0468198	0.0959757	0.08751	0.144953
	D1086.17	0	0.000259193	0.000468753	0.000474268	0.00137869	0.000237134	0.000507357	0.000369488	0.000253678	0.00966735	0.0159431	0.165431	0.0539232	0.106253	0.0468478	0.357306	0.232838	0.00104229	0.00679968
	acs-10	0.00577157	0.000675037	0.000776293	0.00114756	0.000253139	0.000101256	0.000472526	0.00172134	0.000270015	0.0147496	0.0387303	0.1546	0.0857803	0.0721108	0.0398947	0.385851	0.193415	0.00082692	0.00285203
	T16A9.5	0.000499544	0	0.00115249	0.00339454	0.00293433	0.00104236	0.00103842	0.00105809	0.00128623	0.00829557	0.0179088	0.134011	0.0925965	0.0679576	0.0382289	0.462058	0.163264	0.00165597	0.00161663
	nep-21	0.00046238	0.00226407	0.0648767	0.138475	0.153271	0.100783	0.0579569	0.109775	0.04737	0.0607471	0.0239959	0.0824152	0.0173632	0.0315853	0.00838661	0.037947	0.0360018	0.00977375	0.01655
	ent-3	0.000617947	0.00088662	0	0.00104782	0.00123589	0	0.000134336	0.00803332	0.00454057	0.017007	0.0267329	0.162198	0.0578452	0.075497	0.0327781	0.394573	0.21209	0.00134336	0.00343901
	F40G12.10	0.000275278	0.00112229	0	0.000275278	0.000910535	0	0.000148227	0.00235045	0	0.0262361	0.0372684	0.178677	0.0625728	0.0988883	0.0406141	0.342721	0.20216	0.00103759	0.00474325
	C15H11.1	0.000631301	0.00012069	0	0.00024138	0	0.000733424	0.000519895	0.000798411	0	0.00567243	0.0125146	0.193141	0.0617747	0.089914	0.0539206	0.409195	0.161362	0.00296155	0.00649869
	F08H9.2	0.000366648	0.00158354	0	0.000246539	0.000281307	0	2.21253e-05	0.000278147	0	0.00238953	0.00677666	0.10867	0.0791042	0.115516	0.0834819	0.384566	0.186611	0.0107086	0.0193976
	Y40H4A.2	0.000553027	0.000148892	0	0	0.000276513	0.000319054	0.00144638	0.001574	0.000340324	0.00642362	0.0143574	0.13596	0.0962054	0.072404	0.0456672	0.414813	0.204811	0.000872081	0.00382865
	ssp-33	0	0	0	0	0	0	0	0.000337801	0	0.00100427	0.00238287	0.0491455	0.11456	0.0519392	0.0434394	0.449047	0.270305	0.00556002	0.0122795
	nspa-8	0.000701451	0.000157584	0	0	0	0	0	0.000227891	0	0.000269105	0.000522048	0.0121283	0.17175	0.00720199	0.0116879	0.552992	0.218217	0.00704279	0.0171015
	nspa-3	0.000471285	4.35783e-05	1.59662e-05	1.07067e-05	1.23973e-05	9.20404e-06	5.14675e-05	8.0958e-05	6.76215e-05	0.000145762	0.00188345	0.0350009	0.222301	0.010774	0.0117062	0.557584	0.0922925	0.0415221	0.0260273
	C30G7.3	0.00152374	0.000464187	0	0.000433914	0	0	5.04551e-05	0.000131183	0.000181638	0.00579225	0.0173868	0.137551	0.103927	0.0729884	0.0590426	0.393984	0.198904	0.00162465	0.00601425
	C25D7.1	0	0	0	0	0	0	0	0	0	0.00797474	0.0403847	0.123107	0.26355	0.0872295	0.0887441	0.179532	0.198182	0.00423373	0.0070623
	twk-34	0.00196358	0.0022492	0	0.0047483	0.0347733	0.0963941	0.0363442	0.10789	0.0449482	0.096894	0.0485541	0.0616208	0.0215637	0.0706533	0.0378793	0.0995002	0.0912888	0.0195287	0.123206
	cth-1	0.00732979	0.0216531	0.0208715	0.0504451	0.027047	0.0264608	0.0197991	0.0256611	0.0116468	0.0361354	0.0205534	0.051981	0.127028	0.0338861	0.0248931	0.0151594	0.027815	0.0696489	0.381985
	F44G3.7	0.000680851	0.000885106	0.000340426	0.000646809	0	0	0.000170213	0.00340426	0	0.026417	0.0411915	0.154553	0.0674723	0.0778894	0.0362553	0.380187	0.208034	0.000306383	0.00156596
	F21H7.2	0.00164079	0.000351597	0	0.000527395	0.00125989	0.0376209	0.0540873	0.00627014	0.00228538	0.0142104	0.016613	0.140844	0.0762965	0.0879871	0.0454146	0.336888	0.171843	0.000673894	0.00518605
	F21H7.5	0.000254602	0.000117871	0.00364458	0.00939669	0.00332397	0.000669508	0.000386617	0.000476199	0.000400762	0.00289492	0.00865646	0.129262	0.0920715	0.111204	0.0725473	0.383821	0.174402	0.00132959	0.00513918
	F13A7.1	0.001604	0.000373658	0.000273408	0.000182272	0	0	0.000519476	0.00106629	0.00022784	0.00728177	0.0231668	0.107841	0.105882	0.0774019	0.0501066	0.398055	0.217715	0.00169513	0.00660737
	F26D2.10	0	0.00127126	0.000605364	0.0013318	0.00169502	0.000423754	0.000786973	0.00290574	0	0.0271203	0.0279678	0.229372	0.034082	0.0989769	0.0242751	0.387493	0.159937	0.000544827	0.00121073
	F36D3.5	0	0	0	6.54707e-05	0.000523766	0	0.000196412	0.00373183	0.000720178	0.0286107	0.0402645	0.172646	0.0440618	0.0902187	0.033652	0.426214	0.157523	0.000392824	0.00117847
	F36D3.4	0	0.00032127	0	0.000164976	7.81467e-05	0	0	0.000590442	0.000112879	0.0027004	0.00885663	0.0906849	0.0723899	0.0731366	0.0498142	0.488235	0.20596	0.00217942	0.00477563
	C14A6.13	0	0.00051116	0	0	0.000201366	0	3.09794e-05	0.000758996	0	0.0216546	0.0237612	0.103518	0.0682476	0.0600536	0.0261621	0.401106	0.281959	0.00219954	0.00983596
	C14A6.6	0	0.00120834	0	0.000322223	0	0	0.000845836	0.00416876	0	0.0177223	0.0172591	0.120632	0.0564092	0.0644245	0.0287383	0.479448	0.200987	0.00132917	0.00650488
	Y39B6A.30	0	0.000188905	0	0.003967	0.00522637	0.000188905	0.00132233	0.00856369	0.000188905	0.015994	0.0359549	0.200302	0.0683836	0.097349	0.045652	0.318431	0.19432	0.000440778	0.00352623
	F21D9.2	0.00897361	0.0121353	6.97431e-05	0.00288272	0.00030222	0.000418459	9.29908e-05	0.00225503	0	0.00704405	0.0172963	0.167035	0.0724166	0.106056	0.0341741	0.387144	0.175102	0.000278972	0.00632338
	Y43F8A.2	0.000105225	0.000306907	0	0.000175376	0.0001403	0.000105225	0.000157838	0.00313922	0	0.00824265	0.0219219	0.133303	0.107593	0.0612674	0.0399505	0.41194	0.208644	0.000631352	0.00237634
	nlp-26	0	0.00019414	0.00014816	0.000329527	0.00230669	0.00752804	0.0263749	0.00597236	0.0114977	0.0469436	0.0311288	0.00558153	0.166669	0.0538866	0.0733364	0.0449255	0.151833	0.0857103	0.285634
	Y43F8C.5	0.000238146	0.00151393	0	0.000255156	0	4.2526e-05	0.00171805	0.00184563	0.00040825	0.00671912	0.0164065	0.100191	0.153502	0.0546545	0.0349394	0.395832	0.228042	0.000527323	0.00316394
	pcp-4	9.02649e-05	0.000225662	0	0.00843977	0.0222954	0.0561598	0.0509546	0.0523687	0.070196	0.169442	0.1448	0.106723	0.0452378	0.0476448	0.0395059	0.032375	0.0398369	0.0474192	0.0662845
	ncx-1	0.0228603	0.0079214	0.0399607	0.0664323	0.0519214	0.0528777	0.0376114	0.0470873	0.0551659	0.0999694	0.0782052	0.0570437	0.0419913	0.0537118	0.0480917	0.059083	0.0803013	0.0263057	0.0734585
	mlt-11	0.00022481	0.0135024	0.321986	0.0861492	0.0251898	0.000183178	0.000263666	0.0443069	0.118927	0.0672791	0.193558	0.0223339	0.00560081	0.00153204	0.0011074	0.00765463	0.0390475	0.0148735	0.0362804
	F53F8.4	0.000357202	0.000381016	0.000134943	0.00133356	0.0267227	0.232749	0.30623	0.0602481	0.054132	0.0477381	0.0294414	0.00537391	0.0108074	0.0260281	0.0302193	0.034986	0.0559776	0.0114503	0.0656895
	Y44A6D.5	0	0.00102304	0	0.000354129	7.86952e-05	0.00102304	0.00350194	0.00336422	0.00147554	0.010191	0.0176081	0.147003	0.0635071	0.0733636	0.0279368	0.486297	0.159259	0.00110173	0.00291172
	F40F4.6	7.45898e-05	0.000126803	0.0042914	0.0424159	0.0454691	0.0323049	0.0399777	0.0672063	0.0816684	0.117769	0.105292	0.0835456	0.025005	0.038103	0.0409142	0.138368	0.073171	0.0291804	0.0351169
	C12D12.1	8.08689e-05	0.000154215	0.00309559	0.0419314	0.0408012	0.0406714	0.0334816	0.0582256	0.0818337	0.0903004	0.108105	0.0664121	0.0437369	0.0434586	0.0608491	0.129561	0.06219	0.0529259	0.0421853
	T27A10.6	0.000211169	0.000671901	0.0554078	0.208889	0.0623812	0.00377224	0.00235165	0.0417731	0.0890413	0.0896028	0.109026	0.0795915	0.0189188	0.00715095	0.00413699	0.0175414	0.0649536	0.0544816	0.0900971
	T19D2.1	0.000183136	0.000915679	0.0031918	0.0039505	0.0121131	0.00680219	0.00876436	0.133061	0.054339	0.0932685	0.0190723	0.120477	0.0564582	0.0877744	0.0454438	0.0316563	0.161395	0.0327028	0.128431
	acn-1	0.0009424	0.00836834	0.161811	0.171239	0.0864444	0.00221176	0.00254085	0.0572086	0.106882	0.0636003	0.0876133	0.0648397	0.0195788	0.00548986	0.00236134	0.00811832	0.0533022	0.0352492	0.0621984
	C14F11.4	0	0.000110189	0	0.00110189	0.00203238	0.000428515	0.000563191	0.000930489	0.000361177	0.00413823	0.00372808	0.298332	0.118735	0.210817	0.116672	0.0200667	0.0364972	0.0174038	0.168082
	col-166	0.000125885	0.000121193	6.29423e-05	0.0123574	0.0464452	0.111902	0.110106	0.094951	0.0875567	0.139705	0.0908742	0.0299734	0.017021	0.00818993	0.0072931	0.0104582	0.052411	0.108986	0.0714598
	asp-14	0.000458907	0.000262233	0.000310689	0.00266223	0.0161131	0.162812	0.0900997	0.0339021	0.0221202	0.0420271	0.0436361	0.0230922	0.0713914	0.0134423	0.0302693	0.152319	0.0782251	0.133907	0.0829496
	C16E9.1	0.000316731	0.000343126	0.00155726	0.00451342	0.00810304	0.16961	0.0964447	0.0456093	0.0361866	0.109325	0.0379814	0.00989785	0.0111384	0.0895294	0.0318051	0.0429699	0.185077	0.0200069	0.0995856
	ttr-59	0.000115204	0.00338858	0.0427048	0.0962348	0.0666275	0.0272437	0.0112741	0.0878289	0.0126804	0.0911222	0.0230209	0.0152228	0.0195807	0.0910467	0.0451281	0.072634	0.119931	0.0305925	0.143623
	acl-12	0.0224297	0.0404505	0.0939218	0.0633981	0.0793671	0.0606358	0.0334852	0.0553173	0.0270245	0.0606558	0.0154578	0.0696595	0.0165533	0.0720632	0.0259555	0.131763	0.0582787	0.0238838	0.0496999
	sul-3	0	0.00182908	0.000558886	0.00762118	0.05472	0.0349558	0.0268773	0.151458	0.019307	0.177065	0.0271822	0.0308912	0.0218474	0.102886	0.0320089	0.0480642	0.142668	0.00919622	0.110863
	pes-8	0.000107726	0.000466813	0.00114908	0.0189023	0.0179687	0.000301633	0.000114908	0.0103202	0.00530012	0.0333017	0.0644489	0.402788	0.156785	0.0481608	0.0263211	0.0156562	0.0637308	0.0460493	0.0881271
	ifp-1	0.000161567	0.000379683	0.0144576	0.125772	0.160679	0.116259	0.04962	0.107838	0.0747357	0.103608	0.057036	0.0642877	0.0136524	0.0170292	0.00871118	0.0102622	0.032677	0.018346	0.0244882
	him-4	0.000277139	0.000249425	0.00547349	0.156888	0.113322	0.0213813	0.0182912	0.104329	0.0597234	0.132403	0.0635202	0.138071	0.0317463	0.0542776	0.0158246	0.0232381	0.0475847	0.00313167	0.010268
	cbs-1	0.0132143	0.0398361	0.038275	0.0261832	0.0628501	0.0606834	0.0830919	0.0791291	0.0700655	0.0937166	0.0422377	0.0229671	0.0159919	0.0262772	0.037826	0.0951001	0.136748	0.0192811	0.036526
	ttr-14	0	6.07152e-05	3.21433e-05	7.14296e-05	0.000428578	2.50004e-05	2.50004e-05	0.000292861	4.64292e-05	0.00227146	0.00196789	0.398709	0.110262	0.151959	0.0501471	0.0100287	0.0362862	0.0417613	0.195624
	pgp-8	0.000417246	0.00250348	0.011822	0.0429764	0.0799722	0.0995828	0.0275382	0.0268428	0.0191933	0.103338	0.0404729	0.0350487	0.00445063	0.0890125	0.0368567	0.160501	0.139221	0.0165508	0.0636996
	ifa-1	0.000249581	0.000150788	0.00198365	0.0858896	0.178266	0.0976095	0.0349673	0.0742113	0.0571748	0.049222	0.0657749	0.0521052	0.0430761	0.0427615	0.0596238	0.0198079	0.0436506	0.0249113	0.0685645
	myo-2	0.000223521	0.000338774	0.000450534	0.0822032	0.19506	0.0829855	0.0605706	0.10562	0.0908821	0.0941371	0.0919578	0.0514307	0.0530896	0.0169422	0.00907005	0.0256909	0.0299238	0.0025635	0.00685929
	H06A10.1	0	0.00342482	0.00228322	0.00102016	0.0145009	0.0109303	0.00228322	0.12118	0.00978868	0.114962	0.0150352	0.0373816	0.0224921	0.194632	0.0750061	0.031965	0.158926	0.0174642	0.166723
	sym-1	0.000542071	0.0325925	0.389963	0.0346847	0.0157857	0.000841325	0.000559134	0.0285394	0.0605991	0.139205	0.155476	0.0161112	0.0037525	0.00260404	0.00153302	0.00777537	0.0347542	0.0293506	0.0453318
	flp-8	0	0.0015941	0.000124709	0.020783	0.0585913	0.104934	0.101393	0.180947	0.105953	0.0545627	0.0285799	0.0288999	0.0362197	0.0192756	0.0146289	0.0557827	0.0806051	0.0469934	0.0601312
	let-2	0.000295285	0.00481657	0.0586579	0.172954	0.142266	0.0210982	0.0263171	0.0432153	0.0582572	0.0722259	0.0712773	0.120649	0.0593238	0.0413758	0.0237917	0.0200476	0.0405067	0.0085942	0.0143301
	C06G1.1	0.000674624	0.00150122	0.0101379	0.156917	0.183631	0.00232782	0.00126029	0.202828	0.0631218	0.0510749	0.0198643	0.106598	0.04229	0.00980799	0.00497442	0.0106939	0.0596783	0.0262547	0.0463637
	sod-3	0.0030718	0.00227185	0.015423	0.0143351	0.046877	0.0101753	0.0093114	0.0532126	0.148758	0.0635159	0.0268463	0.0416293	0.0302701	0.0667797	0.0800269	0.0744272	0.111673	0.0381096	0.163286
	T25G12.3	0.00119903	0.00275287	0.00188418	0.02031	0.04697	0.0913952	0.0873087	0.0906611	0.0271983	0.125763	0.0521332	0.0163337	0.0258892	0.0803959	0.0513379	0.0922516	0.0753306	0.0368028	0.0740827
