# Supplementary material for: Changes to social feeding behaviors are not sufficient for fitness gains of the Caenorhabditis elegans N2 reference strain
Source: eLife. 2018 Oct 17;7:e38675. doi: 10.7554/eLife.38675 (PMC6224195; doi:10.7554/eLife.38675)
Supplement: Figure 5—source data 3. [file elife-38675-fig5-data3.xlsx]

## Sheet: Figure 5.e and Figure 5.f
	Figure 5 - source data
	Figure 5.e
	Number of Animals identified with mature sperm
	Note:	30 animals were imaged per strain/condition
	Strain and condition	Strain Name shown in the figures	Time after synchronization	Proportion of animals with mature sperms
	N2 10% O2	N2	48hrs	0.1
	N2 10% O2	N2	50hrs	0.266667
	N2 10% O2	N2	52hrs	0.566667
	N2 10% O2	N2	54hrs	0.966667
	N2 10% O2	N2	56hrs	1
	N2 21% O2	N2	48hrs	0
	N2 21% O2	N2	50hrs	0.233333
	N2 21% O2	N2	52hrs	0.6
	N2 21% O2	N2	54hrs	0.933333
	N2 21% O2	N2	56hrs	1
	CX12311 10% O2	N2 glb-5 npr-1	48hrs	0
	CX12311 10% O2	N2 glb-5 npr-1	50hrs	0.0333333
	CX12311 10% O2	N2 glb-5 npr-1	52hrs	0.266667
	CX12311 10% O2	N2 glb-5 npr-1	54hrs	0.5
	CX12311 10% O2	N2 glb-5 npr-1	56hrs	0.933333
	CX12311 21% O2	N2 glb-5 npr-1	48hrs	0
	CX12311 21% O2	N2 glb-5 npr-1	50hrs	0
	CX12311 21% O2	N2 glb-5 npr-1	52hrs	0.266667
	CX12311 21% O2	N2 glb-5 npr-1	54hrs	0.566667
	CX12311 21% O2	N2 glb-5 npr-1	56hrs	0.933333
