# Supplementary material for: Changes to social feeding behaviors are not sufficient for fitness gains of the Caenorhabditis elegans N2 reference strain
Source: eLife. 2018 Oct 17;7:e38675. doi: 10.7554/eLife.38675 (PMC6224195; doi:10.7554/eLife.38675)
Supplement: Figure 5—source data 4. [file elife-38675-fig5-data4.xlsx]

## Sheet: Figure 5.f
	Figure 5 - source data
	Figure 5.f
	Number of sperm produced by each strain as determined by DAPI straining
	Strain	Strain Name shown in the figures	Sperm Number
	CX12311	N2 glb-5 npr-1	287
	CX12311	N2 glb-5 npr-1	236
	CX12311	N2 glb-5 npr-1	192
	CX12311	N2 glb-5 npr-1	238
	CX12311	N2 glb-5 npr-1	221
	CX12311	N2 glb-5 npr-1	253
	CX12311	N2 glb-5 npr-1	268
	CX12311	N2 glb-5 npr-1	209
	CX12311	N2 glb-5 npr-1	240
	CX12311	N2 glb-5 npr-1	232
	N2	N2	299
	N2	N2	283
	N2	N2	256
	N2	N2	276
	N2	N2	263
	N2	N2	272
	N2	N2	307
	N2	N2	299
	N2	N2	281
	N2	N2	285
