# Supplementary material for: Changes to social feeding behaviors are not sufficient for fitness gains of the Caenorhabditis elegans N2 reference strain
Source: eLife. 2018 Oct 17;7:e38675. doi: 10.7554/eLife.38675 (PMC6224195; doi:10.7554/eLife.38675)
Supplement: Figure 5—source data 5. [file elife-38675-fig5-data5.xlsx]

## Sheet: Figure 5.g
	Figure 5 - source data
	Figure 5.g
	Averaged total number of offspring produced by each strain when grown in different environmental O2 levels.
	Strain and growth condition	Strain Name shown in the figures	Fecundity
	N2 3%	N2	282.833
	N2 3%	N2	274.667
	N2 3%	N2	312
	N2 3%	N2	289.333
	N2 3%	N2	251.5
	CX12311 3%	N2 glb-5 npr-1	169.167
	CX12311 3%	N2 glb-5 npr-1	200.5
	CX12311 3%	N2 glb-5 npr-1	189.167
	CX12311 3%	N2 glb-5 npr-1	197.333
	CX12311 3%	N2 glb-5 npr-1	190.667
	N2 10%	N2	286.167
	N2 10%	N2	307.333
	N2 10%	N2	315.167
	N2 10%	N2	318
	N2 10%	N2	335.833
	CX12311 10%	N2 glb-5 npr-1	256.5
	CX12311 10%	N2 glb-5 npr-1	259.167
	CX12311 10%	N2 glb-5 npr-1	251.5
	CX12311 10%	N2 glb-5 npr-1	249.333
	CX12311 10%	N2 glb-5 npr-1	247
	N2 21%	N2	331.333
	N2 21%	N2	315.833
	N2 21%	N2	287.5
	N2 21%	N2	335.333
	N2 21%	N2	309.167
	CX12311 21%	N2 glb-5 npr-1	256.833
	CX12311 21%	N2 glb-5 npr-1	221.667
	CX12311 21%	N2 glb-5 npr-1	271.333
	CX12311 21%	N2 glb-5 npr-1	259
	CX12311 21%	N2 glb-5 npr-1	271.667
