# Supplementary material for: Changes to social feeding behaviors are not sufficient for fitness gains of the Caenorhabditis elegans N2 reference strain
Source: eLife. 2018 Oct 17;7:e38675. doi: 10.7554/eLife.38675 (PMC6224195; doi:10.7554/eLife.38675)
Supplement: Figure 5—source data 6. [file elife-38675-fig5-data6.xlsx]

## Sheet: Figure 5.h
	Figure 5 - source data
	Figure 5.h
	Averaged egg-laying rate of L4-synchronized N2 and N2glb-5,npr-1 animals when grown at different O2 levels
	Strain	Strain Name shown in the figures	Growth condition	0-24hr	24-36hr	36-48hr	48-60hr	60-72hr	72-96hr
	N2	N2	3% O2	0.895833	5.88889	6.54167	5.94444	2.06944	0.666667
	N2	N2	3% O2	1.31944	6.19444	6.68056	5.02778	1.54167	0.402778
	N2	N2	3% O2	1.20139	6.05556	6.76389	6.38889	2.81944	0.784722
	N2	N2	3% O2	1.44444	6.34722	7.27778	5.02778	1.93056	0.319444
	N2	N2	3% O2	1.41667	5.80556	6.34722	4.06944	1.52778	0.1875
	CX12311	N2 glb-5 npr-1	3% O2	1.25	5.5	3.66667	1.58333	0.597222	0.125
	CX12311	N2 glb-5 npr-1	3% O2	1.51389	5.375	5.11111	2.33333	0.680556	0.0902778
	CX12311	N2 glb-5 npr-1	3% O2	1.53472	5.97222	4.30556	1.77778	0.527778	0.0555556
	CX12311	N2 glb-5 npr-1	3% O2	1.63194	5.875	4.22222	2.18056	0.597222	0.152778
	CX12311	N2 glb-5 npr-1	3% O2	1.69444	5.66667	4.30556	1.83333	0.541667	0.0763889
	N2	N2	10% O2	2.25694	7.29167	7.27778	3.36111	1.08333	0.159722
	N2	N2	10% O2	1.86111	7.83333	7.65278	4.83333	1.29167	0.138889
	N2	N2	10% O2	1.88889	7.31944	8.125	4.69444	1.55556	0.395833
	N2	N2	10% O2	2.14583	7.29167	8.11111	5.26389	1.02778	0.256944
	N2	N2	10% O2	2.34722	8.06944	8.36111	5.04167	1.44444	0.1875
	CX12311	N2 glb-5 npr-1	10% O2	1.90278	7.70833	6.66667	2.70833	0.388889	0.0486111
	CX12311	N2 glb-5 npr-1	10% O2	1.8125	7.86111	6.72222	2.06944	0.916667	0.201389
	CX12311	N2 glb-5 npr-1	10% O2	1.94444	7.61111	5.77778	2.66667	0.611111	0.201389
	CX12311	N2 glb-5 npr-1	10% O2	1.8125	8.19444	6.55556	1.97222	0.277778	0.0763889
	CX12311	N2 glb-5 npr-1	10% O2	1.875	8.1	6.63333	1.86667	0.216667	0.00833333
	N2	N2	21% O2	2.25694	7.27778	7.94444	5.66667	1.61111	0.298611
	N2	N2	21% O2	2.11806	7.68056	7.98611	4.80556	1.23611	0.1875
	N2	N2	21% O2	1.70139	6.16667	6.56944	5.34722	1.97222	0.25
	N2	N2	21% O2	2.29861	7.56944	8.06944	6	1.40278	0.152778
	N2	N2	21% O2	2.11806	7.75	7.27778	5.19444	1.22222	0.0416667
	CX12311	N2 glb-5 npr-1	21% O2	2.06944	6.36111	7.61111	2.72222	0.333333	0.118056
	CX12311	N2 glb-5 npr-1	21% O2		6.05556	6.83333	4.36111	0.666667	0.277778
	CX12311	N2 glb-5 npr-1	21% O2	2.13194	6.68056	7.19444	3.34722	0.638889	0.243056
	CX12311	N2 glb-5 npr-1	21% O2	2.21528	7.26389	6.77778	2.59722	0.236111	0.138889
	CX12311	N2 glb-5 npr-1	21% O2	1.94444	6.66667	7.41667	3.56944	0.486111	0.305556
