# Supplementary material for: Changes to social feeding behaviors are not sufficient for fitness gains of the Caenorhabditis elegans N2 reference strain
Source: eLife. 2018 Oct 17;7:e38675. doi: 10.7554/eLife.38675 (PMC6224195; doi:10.7554/eLife.38675)
Supplement: Figure 5—source data 7. [file elife-38675-fig5-data7.xlsx]

## Sheet: Figure 5.i
	Figure 5 - source data
	Figure 5.i
	Number of animals observed with fertilized eggs in their uterus.
	Note:	60 animals were monitored per strain/condition
	Strain	Strain Name shown in the figures	Condition	Time after synchronization	Proportion of animals with fertilized eggs
	N2	N2	10% O2	52hrs	0
	N2	N2	10% O2	54hrs	0
	N2	N2	10% O2	56hrs	0.0666667
	N2	N2	10% O2	58hrs	0.366667
	N2	N2	10% O2	60hrs	0.933333
	N2	N2	10% O2	62hrs	1
	N2	N2	21% O2	52hrs	0
	N2	N2	21% O2	54hrs	0
	N2	N2	21% O2	56hrs	0.0333333
	N2	N2	21% O2	58hrs	0.266667
	N2	N2	21% O2	60hrs	0.8
	N2	N2	21% O2	62hrs	0.983333
	CX12311	N2 glb-5 npr-1	10% O2	52hrs	0
	CX12311	N2 glb-5 npr-1	10% O2	54hrs	0
	CX12311	N2 glb-5 npr-1	10% O2	56hrs	0
	CX12311	N2 glb-5 npr-1	10% O2	58hrs	0.133333
	CX12311	N2 glb-5 npr-1	10% O2	60hrs	0.5
	CX12311	N2 glb-5 npr-1	10% O2	62hrs	0.866667
	CX12311	N2 glb-5 npr-1	21% O2	52hrs	0
	CX12311	N2 glb-5 npr-1	21% O2	54hrs	0
	CX12311	N2 glb-5 npr-1	21% O2	56hrs	0
	CX12311	N2 glb-5 npr-1	21% O2	58hrs	0.166667
	CX12311	N2 glb-5 npr-1	21% O2	60hrs	0.516667
	CX12311	N2 glb-5 npr-1	21% O2	62hrs	0.85
