# Supplementary material for: Changes to social feeding behaviors are not sufficient for fitness gains of the Caenorhabditis elegans N2 reference strain
Source: eLife. 2018 Oct 17;7:e38675. doi: 10.7554/eLife.38675 (PMC6224195; doi:10.7554/eLife.38675)
Supplement: Figure 6—source data 1. [file elife-38675-fig6-data1.xlsx]

## Sheet: Figure 6.a
	Figure 6 - source data
	Figure 6.a
	Growth rates of N2 and N2glb-5,npr-1
	Note:	The relative body size is normalized with average of N2 body size in 21% O2 level
	Strain	Strain Name shown in the figures	Condition	Relative body size
	CX12311	N2 glb-5 npr-1	3% O2	0.903837
	CX12311	N2 glb-5 npr-1	3% O2	0.960768
	CX12311	N2 glb-5 npr-1	3% O2	0.914275
	N2	N2	3% O2	1.00951
	N2	N2	3% O2	1.01623
	N2	N2	3% O2	1.01567
	CX12311	N2 glb-5 npr-1	10% O2	1.01131
	CX12311	N2 glb-5 npr-1	10% O2	0.90389
	CX12311	N2 glb-5 npr-1	10% O2	0.925688
	N2	N2	10% O2	1.03533
	N2	N2	10% O2	1.0597
	N2	N2	10% O2	1.02754
	CX12311	N2 glb-5 npr-1	21% O2	0.922681
	CX12311	N2 glb-5 npr-1	21% O2	0.877804
	CX12311	N2 glb-5 npr-1	21% O2	0.845154
	N2	N2	21% O2	1.03264
	N2	N2	21% O2	0.985151
	N2	N2	21% O2	0.98221
