# Supplementary material for: Changes to social feeding behaviors are not sufficient for fitness gains of the Caenorhabditis elegans N2 reference strain
Source: eLife. 2018 Oct 17;7:e38675. doi: 10.7554/eLife.38675 (PMC6224195; doi:10.7554/eLife.38675)
Supplement: Figure 6—source data 2. [file elife-38675-fig6-data2.xlsx]

## Sheet: Figure 6.b
	Figure 6 - source data
	Figure 6.b
	Food consumption in liquid S media
	Note:	The relative density is normalized with average of E. coli density of wells placed N2 or CX12311 animals at Day 1
	Time	Strain	Strain Name shown in the figures	Relative abosorbance
	Day 1	CX12311	N2 glb-5 npr-1	0.997059
	Day 1	CX12311	N2 glb-5 npr-1	1.01176
	Day 1	CX12311	N2 glb-5 npr-1	1.00294
	Day 1	CX12311	N2 glb-5 npr-1	1.02353
	Day 1	CX12311	N2 glb-5 npr-1	1.02353
	Day 1	CX12311	N2 glb-5 npr-1	0.994118
	Day 1	CX12311	N2 glb-5 npr-1	1.04706
	Day 1	CX12311	N2 glb-5 npr-1	0.979412
	Day 1	CX12311	N2 glb-5 npr-1	1.00294
	Day 1	CX12311	N2 glb-5 npr-1	0.988235
	Day 1	CX12311	N2 glb-5 npr-1	1.03235
	Day 1	CX12311	N2 glb-5 npr-1	1
	Day 1	CX12311	N2 glb-5 npr-1	0.970588
	Day 1	CX12311	N2 glb-5 npr-1	0.947059
	Day 1	CX12311	N2 glb-5 npr-1	0.988235
	Day 1	CX12311	N2 glb-5 npr-1	1.00588
	Day 1	CX12311	N2 glb-5 npr-1	0.985294
	Day 1	CX12311	N2 glb-5 npr-1	1.02353
	Day 1	CX12311	N2 glb-5 npr-1	1.01471
	Day 1	CX12311	N2 glb-5 npr-1	0.991176
	Day 1	CX12311	N2 glb-5 npr-1	1.00588
	Day 1	CX12311	N2 glb-5 npr-1	0.973529
	Day 1	CX12311	N2 glb-5 npr-1	0.961765
	Day 1	CX12311	N2 glb-5 npr-1	1.00588
	Day 1	CX12311	N2 glb-5 npr-1	0.985294
	Day 1	CX12311	N2 glb-5 npr-1	1.02353
	Day 1	CX12311	N2 glb-5 npr-1	1.01471
	Day 1	CX12311	N2 glb-5 npr-1	0.991176
	Day 1	CX12311	N2 glb-5 npr-1	1.00588
	Day 1	CX12311	N2 glb-5 npr-1	0.973529
	Day 1	CX12311	N2 glb-5 npr-1	0.961765
	Day 1	CX12311	N2 glb-5 npr-1	1.00588
	Day 1	CX12311	N2 glb-5 npr-1	0.938235
	Day 1	CX12311	N2 glb-5 npr-1	1.07941
	Day 1	CX12311	N2 glb-5 npr-1	1.07353
	Day 1	CX12311	N2 glb-5 npr-1	1.07647
	Day 1	CX12311	N2 glb-5 npr-1	1.05
	Day 1	CX12311	N2 glb-5 npr-1	1.02647
	Day 1	N2	N2	0.985294
	Day 1	N2	N2	0.964706
	Day 1	N2	N2	1
	Day 1	N2	N2	1.00882
	Day 1	N2	N2	1
	Day 1	N2	N2	0.985294
	Day 1	N2	N2	1.02353
	Day 1	N2	N2	0.994118
	Day 1	N2	N2	0.973529
	Day 1	N2	N2	0.997059
	Day 1	N2	N2	0.982353
	Day 1	N2	N2	0.958824
	Day 1	N2	N2	1.06765
	Day 1	N2	N2	1.02059
	Day 1	N2	N2	0.997059
	Day 1	N2	N2	1.05
	Day 1	N2	N2	1.03235
	Day 1	N2	N2	0.973529
	Day 1	N2	N2	1.00882
	Day 1	N2	N2	1.03824
	Day 1	N2	N2	1.04118
	Day 1	N2	N2	1.00294
	Day 1	N2	N2	1.02353
	Day 1	N2	N2	1.02941
	Day 1	N2	N2	1
	Day 1	N2	N2	0.976471
	Day 1	N2	N2	1.01471
	Day 1	N2	N2	0.967647
	Day 1	N2	N2	1.04706
	Day 1	N2	N2	0.952941
	Day 1	N2	N2	1.00588
	Day 1	N2	N2	1.05294
	Day 1	N2	N2	0.926471
	Day 1	N2	N2	1.09118
	Day 1	N2	N2	1.09412
	Day 1	N2	N2	0.982353
	Day 1	N2	N2	1.11176
	Day 1	N2	N2	1.10882
	Day 5	CX12311	N2 glb-5 npr-1	0.402941
	Day 5	CX12311	N2 glb-5 npr-1	0.532353
	Day 5	CX12311	N2 glb-5 npr-1	0.438235
	Day 5	CX12311	N2 glb-5 npr-1	0.323529
	Day 5	CX12311	N2 glb-5 npr-1	0.194118
	Day 5	CX12311	N2 glb-5 npr-1	0.211765
	Day 5	CX12311	N2 glb-5 npr-1	0.361765
	Day 5	CX12311	N2 glb-5 npr-1	0.302941
	Day 5	CX12311	N2 glb-5 npr-1	0.197059
	Day 5	CX12311	N2 glb-5 npr-1	0.202941
	Day 5	CX12311	N2 glb-5 npr-1	0.261765
	Day 5	CX12311	N2 glb-5 npr-1	0.326471
	Day 5	CX12311	N2 glb-5 npr-1	0.358824
	Day 5	CX12311	N2 glb-5 npr-1	0.497059
	Day 5	CX12311	N2 glb-5 npr-1	0.208824
	Day 5	CX12311	N2 glb-5 npr-1	0.205882
	Day 5	CX12311	N2 glb-5 npr-1	0.247059
	Day 5	CX12311	N2 glb-5 npr-1	0.288235
	Day 5	CX12311	N2 glb-5 npr-1	0.202941
	Day 5	CX12311	N2 glb-5 npr-1	0.320588
	Day 5	CX12311	N2 glb-5 npr-1	0.282353
	Day 5	CX12311	N2 glb-5 npr-1	0.226471
	Day 5	CX12311	N2 glb-5 npr-1	0.358824
	Day 5	CX12311	N2 glb-5 npr-1	0.220588
	Day 5	CX12311	N2 glb-5 npr-1	0.173529
	Day 5	CX12311	N2 glb-5 npr-1	0.361765
	Day 5	CX12311	N2 glb-5 npr-1	0.229412
	Day 5	CX12311	N2 glb-5 npr-1	0.308824
	Day 5	CX12311	N2 glb-5 npr-1	0.258824
	Day 5	CX12311	N2 glb-5 npr-1	0.1
	Day 5	CX12311	N2 glb-5 npr-1	0.208824
	Day 5	CX12311	N2 glb-5 npr-1	0.258824
	Day 5	CX12311	N2 glb-5 npr-1	0.644118
	Day 5	CX12311	N2 glb-5 npr-1	0.626471
	Day 5	CX12311	N2 glb-5 npr-1	0.632353
	Day 5	CX12311	N2 glb-5 npr-1	0.564706
	Day 5	CX12311	N2 glb-5 npr-1	0.417647
	Day 5	CX12311	N2 glb-5 npr-1	0.658824
	Day 5	N2	N2	0.179412
	Day 5	N2	N2	0.135294
	Day 5	N2	N2	0.129412
	Day 5	N2	N2	0.3
	Day 5	N2	N2	0.164706
	Day 5	N2	N2	0.108824
	Day 5	N2	N2	0.144118
	Day 5	N2	N2	0.229412
	Day 5	N2	N2	0.185294
	Day 5	N2	N2	0.129412
	Day 5	N2	N2	0.155882
	Day 5	N2	N2	0.167647
	Day 5	N2	N2	0.111765
	Day 5	N2	N2	0.105882
	Day 5	N2	N2	0.302941
	Day 5	N2	N2	0.117647
	Day 5	N2	N2	0.161765
	Day 5	N2	N2	0.173529
	Day 5	N2	N2	0.152941
	Day 5	N2	N2	0.235294
	Day 5	N2	N2	0.152941
	Day 5	N2	N2	0.208824
	Day 5	N2	N2	0.182353
	Day 5	N2	N2	0.164706
	Day 5	N2	N2	0.144118
	Day 5	N2	N2	0.152941
	Day 5	N2	N2	0.0823529
	Day 5	N2	N2	0.223529
	Day 5	N2	N2	0.132353
	Day 5	N2	N2	0.132353
	Day 5	N2	N2	0.0911765
	Day 5	N2	N2	0.138235
	Day 5	N2	N2	0.532353
	Day 5	N2	N2	0.45
	Day 5	N2	N2	0.738235
	Day 5	N2	N2	0.373529
	Day 5	N2	N2	0.126471
	Day 5	N2	N2	0.120588
