# Supplementary material for: Changes to social feeding behaviors are not sufficient for fitness gains of the Caenorhabditis elegans N2 reference strain
Source: eLife. 2018 Oct 17;7:e38675. doi: 10.7554/eLife.38675 (PMC6224195; doi:10.7554/eLife.38675)
Supplement: Figure 6—source data 3. [file elife-38675-fig6-data3.xlsx]

## Sheet: Figure 6.c
	Figure 6 - source data
	Figure 6.c
	Food consumption assay setup using OP50 GFP on 24-well agar plate
	Note:	The relative Fluorescence signal is normalized with average of the wells seeded E. coli density OD600=4
	OP50 OD600	Fluorescence Signal	Relative Fluorescence Signal
	0	974	0.0336094
	0	1011	0.0348861
	0	1001	0.0345411
	0	979	0.0337819
	0	1089	0.0375776
	0	1110	0.0383023
	0	1054	0.0363699
	0	1016	0.0350587
	0.25	2756	0.0951001
	0.25	2852	0.0984127
	0.25	2946	0.101656
	0.25	2951	0.101829
	0.25	2967	0.102381
	0.25	2782	0.0959972
	0.25	2884	0.0995169
	0.25	2810	0.0969634
	0.5	3979	0.137302
	0.5	4299	0.148344
	0.5	4686	0.161698
	0.5	4740	0.163561
	0.5	4625	0.159593
	0.5	4439	0.153175
	0.5	4043	0.13951
	0.5	4633	0.159869
	1	6975	0.240683
	1	7953	0.274431
	1	7934	0.273775
	1	7780	0.268461
	1	7745	0.267253
	1	7643	0.263734
	1	8086	0.27902
	1	7903	0.272705
	2	14132	0.487647
	2	14621	0.50452
	2	14366	0.495721
	2	14171	0.488992
	2	14551	0.502105
	2	15324	0.528778
	2	15581	0.537647
	2	18281	0.630814
	4	26987	0.931228
	4	28243	0.974569
	4	31373	1.08257
	4	27322	0.942788
	4	28721	0.991063
	4	32115	1.10818
	4	28661	0.988992
	4	28418	0.980607
