# Supplementary material for: Changes to social feeding behaviors are not sufficient for fitness gains of the Caenorhabditis elegans N2 reference strain
Source: eLife. 2018 Oct 17;7:e38675. doi: 10.7554/eLife.38675 (PMC6224195; doi:10.7554/eLife.38675)
Supplement: Figure 6—source data 4. [file elife-38675-fig6-data4.xlsx]

## Sheet: Figure 6.d
	Figure 6 - source data
	Figure 6.d
	N2 animals consumes more food in O2 independent manner
	Note:	The relative food intake amount is normalized with average of N2 food consumption amount test in 10% O2 level
	Strain	Strain Name shown in the figures	Condition	Relative food intake amount
	CX12311	N2 glb-5 npr-1	10% O2	0.840946
	CX12311	N2 glb-5 npr-1	10% O2	0.861245
	CX12311	N2 glb-5 npr-1	10% O2	0.850554
	CX12311	N2 glb-5 npr-1	10% O2	0.927018
	CX12311	N2 glb-5 npr-1	10% O2	0.90427
	CX12311	N2 glb-5 npr-1	10% O2	0.880488
	CX12311	N2 glb-5 npr-1	10% O2	0.847929
	CX12311	N2 glb-5 npr-1	10% O2	0.896106
	CX12311	N2 glb-5 npr-1	10% O2	0.741816
	CX12311	N2 glb-5 npr-1	10% O2	0.848435
	CX12311	N2 glb-5 npr-1	10% O2	0.788015
	CX12311	N2 glb-5 npr-1	10% O2	0.890996
	CX12311	N2 glb-5 npr-1	10% O2	0.832354
	CX12311	N2 glb-5 npr-1	10% O2	0.909161
	CX12311	N2 glb-5 npr-1	10% O2	0.908708
	CX12311	N2 glb-5 npr-1	10% O2	0.918748
	CX12311	N2 glb-5 npr-1	10% O2	0.970355
	CX12311	N2 glb-5 npr-1	10% O2	0.852131
	CX12311	N2 glb-5 npr-1	10% O2	1.20899
	CX12311	N2 glb-5 npr-1	10% O2	0.819649
	CX12311	N2 glb-5 npr-1	10% O2	0.789917
	CX12311	N2 glb-5 npr-1	10% O2	0.735547
	CX12311	N2 glb-5 npr-1	10% O2	0.976351
	CX12311	N2 glb-5 npr-1	10% O2	0.832476
	CX12311	N2 glb-5 npr-1	21% O2	0.870353
	CX12311	N2 glb-5 npr-1	21% O2	0.834846
	CX12311	N2 glb-5 npr-1	21% O2	0.852952
	CX12311	N2 glb-5 npr-1	21% O2	0.865241
	CX12311	N2 glb-5 npr-1	21% O2	0.863378
	CX12311	N2 glb-5 npr-1	21% O2	0.856587
	CX12311	N2 glb-5 npr-1	21% O2	0.804045
	CX12311	N2 glb-5 npr-1	21% O2	0.817535
	CX12311	N2 glb-5 npr-1	21% O2	0.863932
	CX12311	N2 glb-5 npr-1	21% O2	0.896517
	CX12311	N2 glb-5 npr-1	21% O2	0.875533
	CX12311	N2 glb-5 npr-1	21% O2	0.828889
	CX12311	N2 glb-5 npr-1	21% O2	0.776148
	CX12311	N2 glb-5 npr-1	21% O2	0.652039
	CX12311	N2 glb-5 npr-1	21% O2	0.733977
	CX12311	N2 glb-5 npr-1	21% O2	0.716004
	CX12311	N2 glb-5 npr-1	21% O2	0.761473
	CX12311	N2 glb-5 npr-1	21% O2	0.685368
	CX12311	N2 glb-5 npr-1	21% O2	0.503744
	CX12311	N2 glb-5 npr-1	21% O2	0.644086
	CX12311	N2 glb-5 npr-1	21% O2	0.735993
	CX12311	N2 glb-5 npr-1	21% O2	0.740275
	CX12311	N2 glb-5 npr-1	21% O2	0.47844
	CX12311	N2 glb-5 npr-1	21% O2	0.546696
	N2	N2	10% O2	0.890921
	N2	N2	10% O2	0.986878
	N2	N2	10% O2	1.14281
	N2	N2	10% O2	0.741863
	N2	N2	10% O2	1.0356
	N2	N2	10% O2	1.09507
	N2	N2	10% O2	1.06496
	N2	N2	10% O2	1.0419
	N2	N2	10% O2	0.876526
	N2	N2	10% O2	0.988698
	N2	N2	10% O2	0.975368
	N2	N2	10% O2	0.969116
	N2	N2	10% O2	0.99332
	N2	N2	10% O2	1.16754
	N2	N2	10% O2	0.888178
	N2	N2	10% O2	1.14125
	N2	N2	10% O2	0.916522
	N2	N2	10% O2	0.927703
	N2	N2	10% O2	0.938702
	N2	N2	10% O2	0.854972
	N2	N2	10% O2	1.05344
	N2	N2	10% O2	1.25407
	N2	N2	10% O2	1.08213
	N2	N2	10% O2	0.972463
	N2	N2	21% O2	0.852343
	N2	N2	21% O2	0.957574
	N2	N2	21% O2	1.03094
	N2	N2	21% O2	0.889341
	N2	N2	21% O2	0.965451
	N2	N2	21% O2	0.925616
	N2	N2	21% O2	0.981357
	N2	N2	21% O2	0.937545
	N2	N2	21% O2	1.01982
	N2	N2	21% O2	1.02657
	N2	N2	21% O2	0.974292
	N2	N2	21% O2	0.920024
	N2	N2	21% O2	0.942191
	N2	N2	21% O2	1.031
	N2	N2	21% O2	1.06055
	N2	N2	21% O2	0.952387
	N2	N2	21% O2	0.813524
	N2	N2	21% O2	0.856634
	N2	N2	21% O2	0.885637
	N2	N2	21% O2	0.82335
	N2	N2	21% O2	0.886635
	N2	N2	21% O2	0.925104
	N2	N2	21% O2	0.938101
	N2	N2	21% O2	0.900404
