# Supplementary material for: Changes to social feeding behaviors are not sufficient for fitness gains of the Caenorhabditis elegans N2 reference strain
Source: eLife. 2018 Oct 17;7:e38675. doi: 10.7554/eLife.38675 (PMC6224195; doi:10.7554/eLife.38675)
Supplement: Figure 6—source data 5. [file elife-38675-fig6-data5.xlsx]

## Sheet: Figure 6.f
	Figure 6 - source data
	Figure 6.f
	Fitness effect of the N2 allele of npr-1 in the CB4856 wild strain
	Strain1	Strain 1 name shown in the figures	Strain2	Strain 2 name shown in the figures	Condition	Taqman Probe	Taqman Probe information	Date	log2 Relative Fitness of Strain1
	N2	N2	CB4856	CB4856	21 % O2	PTM08	npr-1(g320)	2018-03-10	0.587828
	N2	N2	CB4856	CB4856	21 % O2	PTM08	npr-1(g320)	2018-03-10	0.699239
	N2	N2	CB4856	CB4856	21 % O2	PTM08	npr-1(g320)	2018-03-10	0.316476
	N2	N2	CB4856	CB4856	21 % O2	PTM08	npr-1(g320)	2018-03-10	0.76875
	N2	N2	CB4856	CB4856	21 % O2	PTM08	npr-1(g320)	2018-03-10	0.645719
	N2	N2	CB4856	CB4856	21 % O2	PTM08	npr-1(g320)	2018-03-10	0.621753
	CX11400	CX11400	CB4856	CB4856	21 % O2	PTM08	npr-1(g320)	2018-03-10	0.728932
	CX11400	CX11400	CB4856	CB4856	21 % O2	PTM08	npr-1(g320)	2018-03-10	0.615831
	CX11400	CX11400	CB4856	CB4856	21 % O2	PTM08	npr-1(g320)	2018-03-10	0.667906
	CX11400	CX11400	CB4856	CB4856	21 % O2	PTM08	npr-1(g320)	2018-03-10	0.519891
	CX11400	CX11400	CB4856	CB4856	21 % O2	PTM08	npr-1(g320)	2018-03-10	0.765201
	CX11400	CX11400	CB4856	CB4856	21 % O2	PTM08	npr-1(g320)	2018-03-10	0.819513
