# Supplementary material for: Changes to social feeding behaviors are not sufficient for fitness gains of the Caenorhabditis elegans N2 reference strain
Source: eLife. 2018 Oct 17;7:e38675. doi: 10.7554/eLife.38675 (PMC6224195; doi:10.7554/eLife.38675)
Supplement: Figure 6—source data 6. [file elife-38675-fig6-data6.xlsx]

## Sheet: Figure 6.g
	Figure 6 - source data
	Figure 6.g
	Food consumption assays between CB4856 and N2 strains or CB4856 and the CX11400 NIL
	Note:	The relative food intake amount is normalized with average of N2 food consumption amount
	Strain	Strain Name shown in the figures	Relative food intake
	CB4856	CB4856	0.49154
	CB4856	CB4856	0.768953
	CB4856	CB4856	0.457671
	CB4856	CB4856	0.558026
	CB4856	CB4856	0.557978
	CB4856	CB4856	1.00514
	CB4856	CB4856	0.520181
	CB4856	CB4856	0.54478
	CB4856	CB4856	0.793345
	CB4856	CB4856	0.761932
	CB4856	CB4856	0.469307
	CB4856	CB4856	0.755384
	CB4856	CB4856	0.722706
	CB4856	CB4856	0.707693
	CB4856	CB4856	0.686196
	CB4856	CB4856	0.695537
	CX11400	CX11400	1.1595
	CX11400	CX11400	1.32775
	CX11400	CX11400	1.26622
	CX11400	CX11400	1.35497
	CX11400	CX11400	1.39333
	CX11400	CX11400	1.41697
	CX11400	CX11400	1.18636
	CX11400	CX11400	0.975264
	CX11400	CX11400	1.17195
	CX11400	CX11400	1.24017
	CX11400	CX11400	0.96294
	CX11400	CX11400	1.17526
	CX11400	CX11400	1.21628
	CX11400	CX11400	1.25297
	CX11400	CX11400	1.23749
	CX11400	CX11400	1.21405
	CX12311	N2 glb-5 npr-1	0.866616
	CX12311	N2 glb-5 npr-1	0.780003
	CX12311	N2 glb-5 npr-1	0.5733
	CX12311	N2 glb-5 npr-1	0.733021
	CX12311	N2 glb-5 npr-1	0.837619
	CX12311	N2 glb-5 npr-1	0.842491
	CX12311	N2 glb-5 npr-1	0.544502
	CX12311	N2 glb-5 npr-1	0.622183
	CX12311	N2 glb-5 npr-1	0.923431
	CX12311	N2 glb-5 npr-1	0.885759
	CX12311	N2 glb-5 npr-1	0.904968
	CX12311	N2 glb-5 npr-1	0.918007
	CX12311	N2 glb-5 npr-1	0.916031
	CX12311	N2 glb-5 npr-1	0.908825
	CX12311	N2 glb-5 npr-1	0.853079
	CX12311	N2 glb-5 npr-1	0.867391
	N2	N2	0.925855
	N2	N2	0.974917
	N2	N2	1.00792
	N2	N2	0.937037
	N2	N2	1.00906
	N2	N2	1.05284
	N2	N2	1.06763
	N2	N2	1.02473
	N2	N2	0.904322
	N2	N2	1.01597
	N2	N2	1.09381
	N2	N2	0.943577
	N2	N2	1.02433
	N2	N2	0.982064
	N2	N2	1.0412
	N2	N2	0.994721
