# Supplementary material for: Changes to social feeding behaviors are not sufficient for fitness gains of the Caenorhabditis elegans N2 reference strain
Source: eLife. 2018 Oct 17;7:e38675. doi: 10.7554/eLife.38675 (PMC6224195; doi:10.7554/eLife.38675)
Supplement: Figure 6—source data 7. [file elife-38675-fig6-data7.xlsx]

## Sheet: Sheet1
	Figure 6 - source data
	Figure 6.h
	Pharyngeal pumping rates of N2, CB4856 and two NIL strains
	Strain	Strain Name shown in the figures	Pharyngeal pumping/minute
	N2	N2	196
	N2	N2	180
	N2	N2	192
	N2	N2	216
	N2	N2	206
	N2	N2	210
	N2	N2	202
	N2	N2	192
	N2	N2	192
	N2	N2	184
	N2	N2	194
	N2	N2	196
	N2	N2	184
	N2	N2	204
	N2	N2	204
	N2	N2	202
	N2	N2	216
	N2	N2	194
	N2	N2	196
	N2	N2	200
	N2	N2	194
	N2	N2	194
	N2	N2	192
	N2	N2	202
	N2	N2	196
	N2	N2	192
	N2	N2	186
	N2	N2	204
	N2	N2	202
	N2	N2	200
	CX12311	N2 glb-5 npr-1	196
	CX12311	N2 glb-5 npr-1	216
	CX12311	N2 glb-5 npr-1	212
	CX12311	N2 glb-5 npr-1	202
	CX12311	N2 glb-5 npr-1	198
	CX12311	N2 glb-5 npr-1	208
	CX12311	N2 glb-5 npr-1	212
	CX12311	N2 glb-5 npr-1	206
	CX12311	N2 glb-5 npr-1	194
	CX12311	N2 glb-5 npr-1	216
	CX12311	N2 glb-5 npr-1	220
	CX12311	N2 glb-5 npr-1	208
	CX12311	N2 glb-5 npr-1	228
	CX12311	N2 glb-5 npr-1	190
	CX12311	N2 glb-5 npr-1	202
	CX12311	N2 glb-5 npr-1	198
	CX12311	N2 glb-5 npr-1	200
	CX12311	N2 glb-5 npr-1	194
	CX12311	N2 glb-5 npr-1	200
	CX12311	N2 glb-5 npr-1	210
	CX12311	N2 glb-5 npr-1	210
	CX12311	N2 glb-5 npr-1	190
	CX12311	N2 glb-5 npr-1	198
	CX12311	N2 glb-5 npr-1	202
	CX12311	N2 glb-5 npr-1	196
	CX12311	N2 glb-5 npr-1	210
	CX12311	N2 glb-5 npr-1	198
	CX12311	N2 glb-5 npr-1	208
	CX12311	N2 glb-5 npr-1	208
	CX12311	N2 glb-5 npr-1	212
	CB4856	CB4856	266
	CB4856	CB4856	280
	CB4856	CB4856	266
	CB4856	CB4856	264
	CB4856	CB4856	266
	CB4856	CB4856	258
	CB4856	CB4856	254
	CB4856	CB4856	248
	CB4856	CB4856	280
	CB4856	CB4856	246
	CB4856	CB4856	270
	CB4856	CB4856	264
	CB4856	CB4856	252
	CB4856	CB4856	246
	CB4856	CB4856	246
	CB4856	CB4856	252
	CB4856	CB4856	256
	CB4856	CB4856	244
	CB4856	CB4856	242
	CB4856	CB4856	266
	CB4856	CB4856	244
	CB4856	CB4856	258
	CB4856	CB4856	260
	CB4856	CB4856	252
	CB4856	CB4856	254
	CB4856	CB4856	240
	CB4856	CB4856	248
	CB4856	CB4856	236
	CB4856	CB4856	246
	CB4856	CB4856	240
	CX11400	CX11400	222
	CX11400	CX11400	214
	CX11400	CX11400	234
	CX11400	CX11400	192
	CX11400	CX11400	196
	CX11400	CX11400	220
	CX11400	CX11400	226
	CX11400	CX11400	180
	CX11400	CX11400	204
	CX11400	CX11400	226
	CX11400	CX11400	236
	CX11400	CX11400	214
	CX11400	CX11400	228
	CX11400	CX11400	224
	CX11400	CX11400	202
	CX11400	CX11400	218
	CX11400	CX11400	222
	CX11400	CX11400	220
	CX11400	CX11400	210
	CX11400	CX11400	208
	CX11400	CX11400	210
	CX11400	CX11400	214
	CX11400	CX11400	218
	CX11400	CX11400	208
	CX11400	CX11400	220
	CX11400	CX11400	212
	CX11400	CX11400	206
	CX11400	CX11400	214
	CX11400	CX11400	212
	CX11400	CX11400	220
