# Supplementary material for: Changes to social feeding behaviors are not sufficient for fitness gains of the Caenorhabditis elegans N2 reference strain
Source: eLife. 2018 Oct 17;7:e38675. doi: 10.7554/eLife.38675 (PMC6224195; doi:10.7554/eLife.38675)
Supplement: Figure 6—figure supplement 1—source data 1. [file elife-38675-fig6-figsupp1-data1.xlsx]

## Sheet: Sheet1
	Figure 6 - supplement figure 1 - source data
	Figure 6 - supplement figure 1.b
	Measurement of pharyngeal sizes of adult animals
	Note:	The relative size is nomarlized with average length of each pharynx component of N2 animal. 30 animals were imaged.
	Strain	Strain name shown in the figures	Pharynx component	Relative size
	N2	N2	procorpus	0.968333
	N2	N2	procorpus	1.00551
	N2	N2	procorpus	0.999666
	N2	N2	procorpus	1.04043
	N2	N2	procorpus	1.01375
	N2	N2	procorpus	1.00941
	N2	N2	procorpus	1.06884
	N2	N2	procorpus	0.94663
	N2	N2	procorpus	0.997962
	N2	N2	procorpus	1.01791
	N2	N2	procorpus	0.941646
	N2	N2	procorpus	1.01846
	N2	N2	procorpus	1.02184
	N2	N2	procorpus	0.938158
	N2	N2	procorpus	1.01144
	CX12311	N2 glb-5 npr-1	procorpus	0.972641
	CX12311	N2 glb-5 npr-1	procorpus	0.843596
	CX12311	N2 glb-5 npr-1	procorpus	0.809583
	CX12311	N2 glb-5 npr-1	procorpus	0.902142
	CX12311	N2 glb-5 npr-1	procorpus	0.851573
	CX12311	N2 glb-5 npr-1	procorpus	0.912091
	CX12311	N2 glb-5 npr-1	procorpus	0.910169
	CX12311	N2 glb-5 npr-1	procorpus	0.912893
	CX12311	N2 glb-5 npr-1	procorpus	0.940901
	CX12311	N2 glb-5 npr-1	procorpus	0.865317
	CX12311	N2 glb-5 npr-1	procorpus	0.862844
	CX12311	N2 glb-5 npr-1	procorpus	0.894221
	CX12311	N2 glb-5 npr-1	procorpus	0.922805
	CX12311	N2 glb-5 npr-1	procorpus	0.874691
	CX12311	N2 glb-5 npr-1	procorpus	0.821793
	QG1	N2 npr-1	procorpus	0.885987
	QG1	N2 npr-1	procorpus	0.924082
	QG1	N2 npr-1	procorpus	0.976704
	QG1	N2 npr-1	procorpus	0.985339
	QG1	N2 npr-1	procorpus	0.930851
	QG1	N2 npr-1	procorpus	0.862894
	QG1	N2 npr-1	procorpus	0.914227
	QG1	N2 npr-1	procorpus	0.96631
	QG1	N2 npr-1	procorpus	0.931346
	QG1	N2 npr-1	procorpus	0.948684
	QG1	N2 npr-1	procorpus	0.948026
	QG1	N2 npr-1	procorpus	0.914796
	QG1	N2 npr-1	procorpus	0.925967
	QG1	N2 npr-1	procorpus	0.928046
	QG1	N2 npr-1	procorpus	0.949129
	CB4856	CB4856	procorpus	0.948696
	CB4856	CB4856	procorpus	0.905467
	CB4856	CB4856	procorpus	0.93226
	CB4856	CB4856	procorpus	0.981113
	CB4856	CB4856	procorpus	0.95209
	CB4856	CB4856	procorpus	0.962798
	CB4856	CB4856	procorpus	0.95626
	CB4856	CB4856	procorpus	0.864134
	CB4856	CB4856	procorpus	0.965759
	CB4856	CB4856	procorpus	0.907376
	CB4856	CB4856	procorpus	0.926042
	CB4856	CB4856	procorpus	1.0045
	CB4856	CB4856	procorpus	0.914264
	CB4856	CB4856	procorpus	0.914577
	CB4856	CB4856	procorpus	0.910902
	CX11400	CX11400	procorpus	1.06133
	CX11400	CX11400	procorpus	0.939987
	CX11400	CX11400	procorpus	0.993204
	CX11400	CX11400	procorpus	1.03532
	CX11400	CX11400	procorpus	0.948615
	CX11400	CX11400	procorpus	0.987312
	CX11400	CX11400	procorpus	0.984099
	CX11400	CX11400	procorpus	0.938177
	CX11400	CX11400	procorpus	1.02064
	CX11400	CX11400	procorpus	1.02184
	CX11400	CX11400	procorpus	0.958796
	CX11400	CX11400	procorpus	0.937194
	CX11400	CX11400	procorpus	0.962616
	CX11400	CX11400	procorpus	0.92231
	CX11400	CX11400	procorpus	0.95782
	CB4856	CB4856	procorpus	0.978083
	CB4856	CB4856	procorpus	0.936615
	CB4856	CB4856	procorpus	0.968768
	CB4856	CB4856	procorpus	0.959377
	CB4856	CB4856	procorpus	0.936723
	CB4856	CB4856	procorpus	1.05354
	CB4856	CB4856	procorpus	0.987073
	CB4856	CB4856	procorpus	1.03456
	CB4856	CB4856	procorpus	0.988741
	CB4856	CB4856	procorpus	1.00707
	CB4856	CB4856	procorpus	0.97837
	CB4856	CB4856	procorpus	0.958428
	CB4856	CB4856	procorpus	0.94537
	CB4856	CB4856	procorpus	0.961128
	CB4856	CB4856	procorpus	0.989881
	CX11400	CX11400	procorpus	0.895713
	CX11400	CX11400	procorpus	0.940843
	CX11400	CX11400	procorpus	0.942466
	CX11400	CX11400	procorpus	0.917731
	CX11400	CX11400	procorpus	0.968972
	CX11400	CX11400	procorpus	0.918036
	CX11400	CX11400	procorpus	0.970793
	CX11400	CX11400	procorpus	1.03716
	CX11400	CX11400	procorpus	0.901246
	CX11400	CX11400	procorpus	0.957499
	CX11400	CX11400	procorpus	0.906264
	CX11400	CX11400	procorpus	0.953112
	CX11400	CX11400	procorpus	0.943651
	CX11400	CX11400	procorpus	0.950279
	CX11400	CX11400	procorpus	0.991549
	CX12311	N2 glb-5 npr-1	procorpus	0.918507
	CX12311	N2 glb-5 npr-1	procorpus	0.858186
	CX12311	N2 glb-5 npr-1	procorpus	0.786685
	CX12311	N2 glb-5 npr-1	procorpus	0.749878
	CX12311	N2 glb-5 npr-1	procorpus	0.854697
	CX12311	N2 glb-5 npr-1	procorpus	0.859403
	CX12311	N2 glb-5 npr-1	procorpus	0.853755
	CX12311	N2 glb-5 npr-1	procorpus	0.893358
	CX12311	N2 glb-5 npr-1	procorpus	0.814324
	CX12311	N2 glb-5 npr-1	procorpus	0.846592
	CX12311	N2 glb-5 npr-1	procorpus	0.882738
	CX12311	N2 glb-5 npr-1	procorpus	0.875059
	CX12311	N2 glb-5 npr-1	procorpus	0.89684
	CX12311	N2 glb-5 npr-1	procorpus	0.864121
	CX12311	N2 glb-5 npr-1	procorpus	0.810899
	N2	N2	procorpus	1.0081
	N2	N2	procorpus	1.10067
	N2	N2	procorpus	0.998069
	N2	N2	procorpus	1.01128
	N2	N2	procorpus	1.02712
	N2	N2	procorpus	0.966597
	N2	N2	procorpus	1.02722
	N2	N2	procorpus	1.01937
	N2	N2	procorpus	0.958511
	N2	N2	procorpus	0.938417
	N2	N2	procorpus	0.998948
	N2	N2	procorpus	0.956187
	N2	N2	procorpus	1.04732
	N2	N2	procorpus	0.936176
	N2	N2	procorpus	1.00602
	QG1	N2 npr-1	procorpus	0.972111
	QG1	N2 npr-1	procorpus	0.871735
	QG1	N2 npr-1	procorpus	0.911414
	QG1	N2 npr-1	procorpus	0.943135
	QG1	N2 npr-1	procorpus	0.747745
	QG1	N2 npr-1	procorpus	0.944911
	QG1	N2 npr-1	procorpus	0.954525
	QG1	N2 npr-1	procorpus	0.970061
	QG1	N2 npr-1	procorpus	1.01309
	QG1	N2 npr-1	procorpus	0.907613
	QG1	N2 npr-1	procorpus	0.879013
	QG1	N2 npr-1	procorpus	1.0068
	QG1	N2 npr-1	procorpus	0.922378
	QG1	N2 npr-1	procorpus	0.887659
	QG1	N2 npr-1	procorpus	0.947025
	N2	N2	meta-corpus a	1.00701
	N2	N2	meta-corpus a	0.964766
	N2	N2	meta-corpus a	0.943773
	N2	N2	meta-corpus a	0.981995
	N2	N2	meta-corpus a	0.996884
	N2	N2	meta-corpus a	0.971104
	N2	N2	meta-corpus a	1.0457
	N2	N2	meta-corpus a	1.00461
	N2	N2	meta-corpus a	0.916674
	N2	N2	meta-corpus a	1.0463
	N2	N2	meta-corpus a	1.08564
	N2	N2	meta-corpus a	0.938042
	N2	N2	meta-corpus a	1.00342
	N2	N2	meta-corpus a	1.00479
	N2	N2	meta-corpus a	1.0893
	CX12311	N2 glb-5 npr-1	meta-corpus a	0.994077
	CX12311	N2 glb-5 npr-1	meta-corpus a	1.00401
	CX12311	N2 glb-5 npr-1	meta-corpus a	0.964882
	CX12311	N2 glb-5 npr-1	meta-corpus a	0.915898
	CX12311	N2 glb-5 npr-1	meta-corpus a	0.952478
	CX12311	N2 glb-5 npr-1	meta-corpus a	0.938314
	CX12311	N2 glb-5 npr-1	meta-corpus a	1.10304
	CX12311	N2 glb-5 npr-1	meta-corpus a	0.908732
	CX12311	N2 glb-5 npr-1	meta-corpus a	0.918498
	CX12311	N2 glb-5 npr-1	meta-corpus a	0.965853
	CX12311	N2 glb-5 npr-1	meta-corpus a	1.03152
	CX12311	N2 glb-5 npr-1	meta-corpus a	0.929803
	CX12311	N2 glb-5 npr-1	meta-corpus a	0.911384
	CX12311	N2 glb-5 npr-1	meta-corpus a	0.99149
	CX12311	N2 glb-5 npr-1	meta-corpus a	0.919196
	QG1	N2 npr-1	meta-corpus a	0.95901
	QG1	N2 npr-1	meta-corpus a	1.09149
	QG1	N2 npr-1	meta-corpus a	0.884168
	QG1	N2 npr-1	meta-corpus a	0.973756
	QG1	N2 npr-1	meta-corpus a	1.02556
	QG1	N2 npr-1	meta-corpus a	1.03411
	QG1	N2 npr-1	meta-corpus a	0.93195
	QG1	N2 npr-1	meta-corpus a	0.990442
	QG1	N2 npr-1	meta-corpus a	0.984
	QG1	N2 npr-1	meta-corpus a	0.871337
	QG1	N2 npr-1	meta-corpus a	0.878904
	QG1	N2 npr-1	meta-corpus a	0.916066
	QG1	N2 npr-1	meta-corpus a	0.952555
	QG1	N2 npr-1	meta-corpus a	1.02447
	QG1	N2 npr-1	meta-corpus a	0.943889
	CB4856	CB4856	meta-corpus a	0.813751
	CB4856	CB4856	meta-corpus a	0.873044
	CB4856	CB4856	meta-corpus a	0.947977
	CB4856	CB4856	meta-corpus a	0.837176
	CB4856	CB4856	meta-corpus a	0.894581
	CB4856	CB4856	meta-corpus a	0.883793
	CB4856	CB4856	meta-corpus a	0.952478
	CB4856	CB4856	meta-corpus a	0.965891
	CB4856	CB4856	meta-corpus a	0.9758
	CB4856	CB4856	meta-corpus a	0.856449
	CB4856	CB4856	meta-corpus a	0.962606
	CB4856	CB4856	meta-corpus a	0.897233
	CB4856	CB4856	meta-corpus a	0.929441
	CB4856	CB4856	meta-corpus a	0.90824
	CB4856	CB4856	meta-corpus a	0.927992
	CX11400	CX11400	meta-corpus a	0.906468
	CX11400	CX11400	meta-corpus a	0.903804
	CX11400	CX11400	meta-corpus a	0.987777
	CX11400	CX11400	meta-corpus a	0.950007
	CX11400	CX11400	meta-corpus a	0.959825
	CX11400	CX11400	meta-corpus a	0.926918
	CX11400	CX11400	meta-corpus a	0.945027
	CX11400	CX11400	meta-corpus a	0.918653
	CX11400	CX11400	meta-corpus a	0.933269
	CX11400	CX11400	meta-corpus a	0.965581
	CX11400	CX11400	meta-corpus a	0.900816
	CX11400	CX11400	meta-corpus a	1.00759
	CX11400	CX11400	meta-corpus a	1.00342
	CX11400	CX11400	meta-corpus a	1.05293
	CX11400	CX11400	meta-corpus a	0.854056
	CB4856	CB4856	meta-corpus a	0.818177
	CB4856	CB4856	meta-corpus a	0.940095
	CB4856	CB4856	meta-corpus a	1.0039
	CB4856	CB4856	meta-corpus a	0.872685
	CB4856	CB4856	meta-corpus a	0.80792
	CB4856	CB4856	meta-corpus a	0.867895
	CB4856	CB4856	meta-corpus a	0.911391
	CB4856	CB4856	meta-corpus a	0.920141
	CB4856	CB4856	meta-corpus a	0.926656
	CB4856	CB4856	meta-corpus a	0.878204
	CB4856	CB4856	meta-corpus a	0.87782
	CB4856	CB4856	meta-corpus a	0.862197
	CB4856	CB4856	meta-corpus a	0.984498
	CB4856	CB4856	meta-corpus a	0.899089
	CB4856	CB4856	meta-corpus a	0.81386
	CX11400	CX11400	meta-corpus a	0.95688
	CX11400	CX11400	meta-corpus a	0.918992
	CX11400	CX11400	meta-corpus a	0.914444
	CX11400	CX11400	meta-corpus a	0.949433
	CX11400	CX11400	meta-corpus a	0.916028
	CX11400	CX11400	meta-corpus a	0.996391
	CX11400	CX11400	meta-corpus a	0.904161
	CX11400	CX11400	meta-corpus a	0.959269
	CX11400	CX11400	meta-corpus a	0.85162
	CX11400	CX11400	meta-corpus a	1.00245
	CX11400	CX11400	meta-corpus a	0.863462
	CX11400	CX11400	meta-corpus a	0.98879
	CX11400	CX11400	meta-corpus a	0.985597
	CX11400	CX11400	meta-corpus a	0.92893
	CX11400	CX11400	meta-corpus a	0.928419
	CX12311	N2 glb-5 npr-1	meta-corpus a	0.869696
	CX12311	N2 glb-5 npr-1	meta-corpus a	0.810653
	CX12311	N2 glb-5 npr-1	meta-corpus a	0.796755
	CX12311	N2 glb-5 npr-1	meta-corpus a	0.81506
	CX12311	N2 glb-5 npr-1	meta-corpus a	0.84379
	CX12311	N2 glb-5 npr-1	meta-corpus a	0.847264
	CX12311	N2 glb-5 npr-1	meta-corpus a	0.929313
	CX12311	N2 glb-5 npr-1	meta-corpus a	0.818267
	CX12311	N2 glb-5 npr-1	meta-corpus a	0.801469
	CX12311	N2 glb-5 npr-1	meta-corpus a	0.90356
	CX12311	N2 glb-5 npr-1	meta-corpus a	0.925443
	CX12311	N2 glb-5 npr-1	meta-corpus a	0.800792
	CX12311	N2 glb-5 npr-1	meta-corpus a	0.9508
	CX12311	N2 glb-5 npr-1	meta-corpus a	0.870488
	CX12311	N2 glb-5 npr-1	meta-corpus a	0.929198
	N2	N2	meta-corpus a	1.06762
	N2	N2	meta-corpus a	1.0062
	N2	N2	meta-corpus a	0.961236
	N2	N2	meta-corpus a	0.991102
	N2	N2	meta-corpus a	1.04221
	N2	N2	meta-corpus a	0.963497
	N2	N2	meta-corpus a	1.00945
	N2	N2	meta-corpus a	1.01689
	N2	N2	meta-corpus a	1.05398
	N2	N2	meta-corpus a	0.928892
	N2	N2	meta-corpus a	1.0928
	N2	N2	meta-corpus a	0.964736
	N2	N2	meta-corpus a	0.925596
	N2	N2	meta-corpus a	1.04399
	N2	N2	meta-corpus a	0.931804
	QG1	N2 npr-1	meta-corpus a	0.969501
	QG1	N2 npr-1	meta-corpus a	0.971034
	QG1	N2 npr-1	meta-corpus a	0.971775
	QG1	N2 npr-1	meta-corpus a	0.976208
	QG1	N2 npr-1	meta-corpus a	0.751406
	QG1	N2 npr-1	meta-corpus a	0.926426
	QG1	N2 npr-1	meta-corpus a	0.85162
	QG1	N2 npr-1	meta-corpus a	0.918046
	QG1	N2 npr-1	meta-corpus a	1.01195
	QG1	N2 npr-1	meta-corpus a	0.893264
	QG1	N2 npr-1	meta-corpus a	0.826072
	QG1	N2 npr-1	meta-corpus a	0.929198
	QG1	N2 npr-1	meta-corpus a	1.02824
	QG1	N2 npr-1	meta-corpus a	0.959001
	QG1	N2 npr-1	meta-corpus a	0.899089
	N2	N2	meta-corpus b	0.937248
	N2	N2	meta-corpus b	0.950925
	N2	N2	meta-corpus b	1.0548
	N2	N2	meta-corpus b	0.992002
	N2	N2	meta-corpus b	1.05383
	N2	N2	meta-corpus b	0.905305
	N2	N2	meta-corpus b	1.05609
	N2	N2	meta-corpus b	0.884146
	N2	N2	meta-corpus b	0.994182
	N2	N2	meta-corpus b	1.06948
	N2	N2	meta-corpus b	0.988616
	N2	N2	meta-corpus b	1.03155
	N2	N2	meta-corpus b	1.06718
	N2	N2	meta-corpus b	0.977265
	N2	N2	meta-corpus b	1.03738
	CX12311	N2 glb-5 npr-1	meta-corpus b	1.00204
	CX12311	N2 glb-5 npr-1	meta-corpus b	1.03436
	CX12311	N2 glb-5 npr-1	meta-corpus b	1.05309
	CX12311	N2 glb-5 npr-1	meta-corpus b	1.02754
	CX12311	N2 glb-5 npr-1	meta-corpus b	0.987796
	CX12311	N2 glb-5 npr-1	meta-corpus b	1.03189
	CX12311	N2 glb-5 npr-1	meta-corpus b	1.06658
	CX12311	N2 glb-5 npr-1	meta-corpus b	0.978639
	CX12311	N2 glb-5 npr-1	meta-corpus b	0.952684
	CX12311	N2 glb-5 npr-1	meta-corpus b	0.988061
	CX12311	N2 glb-5 npr-1	meta-corpus b	1.0458
	CX12311	N2 glb-5 npr-1	meta-corpus b	1.05417
	CX12311	N2 glb-5 npr-1	meta-corpus b	1.00705
	CX12311	N2 glb-5 npr-1	meta-corpus b	1.05749
	CX12311	N2 glb-5 npr-1	meta-corpus b	1.01217
	QG1	N2 npr-1	meta-corpus b	1.02826
	QG1	N2 npr-1	meta-corpus b	1.07044
	QG1	N2 npr-1	meta-corpus b	1.03949
	QG1	N2 npr-1	meta-corpus b	1.02932
	QG1	N2 npr-1	meta-corpus b	0.960781
	QG1	N2 npr-1	meta-corpus b	1.05168
	QG1	N2 npr-1	meta-corpus b	0.991327
	QG1	N2 npr-1	meta-corpus b	1.03526
	QG1	N2 npr-1	meta-corpus b	1.06631
	QG1	N2 npr-1	meta-corpus b	1.01843
	QG1	N2 npr-1	meta-corpus b	0.934947
	QG1	N2 npr-1	meta-corpus b	0.998328
	QG1	N2 npr-1	meta-corpus b	1.03862
	QG1	N2 npr-1	meta-corpus b	1.04572
	QG1	N2 npr-1	meta-corpus b	1.03514
	CB4856	CB4856	meta-corpus b	0.895822
	CB4856	CB4856	meta-corpus b	0.962516
	CB4856	CB4856	meta-corpus b	0.916077
	CB4856	CB4856	meta-corpus b	1.02889
	CB4856	CB4856	meta-corpus b	1.05024
	CB4856	CB4856	meta-corpus b	0.981012
	CB4856	CB4856	meta-corpus b	0.920753
	CB4856	CB4856	meta-corpus b	0.981506
	CB4856	CB4856	meta-corpus b	1.02527
	CB4856	CB4856	meta-corpus b	0.902919
	CB4856	CB4856	meta-corpus b	0.958889
	CB4856	CB4856	meta-corpus b	0.941092
	CB4856	CB4856	meta-corpus b	0.962793
	CB4856	CB4856	meta-corpus b	0.995604
	CB4856	CB4856	meta-corpus b	0.960914
	CX11400	CX11400	meta-corpus b	1.0064
	CX11400	CX11400	meta-corpus b	0.983904
	CX11400	CX11400	meta-corpus b	1.01674
	CX11400	CX11400	meta-corpus b	0.921837
	CX11400	CX11400	meta-corpus b	0.964794
	CX11400	CX11400	meta-corpus b	0.98282
	CX11400	CX11400	meta-corpus b	0.957552
	CX11400	CX11400	meta-corpus b	0.996641
	CX11400	CX11400	meta-corpus b	0.972493
	CX11400	CX11400	meta-corpus b	1.03899
	CX11400	CX11400	meta-corpus b	0.944117
	CX11400	CX11400	meta-corpus b	1.04922
	CX11400	CX11400	meta-corpus b	1.00236
	CX11400	CX11400	meta-corpus b	1.0491
	CX11400	CX11400	meta-corpus b	0.9158
	CB4856	CB4856	meta-corpus b	0.840042
	CB4856	CB4856	meta-corpus b	0.936357
	CB4856	CB4856	meta-corpus b	0.924439
	CB4856	CB4856	meta-corpus b	0.898854
	CB4856	CB4856	meta-corpus b	0.812805
	CB4856	CB4856	meta-corpus b	1.01939
	CB4856	CB4856	meta-corpus b	0.968174
	CB4856	CB4856	meta-corpus b	0.942735
	CB4856	CB4856	meta-corpus b	0.974588
	CB4856	CB4856	meta-corpus b	0.922058
	CB4856	CB4856	meta-corpus b	0.888722
	CB4856	CB4856	meta-corpus b	0.996711
	CB4856	CB4856	meta-corpus b	1.02657
	CB4856	CB4856	meta-corpus b	0.953352
	CB4856	CB4856	meta-corpus b	0.905718
	CX11400	CX11400	meta-corpus b	0.956548
	CX11400	CX11400	meta-corpus b	0.909192
	CX11400	CX11400	meta-corpus b	0.974758
	CX11400	CX11400	meta-corpus b	0.949526
	CX11400	CX11400	meta-corpus b	0.884433
	CX11400	CX11400	meta-corpus b	0.902644
	CX11400	CX11400	meta-corpus b	0.923443
	CX11400	CX11400	meta-corpus b	1.04391
	CX11400	CX11400	meta-corpus b	0.912071
	CX11400	CX11400	meta-corpus b	1.00262
	CX11400	CX11400	meta-corpus b	0.883692
	CX11400	CX11400	meta-corpus b	0.909301
	CX11400	CX11400	meta-corpus b	0.888139
	CX11400	CX11400	meta-corpus b	0.912618
	CX11400	CX11400	meta-corpus b	0.923443
	CX12311	N2 glb-5 npr-1	meta-corpus b	0.97273
	CX12311	N2 glb-5 npr-1	meta-corpus b	0.909484
	CX12311	N2 glb-5 npr-1	meta-corpus b	0.830894
	CX12311	N2 glb-5 npr-1	meta-corpus b	0.863987
	CX12311	N2 glb-5 npr-1	meta-corpus b	0.948457
	CX12311	N2 glb-5 npr-1	meta-corpus b	0.892998
	CX12311	N2 glb-5 npr-1	meta-corpus b	0.871701
	CX12311	N2 glb-5 npr-1	meta-corpus b	0.956548
	CX12311	N2 glb-5 npr-1	meta-corpus b	0.826666
	CX12311	N2 glb-5 npr-1	meta-corpus b	0.891127
	CX12311	N2 glb-5 npr-1	meta-corpus b	0.975961
	CX12311	N2 glb-5 npr-1	meta-corpus b	0.833069
	CX12311	N2 glb-5 npr-1	meta-corpus b	0.965963
	CX12311	N2 glb-5 npr-1	meta-corpus b	1.00275
	CX12311	N2 glb-5 npr-1	meta-corpus b	0.916627
	N2	N2	meta-corpus b	0.996711
	N2	N2	meta-corpus b	1.06296
	N2	N2	meta-corpus b	1.02168
	N2	N2	meta-corpus b	1.03516
	N2	N2	meta-corpus b	1.01939
	N2	N2	meta-corpus b	0.961334
	N2	N2	meta-corpus b	0.963484
	N2	N2	meta-corpus b	1.01781
	N2	N2	meta-corpus b	1.02514
	N2	N2	meta-corpus b	0.973543
	N2	N2	meta-corpus b	0.947971
	N2	N2	meta-corpus b	1.03573
	N2	N2	meta-corpus b	0.9997
	N2	N2	meta-corpus b	0.99286
	N2	N2	meta-corpus b	0.946525
	QG1	N2 npr-1	meta-corpus b	1.02219
	QG1	N2 npr-1	meta-corpus b	1.02043
	QG1	N2 npr-1	meta-corpus b	0.929845
	QG1	N2 npr-1	meta-corpus b	1.02526
	QG1	N2 npr-1	meta-corpus b	0.809306
	QG1	N2 npr-1	meta-corpus b	0.933404
	QG1	N2 npr-1	meta-corpus b	0.96052
	QG1	N2 npr-1	meta-corpus b	0.933465
	QG1	N2 npr-1	meta-corpus b	0.991572
	QG1	N2 npr-1	meta-corpus b	0.952393
	QG1	N2 npr-1	meta-corpus b	0.785653
	QG1	N2 npr-1	meta-corpus b	0.963011
	QG1	N2 npr-1	meta-corpus b	0.96052
	QG1	N2 npr-1	meta-corpus b	0.927828
	QG1	N2 npr-1	meta-corpus b	0.974625
	N2	N2	isthmus	0.958859
	N2	N2	isthmus	0.981758
	N2	N2	isthmus	1.02078
	N2	N2	isthmus	0.984468
	N2	N2	isthmus	1.05105
	N2	N2	isthmus	1.00457
	N2	N2	isthmus	1.04321
	N2	N2	isthmus	0.997413
	N2	N2	isthmus	0.974966
	N2	N2	isthmus	0.989607
	N2	N2	isthmus	0.917681
	N2	N2	isthmus	1.04154
	N2	N2	isthmus	1.07731
	N2	N2	isthmus	0.961229
	N2	N2	isthmus	0.995555
	CX12311	N2 glb-5 npr-1	isthmus	1.06888
	CX12311	N2 glb-5 npr-1	isthmus	1.01435
	CX12311	N2 glb-5 npr-1	isthmus	0.909602
	CX12311	N2 glb-5 npr-1	isthmus	0.919351
	CX12311	N2 glb-5 npr-1	isthmus	0.988039
	CX12311	N2 glb-5 npr-1	isthmus	1.07196
	CX12311	N2 glb-5 npr-1	isthmus	1.04094
	CX12311	N2 glb-5 npr-1	isthmus	1.02894
	CX12311	N2 glb-5 npr-1	isthmus	1.07467
	CX12311	N2 glb-5 npr-1	isthmus	1.06296
	CX12311	N2 glb-5 npr-1	isthmus	1.07726
	CX12311	N2 glb-5 npr-1	isthmus	1.08835
	CX12311	N2 glb-5 npr-1	isthmus	0.955144
	CX12311	N2 glb-5 npr-1	isthmus	0.975563
	CX12311	N2 glb-5 npr-1	isthmus	0.966044
	QG1	N2 npr-1	isthmus	1.00932
	QG1	N2 npr-1	isthmus	0.8316
	QG1	N2 npr-1	isthmus	0.916837
	QG1	N2 npr-1	isthmus	1.0177
	QG1	N2 npr-1	isthmus	0.929961
	QG1	N2 npr-1	isthmus	0.967705
	QG1	N2 npr-1	isthmus	0.977199
	QG1	N2 npr-1	isthmus	0.887913
	QG1	N2 npr-1	isthmus	0.920664
	QG1	N2 npr-1	isthmus	1.00535
	QG1	N2 npr-1	isthmus	1.02078
	QG1	N2 npr-1	isthmus	0.970185
	QG1	N2 npr-1	isthmus	0.953133
	QG1	N2 npr-1	isthmus	0.875923
	QG1	N2 npr-1	isthmus	0.966717
	CB4856	CB4856	isthmus	1.09439
	CB4856	CB4856	isthmus	0.983471
	CB4856	CB4856	isthmus	1.04067
	CB4856	CB4856	isthmus	0.993263
	CB4856	CB4856	isthmus	1.01632
	CB4856	CB4856	isthmus	0.985653
	CB4856	CB4856	isthmus	1.03707
	CB4856	CB4856	isthmus	0.916411
	CB4856	CB4856	isthmus	1.09302
	CB4856	CB4856	isthmus	0.983471
	CB4856	CB4856	isthmus	0.968251
	CB4856	CB4856	isthmus	1.10037
	CB4856	CB4856	isthmus	1.06721
	CB4856	CB4856	isthmus	1.01079
	CB4856	CB4856	isthmus	1.06835
	CX11400	CX11400	isthmus	1.04565
	CX11400	CX11400	isthmus	1.0006
	CX11400	CX11400	isthmus	1.0054
	CX11400	CX11400	isthmus	1.06304
	CX11400	CX11400	isthmus	0.890308
	CX11400	CX11400	isthmus	0.981051
	CX11400	CX11400	isthmus	0.918363
	CX11400	CX11400	isthmus	0.978375
	CX11400	CX11400	isthmus	1.03426
	CX11400	CX11400	isthmus	1.13914
	CX11400	CX11400	isthmus	0.941006
	CX11400	CX11400	isthmus	0.906244
	CX11400	CX11400	isthmus	1.03027
	CX11400	CX11400	isthmus	0.946358
	CX11400	CX11400	isthmus	0.871917
	CB4856	CB4856	isthmus	1.01398
	CB4856	CB4856	isthmus	0.984295
	CB4856	CB4856	isthmus	1.0485
	CB4856	CB4856	isthmus	1.0605
	CB4856	CB4856	isthmus	1.05198
	CB4856	CB4856	isthmus	1.07342
	CB4856	CB4856	isthmus	1.12534
	CB4856	CB4856	isthmus	1.02391
	CB4856	CB4856	isthmus	1.06379
	CB4856	CB4856	isthmus	1.12524
	CB4856	CB4856	isthmus	0.953039
	CB4856	CB4856	isthmus	1.00848
	CB4856	CB4856	isthmus	1.07184
	CB4856	CB4856	isthmus	1.04101
	CB4856	CB4856	isthmus	1.10709
	CX11400	CX11400	isthmus	0.879695
	CX11400	CX11400	isthmus	0.91498
	CX11400	CX11400	isthmus	1.00282
	CX11400	CX11400	isthmus	0.928144
	CX11400	CX11400	isthmus	0.947356
	CX11400	CX11400	isthmus	0.98449
	CX11400	CX11400	isthmus	0.871743
	CX11400	CX11400	isthmus	1.06426
	CX11400	CX11400	isthmus	1.06064
	CX11400	CX11400	isthmus	0.968009
	CX11400	CX11400	isthmus	0.928615
	CX11400	CX11400	isthmus	0.863374
	CX11400	CX11400	isthmus	0.934147
	CX11400	CX11400	isthmus	0.9787
	CX11400	CX11400	isthmus	0.990894
	CX12311	N2 glb-5 npr-1	isthmus	0.955343
	CX12311	N2 glb-5 npr-1	isthmus	0.941681
	CX12311	N2 glb-5 npr-1	isthmus	0.978255
	CX12311	N2 glb-5 npr-1	isthmus	1.00988
	CX12311	N2 glb-5 npr-1	isthmus	1.06183
	CX12311	N2 glb-5 npr-1	isthmus	0.916189
	CX12311	N2 glb-5 npr-1	isthmus	0.964211
	CX12311	N2 glb-5 npr-1	isthmus	0.952906
	CX12311	N2 glb-5 npr-1	isthmus	0.952906
	CX12311	N2 glb-5 npr-1	isthmus	0.897751
	CX12311	N2 glb-5 npr-1	isthmus	0.939253
	CX12311	N2 glb-5 npr-1	isthmus	0.942891
	CX12311	N2 glb-5 npr-1	isthmus	0.998054
	CX12311	N2 glb-5 npr-1	isthmus	1.00618
	CX12311	N2 glb-5 npr-1	isthmus	1.032
	N2	N2	isthmus	0.990592
	N2	N2	isthmus	1.03736
	N2	N2	isthmus	1.02282
	N2	N2	isthmus	0.969663
	N2	N2	isthmus	0.972794
	N2	N2	isthmus	0.956135
	N2	N2	isthmus	1.01997
	N2	N2	isthmus	0.993661
	N2	N2	isthmus	0.985415
	N2	N2	isthmus	0.955583
	N2	N2	isthmus	0.963695
	N2	N2	isthmus	1.02626
	N2	N2	isthmus	1.01219
	N2	N2	isthmus	1.06434
	N2	N2	isthmus	1.02953
	QG1	N2 npr-1	isthmus	1.05949
	QG1	N2 npr-1	isthmus	0.999638
	QG1	N2 npr-1	isthmus	1.00219
	QG1	N2 npr-1	isthmus	1.015
	QG1	N2 npr-1	isthmus	0.903879
	QG1	N2 npr-1	isthmus	0.976307
	QG1	N2 npr-1	isthmus	0.998588
	QG1	N2 npr-1	isthmus	1.01414
	QG1	N2 npr-1	isthmus	0.902269
	QG1	N2 npr-1	isthmus	0.894753
	QG1	N2 npr-1	isthmus	0.950985
	QG1	N2 npr-1	isthmus	1.07656
	QG1	N2 npr-1	isthmus	0.921455
	QG1	N2 npr-1	isthmus	0.955983
	QG1	N2 npr-1	isthmus	1.00804
	N2	N2	terminal bulb a	1.02584
	N2	N2	terminal bulb a	1.04137
	N2	N2	terminal bulb a	0.926028
	N2	N2	terminal bulb a	1.02135
	N2	N2	terminal bulb a	1.05619
	N2	N2	terminal bulb a	1.02639
	N2	N2	terminal bulb a	0.98198
	N2	N2	terminal bulb a	0.92276
	N2	N2	terminal bulb a	1.01125
	N2	N2	terminal bulb a	1.02639
	N2	N2	terminal bulb a	1.02106
	N2	N2	terminal bulb a	0.976498
	N2	N2	terminal bulb a	0.996193
	N2	N2	terminal bulb a	0.953755
	N2	N2	terminal bulb a	1.01294
	CX12311	N2 glb-5 npr-1	terminal bulb a	1.0168
	CX12311	N2 glb-5 npr-1	terminal bulb a	0.973728
	CX12311	N2 glb-5 npr-1	terminal bulb a	1.04012
	CX12311	N2 glb-5 npr-1	terminal bulb a	1.00077
	CX12311	N2 glb-5 npr-1	terminal bulb a	1.02058
	CX12311	N2 glb-5 npr-1	terminal bulb a	0.962447
	CX12311	N2 glb-5 npr-1	terminal bulb a	1.01777
	CX12311	N2 glb-5 npr-1	terminal bulb a	0.931414
	CX12311	N2 glb-5 npr-1	terminal bulb a	1.02239
	CX12311	N2 glb-5 npr-1	terminal bulb a	0.958949
	CX12311	N2 glb-5 npr-1	terminal bulb a	0.92205
	CX12311	N2 glb-5 npr-1	terminal bulb a	0.90292
	CX12311	N2 glb-5 npr-1	terminal bulb a	1.01045
	CX12311	N2 glb-5 npr-1	terminal bulb a	0.919654
	CX12311	N2 glb-5 npr-1	terminal bulb a	1.06528
	QG1	N2 npr-1	terminal bulb a	0.939915
	QG1	N2 npr-1	terminal bulb a	1.04385
	QG1	N2 npr-1	terminal bulb a	0.87712
	QG1	N2 npr-1	terminal bulb a	0.877417
	QG1	N2 npr-1	terminal bulb a	1.08057
	QG1	N2 npr-1	terminal bulb a	0.967335
	QG1	N2 npr-1	terminal bulb a	0.978328
	QG1	N2 npr-1	terminal bulb a	1.00848
	QG1	N2 npr-1	terminal bulb a	1.06705
	QG1	N2 npr-1	terminal bulb a	1.00387
	QG1	N2 npr-1	terminal bulb a	0.887969
	QG1	N2 npr-1	terminal bulb a	0.953228
	QG1	N2 npr-1	terminal bulb a	0.980753
	QG1	N2 npr-1	terminal bulb a	0.994123
	QG1	N2 npr-1	terminal bulb a	0.98474
	CB4856	CB4856	terminal bulb a	0.882966
	CB4856	CB4856	terminal bulb a	1.03583
	CB4856	CB4856	terminal bulb a	0.963195
	CB4856	CB4856	terminal bulb a	1.03684
	CB4856	CB4856	terminal bulb a	0.943576
	CB4856	CB4856	terminal bulb a	1.01125
	CB4856	CB4856	terminal bulb a	0.955643
	CB4856	CB4856	terminal bulb a	0.968543
	CB4856	CB4856	terminal bulb a	1.00444
	CB4856	CB4856	terminal bulb a	1.0523
	CB4856	CB4856	terminal bulb a	0.994123
	CB4856	CB4856	terminal bulb a	0.972405
	CB4856	CB4856	terminal bulb a	0.928663
	CB4856	CB4856	terminal bulb a	0.952346
	CB4856	CB4856	terminal bulb a	0.903467
	CX11400	CX11400	terminal bulb a	0.942608
	CX11400	CX11400	terminal bulb a	0.871072
	CX11400	CX11400	terminal bulb a	0.999778
	CX11400	CX11400	terminal bulb a	0.913712
	CX11400	CX11400	terminal bulb a	1.00868
	CX11400	CX11400	terminal bulb a	0.915092
	CX11400	CX11400	terminal bulb a	0.881692
	CX11400	CX11400	terminal bulb a	0.955547
	CX11400	CX11400	terminal bulb a	0.965562
	CX11400	CX11400	terminal bulb a	0.937826
	CX11400	CX11400	terminal bulb a	0.974591
	CX11400	CX11400	terminal bulb a	1.03155
	CX11400	CX11400	terminal bulb a	0.958202
	CX11400	CX11400	terminal bulb a	1.04201
	CX11400	CX11400	terminal bulb a	0.860846
	CB4856	CB4856	terminal bulb a	1.00925
	CB4856	CB4856	terminal bulb a	0.902066
	CB4856	CB4856	terminal bulb a	0.888389
	CB4856	CB4856	terminal bulb a	1.03984
	CB4856	CB4856	terminal bulb a	0.847889
	CB4856	CB4856	terminal bulb a	0.928286
	CB4856	CB4856	terminal bulb a	1.01082
	CB4856	CB4856	terminal bulb a	0.973044
	CB4856	CB4856	terminal bulb a	0.923054
	CB4856	CB4856	terminal bulb a	0.980385
	CB4856	CB4856	terminal bulb a	0.974079
	CB4856	CB4856	terminal bulb a	0.958172
	CB4856	CB4856	terminal bulb a	0.965744
	CB4856	CB4856	terminal bulb a	0.946332
	CB4856	CB4856	terminal bulb a	0.907258
	CX11400	CX11400	terminal bulb a	0.906073
	CX11400	CX11400	terminal bulb a	0.851183
	CX11400	CX11400	terminal bulb a	0.985788
	CX11400	CX11400	terminal bulb a	0.964137
	CX11400	CX11400	terminal bulb a	0.921307
	CX11400	CX11400	terminal bulb a	0.877011
	CX11400	CX11400	terminal bulb a	0.897126
	CX11400	CX11400	terminal bulb a	0.978557
	CX11400	CX11400	terminal bulb a	0.899495
	CX11400	CX11400	terminal bulb a	1.01699
	CX11400	CX11400	terminal bulb a	0.980485
	CX11400	CX11400	terminal bulb a	0.990829
	CX11400	CX11400	terminal bulb a	0.940156
	CX11400	CX11400	terminal bulb a	0.909357
	CX11400	CX11400	terminal bulb a	0.903472
	CX12311	N2 glb-5 npr-1	terminal bulb a	1.0408
	CX12311	N2 glb-5 npr-1	terminal bulb a	0.967963
	CX12311	N2 glb-5 npr-1	terminal bulb a	0.943229
	CX12311	N2 glb-5 npr-1	terminal bulb a	0.880154
	CX12311	N2 glb-5 npr-1	terminal bulb a	0.957378
	CX12311	N2 glb-5 npr-1	terminal bulb a	1.01642
	CX12311	N2 glb-5 npr-1	terminal bulb a	0.981299
	CX12311	N2 glb-5 npr-1	terminal bulb a	1.06192
	CX12311	N2 glb-5 npr-1	terminal bulb a	0.913755
	CX12311	N2 glb-5 npr-1	terminal bulb a	0.89101
	CX12311	N2 glb-5 npr-1	terminal bulb a	0.920715
	CX12311	N2 glb-5 npr-1	terminal bulb a	0.931922
	CX12311	N2 glb-5 npr-1	terminal bulb a	1.04054
	CX12311	N2 glb-5 npr-1	terminal bulb a	0.922733
	CX12311	N2 glb-5 npr-1	terminal bulb a	0.942637
	N2	N2	terminal bulb a	0.935065
	N2	N2	terminal bulb a	1.00075
	N2	N2	terminal bulb a	1.0538
	N2	N2	terminal bulb a	1.10271
	N2	N2	terminal bulb a	0.998953
	N2	N2	terminal bulb a	0.966507
	N2	N2	terminal bulb a	0.985045
	N2	N2	terminal bulb a	1.01976
	N2	N2	terminal bulb a	1.0604
	N2	N2	terminal bulb a	0.984151
	N2	N2	terminal bulb a	0.976087
	N2	N2	terminal bulb a	1.05874
	N2	N2	terminal bulb a	0.96498
	N2	N2	terminal bulb a	0.904185
	N2	N2	terminal bulb a	0.988861
	QG1	N2 npr-1	terminal bulb a	0.973858
	QG1	N2 npr-1	terminal bulb a	1.01965
	QG1	N2 npr-1	terminal bulb a	0.957378
	QG1	N2 npr-1	terminal bulb a	0.985788
	QG1	N2 npr-1	terminal bulb a	0.895097
	QG1	N2 npr-1	terminal bulb a	0.872894
	QG1	N2 npr-1	terminal bulb a	0.944555
	QG1	N2 npr-1	terminal bulb a	0.964257
	QG1	N2 npr-1	terminal bulb a	1.02257
	QG1	N2 npr-1	terminal bulb a	0.894725
	QG1	N2 npr-1	terminal bulb a	0.839524
	QG1	N2 npr-1	terminal bulb a	0.959317
	QG1	N2 npr-1	terminal bulb a	1.04389
	QG1	N2 npr-1	terminal bulb a	1.05184
	QG1	N2 npr-1	terminal bulb a	0.980736
	N2	N2	terminal bulb b	1.02518
	N2	N2	terminal bulb b	0.95885
	N2	N2	terminal bulb b	1.04851
	N2	N2	terminal bulb b	1.01781
	N2	N2	terminal bulb b	1.03863
	N2	N2	terminal bulb b	0.986222
	N2	N2	terminal bulb b	0.975999
	N2	N2	terminal bulb b	0.925665
	N2	N2	terminal bulb b	0.995683
	N2	N2	terminal bulb b	0.997816
	N2	N2	terminal bulb b	1.03035
	N2	N2	terminal bulb b	0.999846
	N2	N2	terminal bulb b	1.02398
	N2	N2	terminal bulb b	0.955294
	N2	N2	terminal bulb b	1.02017
	CX12311	N2 glb-5 npr-1	terminal bulb b	1.02994
	CX12311	N2 glb-5 npr-1	terminal bulb b	0.970279
	CX12311	N2 glb-5 npr-1	terminal bulb b	0.989757
	CX12311	N2 glb-5 npr-1	terminal bulb b	0.977503
	CX12311	N2 glb-5 npr-1	terminal bulb b	1.04515
	CX12311	N2 glb-5 npr-1	terminal bulb b	0.9929
	CX12311	N2 glb-5 npr-1	terminal bulb b	1.07551
	CX12311	N2 glb-5 npr-1	terminal bulb b	0.93323
	CX12311	N2 glb-5 npr-1	terminal bulb b	1.00531
	CX12311	N2 glb-5 npr-1	terminal bulb b	1.08096
	CX12311	N2 glb-5 npr-1	terminal bulb b	1.04805
	CX12311	N2 glb-5 npr-1	terminal bulb b	0.971175
	CX12311	N2 glb-5 npr-1	terminal bulb b	1.05128
	CX12311	N2 glb-5 npr-1	terminal bulb b	0.957077
	CX12311	N2 glb-5 npr-1	terminal bulb b	1.0267
	QG1	N2 npr-1	terminal bulb b	1.0163
	QG1	N2 npr-1	terminal bulb b	1.00643
	QG1	N2 npr-1	terminal bulb b	0.987665
	QG1	N2 npr-1	terminal bulb b	0.894799
	QG1	N2 npr-1	terminal bulb b	0.947359
	QG1	N2 npr-1	terminal bulb b	1.03601
	QG1	N2 npr-1	terminal bulb b	0.916359
	QG1	N2 npr-1	terminal bulb b	1.01521
	QG1	N2 npr-1	terminal bulb b	1.01797
	QG1	N2 npr-1	terminal bulb b	0.929221
	QG1	N2 npr-1	terminal bulb b	0.854844
	QG1	N2 npr-1	terminal bulb b	1.00161
	QG1	N2 npr-1	terminal bulb b	1.08068
	QG1	N2 npr-1	terminal bulb b	0.95717
	QG1	N2 npr-1	terminal bulb b	1.03253
	CB4856	CB4856	terminal bulb b	0.935827
	CB4856	CB4856	terminal bulb b	1.01453
	CB4856	CB4856	terminal bulb b	0.951038
	CB4856	CB4856	terminal bulb b	0.971835
	CB4856	CB4856	terminal bulb b	0.967383
	CB4856	CB4856	terminal bulb b	0.993096
	CB4856	CB4856	terminal bulb b	1.03305
	CB4856	CB4856	terminal bulb b	0.939073
	CB4856	CB4856	terminal bulb b	0.989551
	CB4856	CB4856	terminal bulb b	0.998712
	CB4856	CB4856	terminal bulb b	0.94975
	CB4856	CB4856	terminal bulb b	1.00987
	CB4856	CB4856	terminal bulb b	0.974958
	CB4856	CB4856	terminal bulb b	0.986675
	CB4856	CB4856	terminal bulb b	0.915328
	CX11400	CX11400	terminal bulb b	0.943164
	CX11400	CX11400	terminal bulb b	0.956809
	CX11400	CX11400	terminal bulb b	1.00987
	CX11400	CX11400	terminal bulb b	0.986397
	CX11400	CX11400	terminal bulb b	0.971835
	CX11400	CX11400	terminal bulb b	0.984016
	CX11400	CX11400	terminal bulb b	0.937743
	CX11400	CX11400	terminal bulb b	0.970196
	CX11400	CX11400	terminal bulb b	0.975999
	CX11400	CX11400	terminal bulb b	0.986222
	CX11400	CX11400	terminal bulb b	0.948049
	CX11400	CX11400	terminal bulb b	0.999228
	CX11400	CX11400	terminal bulb b	1.02647
	CX11400	CX11400	terminal bulb b	1.05699
	CX11400	CX11400	terminal bulb b	0.882669
	CB4856	CB4856	terminal bulb b	0.991398
	CB4856	CB4856	terminal bulb b	0.982284
	CB4856	CB4856	terminal bulb b	0.865656
	CB4856	CB4856	terminal bulb b	0.985583
	CB4856	CB4856	terminal bulb b	0.811202
	CB4856	CB4856	terminal bulb b	0.944522
	CB4856	CB4856	terminal bulb b	0.952711
	CB4856	CB4856	terminal bulb b	0.966877
	CB4856	CB4856	terminal bulb b	0.992182
	CB4856	CB4856	terminal bulb b	0.997539
	CB4856	CB4856	terminal bulb b	0.961846
	CB4856	CB4856	terminal bulb b	0.956217
	CB4856	CB4856	terminal bulb b	0.996712
	CB4856	CB4856	terminal bulb b	0.935518
	CB4856	CB4856	terminal bulb b	0.984299
	CX11400	CX11400	terminal bulb b	0.930128
	CX11400	CX11400	terminal bulb b	0.899955
	CX11400	CX11400	terminal bulb b	0.97047
	CX11400	CX11400	terminal bulb b	0.936389
	CX11400	CX11400	terminal bulb b	0.853798
	CX11400	CX11400	terminal bulb b	0.867518
	CX11400	CX11400	terminal bulb b	0.893128
	CX11400	CX11400	terminal bulb b	0.939819
	CX11400	CX11400	terminal bulb b	0.989852
	CX11400	CX11400	terminal bulb b	0.951186
	CX11400	CX11400	terminal bulb b	0.905378
	CX11400	CX11400	terminal bulb b	0.920535
	CX11400	CX11400	terminal bulb b	0.929191
	CX11400	CX11400	terminal bulb b	0.920306
	CX11400	CX11400	terminal bulb b	0.952711
	CX12311	N2 glb-5 npr-1	terminal bulb b	0.987903
	CX12311	N2 glb-5 npr-1	terminal bulb b	0.920785
	CX12311	N2 glb-5 npr-1	terminal bulb b	0.925359
	CX12311	N2 glb-5 npr-1	terminal bulb b	0.866484
	CX12311	N2 glb-5 npr-1	terminal bulb b	0.965461
	CX12311	N2 glb-5 npr-1	terminal bulb b	1.01276
	CX12311	N2 glb-5 npr-1	terminal bulb b	0.993641
	CX12311	N2 glb-5 npr-1	terminal bulb b	0.981696
	CX12311	N2 glb-5 npr-1	terminal bulb b	0.893368
	CX12311	N2 glb-5 npr-1	terminal bulb b	0.930552
	CX12311	N2 glb-5 npr-1	terminal bulb b	0.945851
	CX12311	N2 glb-5 npr-1	terminal bulb b	0.924215
	CX12311	N2 glb-5 npr-1	terminal bulb b	0.950805
	CX12311	N2 glb-5 npr-1	terminal bulb b	0.978473
	CX12311	N2 glb-5 npr-1	terminal bulb b	0.902492
	N2	N2	terminal bulb b	1.02209
	N2	N2	terminal bulb b	1.00611
	N2	N2	terminal bulb b	0.957458
	N2	N2	terminal bulb b	0.987151
	N2	N2	terminal bulb b	0.985583
	N2	N2	terminal bulb b	0.948138
	N2	N2	terminal bulb b	1.05903
	N2	N2	terminal bulb b	1.02376
	N2	N2	terminal bulb b	1.05236
	N2	N2	terminal bulb b	0.988937
	N2	N2	terminal bulb b	0.97329
	N2	N2	terminal bulb b	1.06876
	N2	N2	terminal bulb b	1.02312
	N2	N2	terminal bulb b	0.919413
	N2	N2	terminal bulb b	0.984799
	QG1	N2 npr-1	terminal bulb b	0.993968
	QG1	N2 npr-1	terminal bulb b	1.00473
	QG1	N2 npr-1	terminal bulb b	0.979627
	QG1	N2 npr-1	terminal bulb b	1.00107
	QG1	N2 npr-1	terminal bulb b	0.97329
	QG1	N2 npr-1	terminal bulb b	0.976524
	QG1	N2 npr-1	terminal bulb b	0.950359
	QG1	N2 npr-1	terminal bulb b	0.946276
	QG1	N2 npr-1	terminal bulb b	1.00388
	QG1	N2 npr-1	terminal bulb b	0.992901
	QG1	N2 npr-1	terminal bulb b	0.829571
	QG1	N2 npr-1	terminal bulb b	0.966441
	QG1	N2 npr-1	terminal bulb b	1.01471
	QG1	N2 npr-1	terminal bulb b	1.00736
	QG1	N2 npr-1	terminal bulb b	1.01839
