# Supplementary material for: Changes to social feeding behaviors are not sufficient for fitness gains of the Caenorhabditis elegans N2 reference strain
Source: eLife. 2018 Oct 17;7:e38675. doi: 10.7554/eLife.38675 (PMC6224195; doi:10.7554/eLife.38675)
Supplement: Figure 7—source data 1. [file elife-38675-fig7-data1.xlsx]

## Sheet: Figure 7.b
	Figure 7 - source data
	Figure 7.b
	Competition experiments between indicated strains carry qaIs2241 cassette.
	Strain1	Strain 1 name shown in the figures	Strain2	Strain 2 name shown in the figures	Taqman Probe	Taqman Probe information	Date	log2 Relative Fitness of Strain1
	QG1	N2 npr-1	CX12311	N2 glb-5 npr-1	PTM11	WBVar00209467	2018-03-18	-0.0629001
	QG1	N2 npr-1	CX12311	N2 glb-5 npr-1	PTM11	WBVar00209467	2018-03-18	-0.0283539
	QG1	N2 npr-1	CX12311	N2 glb-5 npr-1	PTM11	WBVar00209467	2018-03-18	-0.123032
	QG1	N2 npr-1	CX12311	N2 glb-5 npr-1	PTM11	WBVar00209467	2018-03-18	-0.0852688
	QG1	N2 npr-1	CX12311	N2 glb-5 npr-1	PTM11	WBVar00209467	2018-03-18	-0.106644
	QG1	N2 npr-1	CX12311	N2 glb-5 npr-1	PTM11	WBVar00209467	2018-03-18	-0.144805
	PTM401	PTM401	PTM403	PTM403	PTM11	WBVar00209467	2018-03-18	-0.208355
	PTM401	PTM401	PTM403	PTM403	PTM11	WBVar00209467	2018-03-18	-0.174573
	PTM401	PTM401	PTM403	PTM403	PTM11	WBVar00209467	2018-03-18	-0.279665
	PTM401	PTM401	PTM403	PTM403	PTM11	WBVar00209467	2018-03-18	-0.0690877
	PTM401	PTM401	PTM403	PTM403	PTM11	WBVar00209467	2018-03-18	-0.263898
	PTM401	PTM401	PTM403	PTM403	PTM11	WBVar00209467	2018-03-18	-0.294878
	N2	N2	QG1	N2 npr-1	PTM08	npr-1(g320)	2018-03-18	0.377523
	N2	N2	QG1	N2 npr-1	PTM08	npr-1(g320)	2018-03-18	0.364305
	N2	N2	QG1	N2 npr-1	PTM08	npr-1(g320)	2018-03-18	0.424708
	N2	N2	QG1	N2 npr-1	PTM08	npr-1(g320)	2018-03-18	0.471626
	N2	N2	QG1	N2 npr-1	PTM08	npr-1(g320)	2018-03-18	0.484204
	N2	N2	QG1	N2 npr-1	PTM08	npr-1(g320)	2018-03-18	0.397782
	PTM400	PTM400	PTM401	PTM401	PTM08	npr-1(g320)	2018-03-18	0.282832
	PTM400	PTM400	PTM401	PTM401	PTM08	npr-1(g320)	2018-03-18	0.16368
	PTM400	PTM400	PTM401	PTM401	PTM08	npr-1(g320)	2018-03-18	0.137997
	PTM400	PTM400	PTM401	PTM401	PTM08	npr-1(g320)	2018-03-18	0.161167
	PTM400	PTM400	PTM401	PTM401	PTM08	npr-1(g320)	2018-03-18	0.0514307
	PTM400	PTM400	PTM401	PTM401	PTM08	npr-1(g320)	2018-03-18	0.299422
	N2	N2	CX10774	N2 glb-5	PTM11	WBVar00209467	2018-03-18	0.0898339
	N2	N2	CX10774	N2 glb-5	PTM11	WBVar00209467	2018-03-18	0.177572
	N2	N2	CX10774	N2 glb-5	PTM11	WBVar00209467	2018-03-18	0.0701387
	N2	N2	CX10774	N2 glb-5	PTM11	WBVar00209467	2018-03-18	0.191485
	N2	N2	CX10774	N2 glb-5	PTM11	WBVar00209467	2018-03-18	0.202277
	N2	N2	CX10774	N2 glb-5	PTM11	WBVar00209467	2018-03-18	0.199096
	PTM400	PTM400	PTM402	PTM402	PTM11	WBVar00209467	2018-03-18	0.125195
	PTM400	PTM400	PTM402	PTM402	PTM11	WBVar00209467	2018-03-18	-0.0421464
	PTM400	PTM400	PTM402	PTM402	PTM11	WBVar00209467	2018-03-18	-0.00942084
	PTM400	PTM400	PTM402	PTM402	PTM11	WBVar00209467	2018-03-18	-0.0992882
	PTM400	PTM400	PTM402	PTM402	PTM11	WBVar00209467	2018-03-18	0.0904906
	PTM400	PTM400	PTM402	PTM402	PTM11	WBVar00209467	2018-03-18	-0.0640211
	N2	N2	CX12311	N2 glb-5 npr-1	PTM08	npr-1(g320)	2018-03-18	0.389964
	N2	N2	CX12311	N2 glb-5 npr-1	PTM08	npr-1(g320)	2018-03-18	0.579676
	N2	N2	CX12311	N2 glb-5 npr-1	PTM08	npr-1(g320)	2018-03-18	0.441075
	N2	N2	CX12311	N2 glb-5 npr-1	PTM08	npr-1(g320)	2018-03-18	0.475059
	N2	N2	CX12311	N2 glb-5 npr-1	PTM08	npr-1(g320)	2018-03-18	0.615505
	N2	N2	CX12311	N2 glb-5 npr-1	PTM08	npr-1(g320)	2018-03-18	0.521034
	PTM400	PTM400	PTM403	PTM403	PTM08	npr-1(g320)	2018-03-18	-0.0096805
	PTM400	PTM400	PTM403	PTM403	PTM08	npr-1(g320)	2018-03-18	0.360818
	PTM400	PTM400	PTM403	PTM403	PTM08	npr-1(g320)	2018-03-18	-0.0660596
	PTM400	PTM400	PTM403	PTM403	PTM08	npr-1(g320)	2018-03-18	0.0789197
	PTM400	PTM400	PTM403	PTM403	PTM08	npr-1(g320)	2018-03-18	0.0578291
	PTM400	PTM400	PTM403	PTM403	PTM08	npr-1(g320)	2018-03-18	0.123617
