# Supplementary material for: Changes to social feeding behaviors are not sufficient for fitness gains of the Caenorhabditis elegans N2 reference strain
Source: eLife. 2018 Oct 17;7:e38675. doi: 10.7554/eLife.38675 (PMC6224195; doi:10.7554/eLife.38675)
Supplement: Figure 7—source data 2. [file elife-38675-fig7-data2.xlsx]

## Sheet: Figure 7.c
	Figure 7 - source data
	Figure 7.c
	Competition experiments between indicated strains carry qaIs2241 cassette.
	Strain1	Strain 1 name shown in the figures	Strain2	Strain 2 name shown in the figures	Taqman Probe	Taqman Probe information	Date	log2 Relative Fitness of Strain1
	PTM229	N2*	N2	N2	PTM09	dpy-10 (kah82/kah83)	2018-03-18	0.0182241
	PTM229	N2*	N2	N2	PTM09	dpy-10 (kah82/kah83)	2018-03-18	0.111684
	PTM229	N2*	N2	N2	PTM09	dpy-10 (kah82/kah83)	2018-03-18	0.0402132
	PTM229	N2*	N2	N2	PTM09	dpy-10 (kah82/kah83)	2018-03-18	0.00364753
	PTM229	N2*	N2	N2	PTM09	dpy-10 (kah82/kah83)	2018-03-18	0.0776267
	PTM229	N2*	N2	N2	PTM09	dpy-10 (kah82/kah83)	2018-03-18	0.0197293
	PTM229	N2*	PTM400	PTM400	PTM09	dpy-10 (kah82/kah83)	2018-03-18	0.879329
	PTM229	N2*	PTM400	PTM400	PTM09	dpy-10 (kah82/kah83)	2018-03-18	0.868474
	PTM229	N2*	PTM400	PTM400	PTM09	dpy-10 (kah82/kah83)	2018-03-18	0.830705
	PTM229	N2*	PTM400	PTM400	PTM09	dpy-10 (kah82/kah83)	2018-03-18	0.763744
	PTM229	N2*	PTM400	PTM400	PTM09	dpy-10 (kah82/kah83)	2018-03-18	0.598968
	PTM229	N2*	PTM400	PTM400	PTM09	dpy-10 (kah82/kah83)	2018-03-18	1.07679
	PTM288	N2* glb-5 npr-1	CX12311	N2 glb-5 npr-1	PTM09	dpy-10 (kah82/kah83)	2018-03-18	-0.0653656
	PTM288	N2* glb-5 npr-1	CX12311	N2 glb-5 npr-1	PTM09	dpy-10 (kah82/kah83)	2018-03-18	0.0777701
	PTM288	N2* glb-5 npr-1	CX12311	N2 glb-5 npr-1	PTM09	dpy-10 (kah82/kah83)	2018-03-18	0.024276
	PTM288	N2* glb-5 npr-1	CX12311	N2 glb-5 npr-1	PTM09	dpy-10 (kah82/kah83)	2018-03-18	0.0190979
	PTM288	N2* glb-5 npr-1	CX12311	N2 glb-5 npr-1	PTM09	dpy-10 (kah82/kah83)	2018-03-18	0.0437155
	PTM288	N2* glb-5 npr-1	CX12311	N2 glb-5 npr-1	PTM09	dpy-10 (kah82/kah83)	2018-03-18	0.0399856
	PTM288	N2* glb-5 npr-1	PTM403	PTM403	PTM09	dpy-10 (kah82/kah83)	2018-03-18	0.673392
	PTM288	N2* glb-5 npr-1	PTM403	PTM403	PTM09	dpy-10 (kah82/kah83)	2018-03-18	0.56871
	PTM288	N2* glb-5 npr-1	PTM403	PTM403	PTM09	dpy-10 (kah82/kah83)	2018-03-18	0.597577
	PTM288	N2* glb-5 npr-1	PTM403	PTM403	PTM09	dpy-10 (kah82/kah83)	2018-03-18	0.602787
	PTM288	N2* glb-5 npr-1	PTM403	PTM403	PTM09	dpy-10 (kah82/kah83)	2018-03-18	0.873985
	PTM288	N2* glb-5 npr-1	PTM403	PTM403	PTM09	dpy-10 (kah82/kah83)	2018-03-18	1.04553
