# Supplementary material for: Changes to social feeding behaviors are not sufficient for fitness gains of the Caenorhabditis elegans N2 reference strain
Source: eLife. 2018 Oct 17;7:e38675. doi: 10.7554/eLife.38675 (PMC6224195; doi:10.7554/eLife.38675)
Supplement: Figure 7—source data 3. [file elife-38675-fig7-data3.xlsx]

## Sheet: Figure 7.d
	Figure 7 - source data
	Figure 7.d
	Bordering fraction of indicated strains
	Strain	Strain Name shown in the figures	No. of animals non-bordering	No. of animals bordering	bordering fraction	Date
	N2	N2	132	18	0.12	2018-09-07
	N2	N2	122	28	0.186667	2018-09-07
	N2	N2	130	20	0.133333	2018-09-08
	PTM400	PTM400	128	22	0.146667	2018-09-07
	PTM400	PTM400	136	14	0.0933333	2018-09-07
	PTM400	PTM400	140	10	0.0666667	2018-09-08
	CX12311	N2 glb-5 npr-1	15	135	0.9	2018-09-07
	CX12311	N2 glb-5 npr-1	19	131	0.873333	2018-09-07
	CX12311	N2 glb-5 npr-1	24	126	0.84	2018-09-08
	PTM403	PTM403	131	19	0.126667	2018-09-07
	PTM403	PTM403	139	11	0.0733333	2018-09-07
	PTM403	PTM403	131	19	0.126667	2018-09-08
