# Supplementary material for: Changes to social feeding behaviors are not sufficient for fitness gains of the Caenorhabditis elegans N2 reference strain
Source: eLife. 2018 Oct 17;7:e38675. doi: 10.7554/eLife.38675 (PMC6224195; doi:10.7554/eLife.38675)
Supplement: Figure 7—source data 4. [file elife-38675-fig7-data4.xlsx]

## Sheet: Figure 7.e
	Figure 7 - source data
	Figure 7.e
	Pharyngeal pumping rates of N2 and N2 carries qaIs2241 cassette
	Strain	Pharyngeal pumping/minute
	N2	210
	N2	208
	N2	196
	N2	200
	N2	198
	N2	188
	N2	190
	N2	192
	N2	198
	N2	188
	N2	190
	N2	180
	N2	210
	N2	208
	N2	220
	N2	230
	N2	190
	N2	192
	N2	196
	N2	198
	N2	230
	N2	218
	N2	210
	N2	206
	N2	202
	N2	202
	N2	210
	N2	200
	N2	212
	N2	210
	PTM400	194
	PTM400	210
	PTM400	208
	PTM400	188
	PTM400	212
	PTM400	210
	PTM400	216
	PTM400	202
	PTM400	200
	PTM400	208
	PTM400	210
	PTM400	202
	PTM400	210
	PTM400	216
	PTM400	218
	PTM400	196
	PTM400	218
	PTM400	194
	PTM400	200
	PTM400	204
	PTM400	210
	PTM400	230
	PTM400	202
	PTM400	210
	PTM400	208
	PTM400	214
	PTM400	206
	PTM400	214
	PTM400	212
	PTM400	204
