# Supplementary material for: Changes to social feeding behaviors are not sufficient for fitness gains of the Caenorhabditis elegans N2 reference strain
Source: eLife. 2018 Oct 17;7:e38675. doi: 10.7554/eLife.38675 (PMC6224195; doi:10.7554/eLife.38675)
Supplement: Figure 7—source data 5. [file elife-38675-fig7-data5.xlsx]

## Sheet: Figure 7.f
	Figure 7 - source data
	Figure 7.f
	Food consumption assay of N2 and N2 carries qaIs2241 cassette.
	Note:	The relative food intake amount is normalized with average of N2 food consumption amount
	Strain	Relative food intake
	N2	0.973002
	N2	0.959838
	N2	0.954709
	N2	0.929349
	N2	1.05528
	N2	0.868363
	N2	1.01942
	N2	1.05876
	N2	1.02576
	N2	1.06384
	N2	0.833833
	N2	1.0714
	N2	1.03694
	N2	1.06422
	N2	1.04166
	N2	1.04363
	PTM400	0.776795
	PTM400	0.78942
	PTM400	0.751067
	PTM400	0.782932
	PTM400	0.794126
	PTM400	0.779729
	PTM400	0.669665
	PTM400	0.726099
	PTM400	0.872971
	PTM400	0.690662
	PTM400	0.610919
	PTM400	0.668653
	PTM400	0.604333
	PTM400	0.671687
	PTM400	0.444492
	PTM400	0.685016
