# Supplementary material for: Changes to social feeding behaviors are not sufficient for fitness gains of the Caenorhabditis elegans N2 reference strain
Source: eLife. 2018 Oct 17;7:e38675. doi: 10.7554/eLife.38675 (PMC6224195; doi:10.7554/eLife.38675)
Supplement: Figure 7—source data 6. [file elife-38675-fig7-data6.xlsx]

## Sheet: Figure 7.g
	Figure 7 - source data
	Figure 7.g
	Number of animals observed with fertilized eggs in their uterus.
	Note:	60 animals were monitored per strain
	Strain	Strain name shown in the figures	Time after synchronization	Proportion
	N2	N2	58 hrs	0
	N2	N2	60 hrs	0.0333333
	N2	N2	62 hrs	0.5
	N2	N2	64 hrs	0.966667
	N2	N2	66 hrs	1
	N2	N2	68 hrs	1
	PTM400	PTM400 (N2 qaIs2241)	58 hrs	0
	PTM400	PTM400 (N2 qaIs2241)	60 hrs	0
	PTM400	PTM400 (N2 qaIs2241)	62 hrs	0.116667
	PTM400	PTM400 (N2 qaIs2241)	64 hrs	0.566667
	PTM400	PTM400 (N2 qaIs2241)	66 hrs	0.9
	PTM400	PTM400 (N2 qaIs2241)	68 hrs	1
