# Supplementary material for: Changes to social feeding behaviors are not sufficient for fitness gains of the Caenorhabditis elegans N2 reference strain
Source: eLife. 2018 Oct 17;7:e38675. doi: 10.7554/eLife.38675 (PMC6224195; doi:10.7554/eLife.38675)
Supplement: Figure 8—source data 1. [file elife-38675-fig8-data1.xlsx]

## Sheet: Figure 8.a
	Figure 8 - source data
	Figure 8.a
	Competition experiment between indicated strains
	Strain1	Strain 1 name shown in the figures	Strain2	Strain 2 name shown in the figures	Taqman Probe	Taqman Probe information	Date	log2 Relative Fitness of Strain1
	N2	N2	CX12311	N2 glb-5 npr-1	PTM08	npr-1(g320)	2018-03-10	0.558497
	N2	N2	CX12311	N2 glb-5 npr-1	PTM08	npr-1(g320)	2018-03-10	0.578142
	N2	N2	CX12311	N2 glb-5 npr-1	PTM08	npr-1(g320)	2018-03-10	0.26785
	N2	N2	CX12311	N2 glb-5 npr-1	PTM08	npr-1(g320)	2018-03-10	0.282901
	N2	N2	CX12311	N2 glb-5 npr-1	PTM08	npr-1(g320)	2018-03-10	0.537595
	N2	N2	CX12311	N2 glb-5 npr-1	PTM08	npr-1(g320)	2018-03-10	0.503447
	PTM405	PTM405	PTM408	PTM408	PTM08	npr-1(g320)	2018-03-10	-0.412815
	PTM405	PTM405	PTM408	PTM408	PTM08	npr-1(g320)	2018-03-10	-0.129928
	PTM405	PTM405	PTM408	PTM408	PTM08	npr-1(g320)	2018-03-10	-0.295022
	PTM405	PTM405	PTM408	PTM408	PTM08	npr-1(g320)	2018-03-10	-0.136089
	PTM405	PTM405	PTM408	PTM408	PTM08	npr-1(g320)	2018-03-10	-0.128624
	PTM405	PTM405	PTM408	PTM408	PTM08	npr-1(g320)	2018-03-10	-0.208899
