# Supplementary material for: Changes to social feeding behaviors are not sufficient for fitness gains of the Caenorhabditis elegans N2 reference strain
Source: eLife. 2018 Oct 17;7:e38675. doi: 10.7554/eLife.38675 (PMC6224195; doi:10.7554/eLife.38675)
Supplement: Figure 8—source data 2. [file elife-38675-fig8-data2.xlsx]

## Sheet: Figure 8.b
	Figure 8 - source data
	Figure 8.b
	Number of animals observed with fertilized eggs in their uterus.
	Note:	60 animals were monitored per strain
	Strain	Strain name shown in the figures	Time after synchronization	Proportion
	N2	N2	60 hrs	0.15
	N2	N2	62 hrs	0.6
	N2	N2	64 hrs	0.966667
	N2	N2	66 hrs	1
	N2	N2	68 hrs	1
	N2	N2	70 hrs	1
	N2	N2	72 hrs	1
	CX12311	N2 glb-5 npr-1	60 hrs	0.0333333
	CX12311	N2 glb-5 npr-1	62 hrs	0.25
	CX12311	N2 glb-5 npr-1	64 hrs	0.65
	CX12311	N2 glb-5 npr-1	66 hrs	0.983333
	CX12311	N2 glb-5 npr-1	68 hrs	1
	CX12311	N2 glb-5 npr-1	70 hrs	1
	CX12311	N2 glb-5 npr-1	72 hrs	1
	PTM405	PTM405 (N2 daf-22)	60 hrs	0
	PTM405	PTM405 (N2 daf-22)	62 hrs	0.0166667
	PTM405	PTM405 (N2 daf-22)	64 hrs	0.1
	PTM405	PTM405 (N2 daf-22)	66 hrs	0.316667
	PTM405	PTM405 (N2 daf-22)	68 hrs	0.733333
	PTM405	PTM405 (N2 daf-22)	70 hrs	0.883333
	PTM405	PTM405 (N2 daf-22)	72 hrs	1
	PTM408	PTM408 (N2 glb-5 npr-1 daf-22)	60 hrs	0
	PTM408	PTM408 (N2 glb-5 npr-1 daf-22)	62 hrs	0.0166667
	PTM408	PTM408 (N2 glb-5 npr-1 daf-22)	64 hrs	0.15
	PTM408	PTM408 (N2 glb-5 npr-1 daf-22)	66 hrs	0.55
	PTM408	PTM408 (N2 glb-5 npr-1 daf-22)	68 hrs	0.85
	PTM408	PTM408 (N2 glb-5 npr-1 daf-22)	70 hrs	0.95
	PTM408	PTM408 (N2 glb-5 npr-1 daf-22)	72 hrs	1
