# Supplementary material for: Changes to social feeding behaviors are not sufficient for fitness gains of the Caenorhabditis elegans N2 reference strain
Source: eLife. 2018 Oct 17;7:e38675. doi: 10.7554/eLife.38675 (PMC6224195; doi:10.7554/eLife.38675)
Supplement: Figure 8—source data 3. [file elife-38675-fig8-data3.xlsx]

## Sheet: Figure 8.c
	Figure 8 - source data
	Figure 8.c
	Food consumption assay of indicated strains
	Note:	The relative food intake amount is normalized with average of N2 food consumption amount
	Strain	Strain name shown in the figures	Relative food intake
	CX12311	N2 glb-5 npr-1	0.923431
	CX12311	N2 glb-5 npr-1	0.885759
	CX12311	N2 glb-5 npr-1	0.904968
	CX12311	N2 glb-5 npr-1	0.918007
	CX12311	N2 glb-5 npr-1	0.916031
	CX12311	N2 glb-5 npr-1	0.908825
	CX12311	N2 glb-5 npr-1	0.853079
	CX12311	N2 glb-5 npr-1	0.867391
	CX12311	N2 glb-5 npr-1	0.871907
	CX12311	N2 glb-5 npr-1	0.904792
	CX12311	N2 glb-5 npr-1	0.883614
	CX12311	N2 glb-5 npr-1	0.836541
	CX12311	N2 glb-5 npr-1	0.783312
	CX12311	N2 glb-5 npr-1	0.658058
	CX12311	N2 glb-5 npr-1	0.740752
	CX12311	N2 glb-5 npr-1	0.722613
	CX12311	N2 glb-5 npr-1	0.866616
	CX12311	N2 glb-5 npr-1	0.780003
	CX12311	N2 glb-5 npr-1	0.5733
	CX12311	N2 glb-5 npr-1	0.733021
	CX12311	N2 glb-5 npr-1	0.837619
	CX12311	N2 glb-5 npr-1	0.842491
	CX12311	N2 glb-5 npr-1	0.544502
	CX12311	N2 glb-5 npr-1	0.622183
	N2	N2	0.904322
	N2	N2	1.01597
	N2	N2	1.09381
	N2	N2	0.943577
	N2	N2	1.02433
	N2	N2	0.982064
	N2	N2	1.0412
	N2	N2	0.994721
	N2	N2	1.02923
	N2	N2	1.03604
	N2	N2	0.983286
	N2	N2	0.928517
	N2	N2	0.950888
	N2	N2	1.04052
	N2	N2	1.07034
	N2	N2	0.961178
	N2	N2	0.925855
	N2	N2	0.974917
	N2	N2	1.00792
	N2	N2	0.937037
	N2	N2	1.00906
	N2	N2	1.05284
	N2	N2	1.06763
	N2	N2	1.02473
	PTM405	PTM405	0.475692
	PTM405	PTM405	0.499299
	PTM405	PTM405	0.514541
	PTM405	PTM405	0.526949
	PTM405	PTM405	0.542116
	PTM405	PTM405	0.606486
	PTM405	PTM405	0.582238
	PTM405	PTM405	0.535067
	PTM405	PTM405	0.618417
	PTM405	PTM405	0.602688
	PTM405	PTM405	0.590271
	PTM405	PTM405	0.631431
	PTM405	PTM405	0.588334
	PTM405	PTM405	0.64938
	PTM405	PTM405	0.578744
	PTM405	PTM405	0.561594
	PTM405	PTM405	0.515934
	PTM405	PTM405	0.523227
	PTM405	PTM405	0.489616
	PTM405	PTM405	0.459277
	PTM405	PTM405	0.396941
	PTM405	PTM405	0.507013
	PTM405	PTM405	0.465549
	PTM405	PTM405	0.46095
	PTM408	PTM408	0.567806
	PTM408	PTM408	0.601331
	PTM408	PTM408	0.605434
	PTM408	PTM408	0.55965
	PTM408	PTM408	0.530088
	PTM408	PTM408	0.606398
	PTM408	PTM408	0.515634
	PTM408	PTM408	0.53425
	PTM408	PTM408	0.573978
	PTM408	PTM408	0.439626
	PTM408	PTM408	0.554451
	PTM408	PTM408	0.603186
	PTM408	PTM408	0.430134
	PTM408	PTM408	0.552549
	PTM408	PTM408	0.468967
	PTM408	PTM408	0.528917
	PTM408	PTM408	0.516588
	PTM408	PTM408	0.675477
	PTM408	PTM408	0.567072
	PTM408	PTM408	0.559362
	PTM408	PTM408	0.656317
	PTM408	PTM408	0.670138
	PTM408	PTM408	0.608352
	PTM408	PTM408	0.603194
