# Supplementary material for: Changes to social feeding behaviors are not sufficient for fitness gains of the Caenorhabditis elegans N2 reference strain
Source: eLife. 2018 Oct 17;7:e38675. doi: 10.7554/eLife.38675 (PMC6224195; doi:10.7554/eLife.38675)
Supplement: Figure 8—source data 4. [file elife-38675-fig8-data4.xlsx]

## Sheet: Figure 8.d
	Figure 8 - source data
	Figure 8.d
	Number of animals observed with fertilized eggs in their uterus in different pheromone concentration.
	Note:	Pheromone concentration indicated in the table. The testing plates were used immediately on the 2nd day after preparation.
		60 animals were monitored per strain/condition.
	Strain	Strain name shown in the figures	Pheromone concentration	Time after synchronization	Proportion
	N2	N2	Ethanol	66 hrs	0.516667
	N2	N2	Ethanol	68 hrs	0.733333
	N2	N2	Ethanol	70 hrs	0.966667
	N2	N2	Ethanol	72 hrs	1
	N2	N2	Ethanol	74 hrs	1
	N2	N2	Ethanol	76 hrs	1
	N2	N2	Ethanol	78 hrs	1
	PTM405	PTM405 (N2 daf-22)	Ethanol	66 hrs	0
	PTM405	PTM405 (N2 daf-22)	Ethanol	68 hrs	0
	PTM405	PTM405 (N2 daf-22)	Ethanol	70 hrs	0
	PTM405	PTM405 (N2 daf-22)	Ethanol	72 hrs	0.0166667
	PTM405	PTM405 (N2 daf-22)	Ethanol	74 hrs	0.133333
	PTM405	PTM405 (N2 daf-22)	Ethanol	76 hrs	0.266667
	PTM405	PTM405 (N2 daf-22)	Ethanol	78 hrs	0.483333
	N2	N2	crude pheromone 1:10000	66 hrs	0.4
	N2	N2	crude pheromone 1:10000	68 hrs	0.733333
	N2	N2	crude pheromone 1:10000	70 hrs	0.983333
	N2	N2	crude pheromone 1:10000	72 hrs	1
	N2	N2	crude pheromone 1:10000	74 hrs	1
	N2	N2	crude pheromone 1:10000	76 hrs	1
	N2	N2	crude pheromone 1:10000	78 hrs	1
	PTM405	PTM405 (N2 daf-22)	crude pheromone 1:10000	66 hrs	0
	PTM405	PTM405 (N2 daf-22)	crude pheromone 1:10000	68 hrs	0
	PTM405	PTM405 (N2 daf-22)	crude pheromone 1:10000	70 hrs	0.0166667
	PTM405	PTM405 (N2 daf-22)	crude pheromone 1:10000	72 hrs	0.05
	PTM405	PTM405 (N2 daf-22)	crude pheromone 1:10000	74 hrs	0.166667
	PTM405	PTM405 (N2 daf-22)	crude pheromone 1:10000	76 hrs	0.283333
	PTM405	PTM405 (N2 daf-22)	crude pheromone 1:10000	78 hrs	0.45
	N2	N2	crude pheromone 1:2000	66 hrs	0.483333
	N2	N2	crude pheromone 1:2000	68 hrs	0.75
	N2	N2	crude pheromone 1:2000	70 hrs	1
	N2	N2	crude pheromone 1:2000	72 hrs	1
	N2	N2	crude pheromone 1:2000	74 hrs	1
	N2	N2	crude pheromone 1:2000	76 hrs	1
	N2	N2	crude pheromone 1:2000	78 hrs	1
	PTM405	PTM405 (N2 daf-22)	crude pheromone 1:2000	66 hrs	0
	PTM405	PTM405 (N2 daf-22)	crude pheromone 1:2000	68 hrs	0
	PTM405	PTM405 (N2 daf-22)	crude pheromone 1:2000	70 hrs	0.0166667
	PTM405	PTM405 (N2 daf-22)	crude pheromone 1:2000	72 hrs	0.0166667
	PTM405	PTM405 (N2 daf-22)	crude pheromone 1:2000	74 hrs	0.133333
	PTM405	PTM405 (N2 daf-22)	crude pheromone 1:2000	76 hrs	0.266667
	PTM405	PTM405 (N2 daf-22)	crude pheromone 1:2000	78 hrs	0.516667
