# Supplementary material for: Changes to social feeding behaviors are not sufficient for fitness gains of the Caenorhabditis elegans N2 reference strain
Source: eLife. 2018 Oct 17;7:e38675. doi: 10.7554/eLife.38675 (PMC6224195; doi:10.7554/eLife.38675)
Supplement: Figure 8—source data 5. [file elife-38675-fig8-data5.xlsx]

## Sheet: Figure 8.e
	Figure 8 - source data
	Figure 8.e
	Food consumption assay in different pheromone concentration
	Note:	Pheromone concentration indicated in the table.
		The relative food intake amount is normalized with average of N2 food consumption amount in NGM plates only with ethanol.
	Strain	Pheromone concentration	Relative food intake
	N2	Ethanol	0.965156
	N2	Ethanol	1.05665
	N2	Ethanol	0.914071
	N2	Ethanol	1.02065
	N2	Ethanol	1.07802
	N2	Ethanol	0.926054
	N2	Ethanol	0.884193
	N2	Ethanol	0.933947
	N2	Ethanol	1.05454
	N2	Ethanol	1.16673
	N2	Ethanol	1.0313
	N2	Ethanol	0.85229
	N2	Ethanol	1.24146
	N2	Ethanol	0.932878
	N2	Ethanol	1.0002
	N2	Ethanol	1.02488
	N2	Ethanol	0.859124
	N2	Ethanol	0.815599
	N2	Ethanol	1.24226
	PTM405	Ethanol	0.390393
	PTM405	Ethanol	0.338779
	PTM405	Ethanol	0.36691
	PTM405	Ethanol	0.437746
	PTM405	Ethanol	0.380428
	PTM405	Ethanol	0.360183
	PTM405	Ethanol	0.407009
	PTM405	Ethanol	0.280748
	PTM405	Ethanol	0.311412
	PTM405	Ethanol	0.375717
	PTM405	Ethanol	0.278207
	PTM405	Ethanol	0.396001
	PTM405	Ethanol	0.278207
	PTM405	Ethanol	0.396001
	PTM405	Ethanol	0.367607
	PTM405	Ethanol	0.180706
	PTM405	Ethanol	0.333387
	PTM405	Ethanol	0.133362
	N2	crude pheromone 1:10000	0.877097
	N2	crude pheromone 1:10000	0.859849
	N2	crude pheromone 1:10000	0.9064
	N2	crude pheromone 1:10000	0.818343
	N2	crude pheromone 1:10000	0.906425
	N2	crude pheromone 1:10000	0.829569
	N2	crude pheromone 1:10000	0.919402
	N2	crude pheromone 1:10000	0.786008
	N2	crude pheromone 1:10000	0.901411
	N2	crude pheromone 1:10000	0.7477
	N2	crude pheromone 1:10000	1.16566
	N2	crude pheromone 1:10000	1.04808
	N2	crude pheromone 1:10000	1.01555
	N2	crude pheromone 1:10000	1.15015
	N2	crude pheromone 1:10000	1.09356
	N2	crude pheromone 1:10000	1.14332
	N2	crude pheromone 1:10000	0.984953
	N2	crude pheromone 1:10000	1.12997
	N2	crude pheromone 1:10000	0.885189
	N2	crude pheromone 1:10000	0.889811
	PTM405	crude pheromone 1:10000	0.275684
	PTM405	crude pheromone 1:10000	0.221657
	PTM405	crude pheromone 1:10000	0.346498
	PTM405	crude pheromone 1:10000	0.172931
	PTM405	crude pheromone 1:10000	0.171529
	PTM405	crude pheromone 1:10000	0.218524
	PTM405	crude pheromone 1:10000	0.269677
	PTM405	crude pheromone 1:10000	0.225064
	PTM405	crude pheromone 1:10000	0.173648
	PTM405	crude pheromone 1:10000	0.173448
	PTM405	crude pheromone 1:10000	0.397695
	PTM405	crude pheromone 1:10000	0.465714
	PTM405	crude pheromone 1:10000	0.19442
	PTM405	crude pheromone 1:10000	0.318704
	PTM405	crude pheromone 1:10000	0.41058
	PTM405	crude pheromone 1:10000	0.612961
	PTM405	crude pheromone 1:10000	0.362189
	PTM405	crude pheromone 1:10000	0.345969
	PTM405	crude pheromone 1:10000	0.241274
	PTM405	crude pheromone 1:10000	0.535738
	N2	crude pheromone 1:2000	0.869702
	N2	crude pheromone 1:2000	0.966452
	N2	crude pheromone 1:2000	0.840109
	N2	crude pheromone 1:2000	0.906014
	N2	crude pheromone 1:2000	0.852775
	N2	crude pheromone 1:2000	0.920417
	N2	crude pheromone 1:2000	0.737995
	N2	crude pheromone 1:2000	0.785102
	N2	crude pheromone 1:2000	0.974275
	N2	crude pheromone 1:2000	0.666955
	N2	crude pheromone 1:2000	1.24351
	N2	crude pheromone 1:2000	1.1178
	N2	crude pheromone 1:2000	1.05809
	N2	crude pheromone 1:2000	1.52183
	N2	crude pheromone 1:2000	1.23331
	N2	crude pheromone 1:2000	1.65519
	N2	crude pheromone 1:2000	0.696003
	N2	crude pheromone 1:2000	0.895531
	N2	crude pheromone 1:2000	1.1152
	N2	crude pheromone 1:2000	1.07048
	PTM405	crude pheromone 1:2000	0.217944
	PTM405	crude pheromone 1:2000	0.276909
	PTM405	crude pheromone 1:2000	0.269783
	PTM405	crude pheromone 1:2000	0.205758
	PTM405	crude pheromone 1:2000	0.155439
	PTM405	crude pheromone 1:2000	0.181695
	PTM405	crude pheromone 1:2000	0.301109
	PTM405	crude pheromone 1:2000	0.251667
	PTM405	crude pheromone 1:2000	0.10046
	PTM405	crude pheromone 1:2000	0.183604
	PTM405	crude pheromone 1:2000	0.437433
	PTM405	crude pheromone 1:2000	0.737824
	PTM405	crude pheromone 1:2000	0.419405
	PTM405	crude pheromone 1:2000	0.404975
	PTM405	crude pheromone 1:2000	0.500544
	PTM405	crude pheromone 1:2000	0.567757
	PTM405	crude pheromone 1:2000	0.419405
	PTM405	crude pheromone 1:2000	0.404975
	PTM405	crude pheromone 1:2000	0.500544
	PTM405	crude pheromone 1:2000	0.567757
