# Supplementary material for: Changes to social feeding behaviors are not sufficient for fitness gains of the Caenorhabditis elegans N2 reference strain
Source: eLife. 2018 Oct 17;7:e38675. doi: 10.7554/eLife.38675 (PMC6224195; doi:10.7554/eLife.38675)
Supplement: Supplementary file 1. — The table contains the full list of average read count per gene. Each gene count number per strain/condition is the average of 6 replicates. [file elife-38675-supp1.xlsx]

## Sheet: Summarized Data
Supplemental Table 1			Average read count per gene (6 replicates per strain/condition)
Blank rows indicate genes filtered out for insufficient data			21% O2		10% O2
Wormbase ID	Common Name	Sequence Name	N2	CX12311	N2	CX12311
WBGene00000001	aap-1	Y110A7A.10	418	316	531	430
WBGene00000002	aat-1	F27C8.1	28	50	27	33
WBGene00000003	aat-2	F07C3.7	76	68	44	91
WBGene00000004	aat-3	F52H2.2	53	50	62	57
WBGene00000005	aat-4	T13A10.10	89	96	71	91
WBGene00000006	aat-5	C55C2.5	18	27	11	14
WBGene00000007	aat-6	T11F9.4	96	103	62	69
WBGene00000008	aat-7	F54D12.3	9	7	6	4
WBGene00000009	aat-8	F28F9.4
WBGene00000010	aat-9	Y53H1C.1	256	225	300	252
WBGene00000012	abf-1	C50F2.9
WBGene00000013	abf-2	C50F2.10
WBGene00000014	abf-3	F54B8.5
WBGene00000015	abf-4	Y38H6C.22
WBGene00000016	abf-5	T22H6.5	4	10	8	7
WBGene00000017	abf-6	T22H6.7	19	23	12	22
WBGene00000018	abl-1	M79.1	101	88	115	92
WBGene00000019	abt-1	C24F3.5	75	134	20	64
WBGene00000020	abt-2	F12B6.1	88	132	54	71
WBGene00000021	abt-3	F55G11.9	5	8	1	3
WBGene00000022	abt-4	Y39D8C.1	184	290	147	160
WBGene00000023	abt-5	Y53C10A.9	50	91	18	38
WBGene00000024	abu-1	AC3.3
WBGene00000025	abu-2	F19G12.7
WBGene00000026	abu-3	F31A3.1
WBGene00000027	abu-4	Y5H2A.3
WBGene00000028	abu-5	Y105C5A.4
WBGene00000029	abu-6	C03A7.7
WBGene00000030	abu-7	C03A7.8
WBGene00000031	abu-8	C03A7.14
WBGene00000032	abu-9	R09F10.2
WBGene00000033	abu-10	F35A5.3
WBGene00000034	abu-11	T01D1.6	3	7	1	1
WBGene00000035	ace-1	W09B12.1	22	23	18	21
WBGene00000036	ace-2	Y44E3A.2	73	88	50	65
WBGene00000037	ace-3	Y48B6A.8	6	10	4	6
WBGene00000038	ace-4	Y48B6A.7
WBGene00000039	acn-1	C42D8.5	57	125	25	55
WBGene00000040	aco-1	ZK455.1	2078	2289	1494	1805
WBGene00000041	aco-2	F54H12.1	5376	5498	5615	5037
WBGene00000042	acr-2	K11G12.2
WBGene00000043	acr-3	K11G12.7
WBGene00000044	acr-5	K03F8.2
WBGene00000045	acr-6	ZK973.5
WBGene00000046	acr-7	T09A5.3
WBGene00000047	acr-8	ZC504.2	10	16	6	13
WBGene00000048	acr-9	C40C9.2
WBGene00000049	acr-10	R02E12.8
WBGene00000050	acr-11	D2092.3	8	6	8	8
WBGene00000051	acr-12	R01E6.4	9	10	6	7
WBGene00000053	acr-14	T05C12.2
WBGene00000054	acr-15	F25G6.4	13	14	14	15
WBGene00000055	acr-16	F25G6.3	26	26	17	24
WBGene00000056	acr-17	F53E10.2
WBGene00000057	acr-18	F28F8.1	24	30	11	27
WBGene00000058	acr-19	C31H5.3
WBGene00000059	acr-20	R06A4.10
WBGene00000060	acr-21	F27B3.2
WBGene00000061	lgc-11	F48E3.7
WBGene00000062	acr-23	F59B1.9
WBGene00000063	act-1	T04C12.6	1028	1304	916	1043
WBGene00000064	act-2	T04C12.5	5856	5978	6433	5457
WBGene00000065	act-3	T04C12.4	1344	1702	1130	1374
WBGene00000066	act-4	M03F4.2	5481	7258	4007	5943
WBGene00000067	act-5	T25C8.2	3074	3934	1966	2850
WBGene00000068	acy-1	F17C8.1	58	67	34	60
WBGene00000069	acy-2	C10F3.3	5	6	4	6
WBGene00000070	acy-3	C44F1.5	56	78	49	51
WBGene00000071	acy-4	T01C2.1	63	68	45	54
WBGene00000072	add-1	F39C12.2	55	69	49	60
WBGene00000073	add-2	F57F5.4	120	112	110	136
WBGene00000074	adm-2	C04A11.4	89	82	100	83
WBGene00000075	adm-4	ZK154.7	90	77	113	90
WBGene00000079	adr-1	H15N14.1	531	492	571	512
WBGene00000080	adr-2	T20H4.4	466	398	555	467
WBGene00000081	ads-1	Y50D7A.7	1249	1505	917	1124
WBGene00000082	adt-1	C02B4.1	15	29	7	8
WBGene00000083	adt-2	F08C6.1	337	377	264	329
WBGene00000084	aex-1	D2030.10	65	71	60	58
WBGene00000085	aex-2	T14B1.2	3	4	6	5
WBGene00000086	aex-3	C02H7.3	54	62	41	45
WBGene00000088	aex-5	F32A7.6	73	91	60	77
WBGene00000089	aex-6	Y87G2A.4	20	25	17	20
WBGene00000090	age-1	B0334.8	475	362	639	457
WBGene00000092	ags-3	F32A6.4	110	103	118	115
WBGene00000093	agt-1	Y62E10A.5	95	89	114	111
WBGene00000094	agt-2	F09E5.13	122	85	158	117
WBGene00000095	aha-1	C25A1.11	70	77	94	83
WBGene00000096	ahr-1	C41G7.5
WBGene00000097	aip-1	F58E10.4	178	157	216	185
WBGene00000098	air-1	K07C11.2	1374	1151	1534	1409
WBGene00000099	air-2	B0207.4	357	289	461	356
WBGene00000100	ajm-1	C25A11.4	473	646	320	418
WBGene00000101	aka-1	D1022.7	1798	1392	2079	1712
WBGene00000102	akt-1	C12D8.10	977	775	1226	969
WBGene00000103	akt-2	F28H6.1	66	72	46	74
WBGene00000105	alg-1	F48F7.1	254	355	252	248
WBGene00000106	alg-2	T07D3.7	223	252	287	215
WBGene00000107	alh-1	F54D8.3	2016	2101	1882	1890
WBGene00000108	alh-2	K04F1.15
WBGene00000109	alh-3	F36H1.6	812	809	776	779
WBGene00000110	alh-4	T05H4.13	813	873	765	759
WBGene00000111	alh-5	T08B1.3	40	42	33	37
WBGene00000112	alh-6	F56D12.1	788	875	525	638
WBGene00000113	alh-7	F45H10.1	162	168	153	165
WBGene00000114	alh-8	F13D12.4	4165	3876	3312	3756
WBGene00000115	alh-9	F01F1.6	2322	2161	1688	2103
WBGene00000116	alh-10	C54D1.4	199	196	180	226
WBGene00000117	alh-11	F42G9.5	237	256	228	226
WBGene00000118	alh-12	Y69F12A.2	665	888	462	787
WBGene00000120	aly-1	C01F6.5	52	47	70	59
WBGene00000121	aly-2	F23B2.6	1011	830	1263	1084
WBGene00000122	aly-3	M18.7	1105	982	1200	1111
WBGene00000123	ama-1	F36A4.7	1394	1414	1617	1209
WBGene00000133	amt-1	C05E11.4	82	56	12	37
WBGene00000134	amt-2	F49E11.3
WBGene00000135	amt-3	M195.3	4	6	4	4
WBGene00000136	amt-4	C05E11.5	181	259	156	211
WBGene00000137	amx-1	R13G10.2	61	47	86	60
WBGene00000138	amx-2	B0019.1	85	130	56	87
WBGene00000139	amx-3	F25C8.2	56	65	42	60
WBGene00000140	anc-1	ZK973.6	266	490	216	291
WBGene00000142	aos-1	C08B6.9	721	589	809	756
WBGene00000143	apc-2	K06H7.6	535	394	613	519
WBGene00000144	apc-10	F15H10.3	171	152	193	179
WBGene00000145	apc-11	F35G12.9	138	111	174	158
WBGene00000146	ape-1	F46F3.4	965	747	1258	888
WBGene00000147	aph-1	VF36H2L.1	202	153	243	208
WBGene00000148	aph-2	ZC434.6	362	293	422	354
WBGene00000149	apl-1	C42D8.8	826	1157	638	744
WBGene00000150	apm-1	F55A12.7	214	270	154	226
WBGene00000151	apn-1	T05H10.2	405	340	467	408
WBGene00000155	app-1	W03G9.4	1569	1430	1776	1628
WBGene00000156	2018-04-01	K04G2.8	713	445	949	670
WBGene00000157	aps-2	F02E8.3	80	72	79	85
WBGene00000158	apg-1	Y105E8A.9	690	644	690	633
WBGene00000159	aps-1	F29G9.3	365	308	369	382
WBGene00000160	apb-1	Y71H2B.10	615	643	689	548
WBGene00000161	apa-2	T20B5.1	272	271	292	276
WBGene00000162	apd-3	W09G10.4	315	312	379	272
WBGene00000163	apb-3	R11A5.1	586	460	708	568
WBGene00000164	apm-3	F53H8.1	69	65	76	68
WBGene00000165	aps-3	Y48G8AL.14	275	226	313	307
WBGene00000166	apt-9	W04G3.4	4	10	3	6
WBGene00000168	apx-1	K08D9.3	339	308	427	298
WBGene00000169	aqp-1	F32A5.5	276	387	208	296
WBGene00000170	aqp-2	C01G6.1	128	187	74	106
WBGene00000171	aqp-3	Y69E1A.7	7	8	5	6
WBGene00000172	aqp-4	F40F9.9	93	142	78	102
WBGene00000173	aqp-5	C35A5.1
WBGene00000174	aqp-6	C32C4.2	6	4	3	5
WBGene00000175	aqp-7	M02F4.8	1279	1472	774	1033
WBGene00000176	aqp-8	K02G10.7	274	312	194	236
WBGene00000177	aqp-9	K07A1.16	34	36	26	50
WBGene00000178	aqp-10	ZK1321.3	435	416	275	449
WBGene00000179	aqp-11	ZK525.2	333	399	249	326
WBGene00000180	arc-1	ZK1320.6	81	84	74	83
WBGene00000181	ard-1	F01G4.2	1012	982	947	1025
WBGene00000182	arf-1.2	B0336.2	2032	2152	1819	1896
WBGene00000183	arf-3	F57H12.1	1898	1989	1982	1893
WBGene00000184	arf-6	Y116A8C.12	178	186	182	158
WBGene00000185	arg-1	F31A9.3
WBGene00000186	ark-1	C01C7.1	206	178	238	186
WBGene00000187	arl-1	F54C9.10	278	246	275	308
WBGene00000188	arl-3	F19H8.3
WBGene00000189	arl-5	ZK632.8	80	65	97	95
WBGene00000190	arf-1.1	F45E4.1	14	22	5	14
WBGene00000191	arl-7	F20D1.5
WBGene00000192	arl-8	Y57G11C.13	715	580	843	722
WBGene00000193	arl-6	C38D4.8
WBGene00000195	arr-1	F53H8.2	44	46	59	41
WBGene00000196	aars-1	W02B12.6	223	197	256	208
WBGene00000197	aars-2	F28H1.3	2250	2203	2643	2105
WBGene00000198	art-1	C15F1.6	1225	1305	1204	1207
WBGene00000199	arx-1	Y71F9AL.16	548	513	607	518
WBGene00000200	arx-2	K07C5.1	712	616	789	674
WBGene00000201	arx-3	Y79H2A.6	412	398	474	406
WBGene00000202	exos-4.2	Y6D11A.1	304	218	350	322
WBGene00000203	arx-5	Y37D8A.1	214	197	244	222
WBGene00000204	arx-6	C35D10.16	302	272	334	290
WBGene00000205	arx-7	M01B12.3	113	101	135	124
WBGene00000206	asb-1	F35G12.10	1780	1555	2077	1666
WBGene00000207	asb-2	F02E8.1	1474	1722	1076	1389
WBGene00000208	asc-1	Y53F4B.15	187	196	207	195
WBGene00000209	asg-1	K07A12.3	984	974	1047	1031
WBGene00000210	asg-2	C53B7.4	811	918	642	902
WBGene00000211	asm-1	B0252.2	70	68	57	79
WBGene00000212	asm-2	ZK455.4	163	146	102	121
WBGene00000213	asm-3	W03G1.7	198	414	318	373
WBGene00000214	asp-1	Y39B6A.20	8450	12385	5833	7241
WBGene00000215	asp-2	T18H9.2	3200	3409	2446	2864
WBGene00000216	asp-3	H22K11.1	5153	6553	3891	4639
WBGene00000217	asp-4	R12H7.2	1844	2072	2100	2287
WBGene00000218	asp-5	F21F8.3	2352	2964	1800	2255
WBGene00000219	asp-6	F21F8.7	3962	5555	3086	3372
WBGene00000220	atf-2	K08F8.2	4	7	2	6
WBGene00000221	atf-5	T04C10.4	377	364	287	351
WBGene00000222	atf-6	F45E6.2	48	52	61	50
WBGene00000223	atf-7	C07G2.2	1009	922	1123	972
WBGene00000224	atgp-1	F26D10.9	126	170	123	130
WBGene00000225	atgp-2	C38C6.2	141	163	109	151
WBGene00000226	atl-1	T06E4.3	1059	834	1129	964
WBGene00000227	atm-1	Y48G1BL.2	283	238	351	238
WBGene00000228	atn-1	W04D2.1	684	1004	485	666
WBGene00000229	atp-2	C34E10.6	14335	15043	14541	12788
WBGene00000230	atp-3	F27C1.7	3112	3463	2945	3091
WBGene00000231	atx-2	D2045.1	1017	1100	1164	920
WBGene00000232	avr-14	B0207.12	17	20	11	19
WBGene00000233	avr-15	R11G10.1	84	86	54	80
WBGene00000235	baf-1	B0464.7	551	470	619	559
WBGene00000236	bag-1	F57B10.11	319	253	352	329
WBGene00000237	bam-2	Y71F9AR.1	78	101	62	74
WBGene00000238	bar-1	C54D1.6	61	83	48	54
WBGene00000239	bas-1	C05D2.4	230	265	162	218
WBGene00000240	pah-1	K08F8.4	682	771	579	759
WBGene00000241	bbs-1	Y105E8A.5
WBGene00000242	bbs-2	F20D12.3
WBGene00000244	bbs-8	T25F10.5
WBGene00000245	bca-1	T13C5.5	166	144	143	168
WBGene00000246	bcc-1	M7.3	30	33	26	36
WBGene00000247	bec-1	T19E7.3	175	131	205	188
WBGene00000248	ben-1	C54C6.2	347	416	246	312
WBGene00000249	bir-1	T27F2.3	205	162	227	212
WBGene00000250	bir-2	C50B8.2	159	132	193	150
WBGene00000251	bli-1	C09G5.6	38	118	13	27
WBGene00000252	bli-2	F59E12.12	35	100	8	44
WBGene00000253	bli-3	F56C11.1	188	221	128	170
WBGene00000254	bli-4	K04F10.4	1268	1300	1298	1209
WBGene00000255	bli-5	F45G2.5	6	8	4	8
WBGene00000256	bli-6	Y73B6BL.34	361	856	99	302
WBGene00000257	bmk-1	F23B12.8	726	650	824	684
WBGene00000259	bpl-1	F13H8.10	289	248	342	276
WBGene00000262	bra-1	F54B11.6	16	15	27	21
WBGene00000263		F23H11.5	495	539	473	523
WBGene00000264	brc-1	C36A4.8	252	206	322	225
WBGene00000265	brd-1	K04C2.4	314	256	380	294
WBGene00000266	bre-1	C53B4.7	200	250	144	210
WBGene00000267	bre-2	Y39E4B.9	15	21	18	18
WBGene00000268	bre-3	B0464.4	562	594	551	525
WBGene00000269	bre-4	Y73E7A.7	88	78	94	88
WBGene00000270	bre-5	T12G3.8	124	105	142	130
WBGene00000271	brf-1	F45E12.2	524	393	594	478
WBGene00000272	bro-1	F56A3.5
WBGene00000273	brp-1	Y79H2A.1	1321	1544	987	1186
WBGene00000274	btf-1	F15D4.1	501	456	611	473
WBGene00000275	bub-1	R06C7.8	1310	1095	1521	1207
WBGene00000276	byn-1	F57B9.5	899	838	895	828
WBGene00000277	cab-1	C23H4.1	321	432	227	294
WBGene00000279	cah-1	F54D8.4	12	14	13	16
WBGene00000280	cah-2	D1022.8	3	6	2	6
WBGene00000281	cah-3	K05G3.3	230	246	162	202
WBGene00000282	cah-4	R01E6.3	669	551	678	779
WBGene00000283	cah-5	R173.1	186	181	164	189
WBGene00000284	cah-6	T28F2.3	8	12	5	10
WBGene00000285	cal-1	C13C12.1	28	27	18	30
WBGene00000286	cal-2	C18E9.1	19	15	13	24
WBGene00000287	cal-3	M02B7.6	6	5	7	10
WBGene00000288	cal-4	T07G12.1	12	12	7	12
WBGene00000289	cam-1	C01G6.8	308	246	387	290
WBGene00000292	cap-1	D2024.6	586	533	680	567
WBGene00000293	cap-2	M106.5	597	602	683	630
WBGene00000294	cas-1	F41G4.2	328	410	319	326
WBGene00000295	cat-1	W01C8.6	8	8	3	3
WBGene00000296	cat-2	B0432.5
WBGene00000298	cat-4	F32G8.6	360	649	249	479
WBGene00000301	cav-1	T13F2.8	47	21	166	51
WBGene00000302	cav-2	C56A3.7	18	16	10	12
WBGene00000308		C04A11.t1
WBGene00000310		C05C9.t1
WBGene00000311		C05C9.t2
WBGene00000366	cbp-1	R10E11.1	1011	970	1254	910
WBGene00000367	cca-1	C54D2.5	51	62	37	48
WBGene00000368	ccb-1	T28F2.5	22	32	23	28
WBGene00000369	ccf-1	Y56A3A.20	506	436	611	467
WBGene00000370	ccg-1	Y73F8A.6	208	256	169	233
WBGene00000371	cco-1	F26E4.9	1665	1787	1674	1856
WBGene00000372	cyp-13A7	T10B9.10
WBGene00000373	cyp-14A5	F08F3.7	91	98	67	98
WBGene00000374	cyp-31A1	C01F6.3	64	72	49	64
WBGene00000375	cyp-44A1	ZK177.5	296	231	340	289
WBGene00000376	ccr-4	ZC518.3	1961	1492	2396	1788
WBGene00000377	cct-1	T05C12.7	2829	2647	3530	2750
WBGene00000378	cct-2	T21B10.7	2482	2312	2920	2225
WBGene00000379	cct-4	K01C8.10	2746	2425	3192	2488
WBGene00000380	cct-5	C07G2.3	4046	3728	4708	3770
WBGene00000381	cct-6	F01F1.8	2394	2230	2761	2264
WBGene00000382	cdc-6	C43E11.10	567	452	679	572
WBGene00000383	cdc-14	C17G10.4	926	764	1059	866
WBGene00000386	cdc-25.1	K06A5.7	1382	1024	1706	1306
WBGene00000387	cdc-25.2	F16B4.8	117	92	189	109
WBGene00000388	cdc-25.3	ZK637.11	150	80	216	157
WBGene00000389	cdc-25.4	R05H5.2	14	32	4	13
WBGene00000390	cdc-42	R07G3.1	1070	1019	1180	1097
WBGene00000391	cdd-1	C47D2.2	74	70	33	56
WBGene00000392	cdd-2	F49E8.4	173	153	223	183
WBGene00000393	cdf-1	C15B12.7	133	131	123	126
WBGene00000395	cdh-3	ZK112.7	24	22	39	28
WBGene00000396	cdh-4	F25F2.2	193	173	317	198
WBGene00000397	cdh-5	F08B4.2	12	12	9	10
WBGene00000399	cdh-7	R05H10.6	4	16	4	6
WBGene00000401	cdh-9	F59C12.1	6	12	4	6
WBGene00000402	cdh-10	C45G7.5	9	23	6	11
WBGene00000403	casy-1	B0034.3	175	227	162	166
WBGene00000405	cdk-1	T05G5.3	1070	869	1382	1134
WBGene00000406	cdk-4	F18H3.5	45	32	60	44
WBGene00000407	cdk-5	T27E9.3	202	166	245	201
WBGene00000408	cdk-7	Y39G10AL.3	424	334	506	441
WBGene00000409	cdk-8	F39H11.3	250	190	347	267
WBGene00000410	cdk-9	H25P06.2	179	164	196	161
WBGene00000411	cdl-1	R06F6.1	978	800	1260	926
WBGene00000412	cdr-1	F35E8.11	17	17	14	17
WBGene00000413	cdt-1	Y54E10A.15	253	187	366	256
WBGene00000414	cec-1	ZK1236.2	149	146	111	139
WBGene00000415	ced-1	Y47H9C.4	353	345	460	352
WBGene00000416	ced-2	Y41D4B.13	258	230	320	240
WBGene00000417	ced-3	C48D1.2	655	562	918	632
WBGene00000418	ced-4	C35D10.9	286	233	337	282
WBGene00000419	ced-5	C02F4.1	892	718	1074	798
WBGene00000420	ced-6	F56D2.7	217	191	258	202
WBGene00000421	ced-7	C48B4.4	1152	964	1267	1026
WBGene00000422	ced-8	F08F1.5	17	10	30	18
WBGene00000423	ced-9	T07C4.8	273	205	330	270
WBGene00000424	ced-10	C09G12.8	336	338	333	372
WBGene00000425	ced-11	ZK512.3	38	45	30	35
WBGene00000426	ced-12	Y106G6E.5	442	375	517	459
WBGene00000427	ced-13	R09F10.9
WBGene00000428	ceh-1	F16H11.4
WBGene00000429	ceh-2	C27A12.5
WBGene00000430	ceh-5	C16C2.1
WBGene00000431	ceh-6	K02B12.1	5	6	4	6
WBGene00000432	ceh-7	C34C6.8
WBGene00000433	ceh-8	ZK265.4
WBGene00000434	ceh-9	Y65B4BR.9
WBGene00000435	ceh-10	W03A3.1
WBGene00000436	ceh-12	F33D11.4
WBGene00000437	ceh-13	R13A5.5	16	21	18	16
WBGene00000438	ceh-14	F46C8.5	19	30	15	17
WBGene00000439	ceh-16	C13G5.1
WBGene00000440	ceh-17	D1007.1
WBGene00000441	ceh-18	ZC64.3	83	104	53	68
WBGene00000442	ceh-19	F20D12.6
WBGene00000443	ceh-20	F31E3.1	43	57	44	49
WBGene00000444	ceh-21	T26C11.6	45	33	74	48
WBGene00000445	ceh-22	F29F11.5
WBGene00000446	ceh-23	ZK652.5
WBGene00000447	ceh-24	F55B12.1
WBGene00000448	pros-1	K12H4.1	7	12	6	7
WBGene00000449	ceh-27	F46F3.1
WBGene00000450	ceh-28	K03A11.3
WBGene00000451	ceh-30	C33D12.7
WBGene00000452	ceh-31	C33D12.1
WBGene00000453	ceh-32	W05E10.3	13	20	15	14
WBGene00000454	ceh-33	C10G8.7
WBGene00000455	ceh-34	C10G8.6
WBGene00000457	ceh-36	C37E2.4
WBGene00000458	ceh-37	C37E2.5	19	27	16	19
WBGene00000459	ceh-38	F22D3.1	698	594	837	663
WBGene00000460	ceh-39	T26C11.7	58	46	103	63
WBGene00000461	ceh-40	F17A2.5	12	6	30	15
WBGene00000462	ceh-41	T26C11.5	28	24	41	38
WBGene00000463	ceh-43	C28A5.4	6	5	12	4
WBGene00000464	ceh-44	Y54F10AM.4	564	484	643	556
WBGene00000465	cpg-1	C07G2.1	5467	4924	7895	4916
WBGene00000466	cel-1	C03D6.3	456	345	504	408
WBGene00000467	cep-1	F52B5.5	465	352	518	471
WBGene00000468	ces-1	F43G9.11
WBGene00000469	ces-2	ZK909.4
WBGene00000472	cey-1	F33A8.3	1350	1399	1336	1366
WBGene00000473	cey-2	F46F11.2	9001	7799	11661	8972
WBGene00000474	cey-3	M01E11.5	3650	3093	4640	3853
WBGene00000475	cey-4	Y39A1C.3	2560	2599	2663	2306
WBGene00000476	cfi-1	T23D8.8	8	6	2	5
WBGene00000477	cft-1	C18C4.2	23	38	17	24
WBGene00000478	cfz-2	F27E11.3	2	4	6	2
WBGene00000479	cgh-1	C07H6.5	12499	11370	15633	10574
WBGene00000480	cgp-1	Y38C9A.2	491	451	623	452
WBGene00000481	cha-1	ZC416.8	7	6	5	5
WBGene00000482	chd-3	T14G8.1	158	157	248	163
WBGene00000483	che-1	C55B7.12
WBGene00000484	che-2	F38G1.1
WBGene00000485	che-3	F18C12.1	10	17	10	12
WBGene00000487	che-6	C23H5.7
WBGene00000488	che-7	F26D11.10
WBGene00000490	che-11	C27A7.4	4	5	3	4
WBGene00000491	che-12	B0024.8	6	5	3	5
WBGene00000492	che-13	F59C6.7	6	7	2	6
WBGene00000493	che-14	F56H1.1	17	25	10	18
WBGene00000496	chs-1	T25G3.2	2392	1770	3474	2356
WBGene00000497	chs-2	F48A11.1	20	26	20	15
WBGene00000498	chk-1	Y39H10A.7	337	263	435	338
WBGene00000499	chk-2	Y60A3A.12	94	105	102	91
WBGene00000500	chn-1	T09B4.10	337	271	419	376
WBGene00000501	cho-1	C48D1.3	4	12	4	5
WBGene00000502	chp-1	Y110A7A.13	565	507	585	573
WBGene00000503	cht-1	C04F6.3	8	3	75	7
WBGene00000506	cic-1	H14E04.5	111	77	141	113
WBGene00000507	cit-1.1	F44B9.4	232	202	263	208
WBGene00000508	cit-1.2	F44B9.3	273	280	292	270
WBGene00000509	cka-1	C28D4.2	425	354	424	418
WBGene00000510	cka-2	C52B9.1	21	31	18	25
WBGene00000511	ckb-1	B0285.8	31	27	26	28
WBGene00000512	ckb-2	B0285.9	103	92	100	101
WBGene00000513	ckb-3	B0285.10
WBGene00000514	ckb-4	F22F7.5	38	39	40	42
WBGene00000515	ckc-1	T27A10.3	206	249	158	224
WBGene00000516	cki-1	T05A6.1	20	24	13	20
WBGene00000517	cki-2	T05A6.2	278	242	317	235
WBGene00000518	ckk-1	C05H8.1	9	14	6	10
WBGene00000519	cku-70	Y47D3A.4	322	267	378	311
WBGene00000520	cku-80	R07E5.8	390	292	476	399
WBGene00000521	cky-1	C15C8.2
WBGene00000522	clc-1	C09F12.1	41	58	40	48
WBGene00000523	clc-2	C01C10.1	13	12	8	14
WBGene00000524	clc-3	ZK563.4	17	21	19	23
WBGene00000525	clc-4	T05A10.2
WBGene00000526	clc-5	C01C10.4	17	17	17	22
WBGene00000527	cle-1	C36B1.1	356	416	307	335
WBGene00000528	clh-1	T27D12.2	346	424	229	310
WBGene00000529	clh-2	B0491.8	5	9	4	6
WBGene00000530	clh-3	E04F6.11	140	121	162	126
WBGene00000531	clh-4	T06F4.2	14	19	10	13
WBGene00000532	clh-5	C07H4.2	721	654	822	678
WBGene00000533	clh-6	R07B7.1	328	259	374	313
WBGene00000534	cpi-2	R01B10.1	456	466	511	524
WBGene00000535	cpi-1	K08B4.6	584	635	516	778
WBGene00000536	clk-1	ZC395.2	153	133	156	157
WBGene00000537	clk-2	C07H6.6
WBGene00000539	cln-3.1	F07B10.1	71	78	54	74
WBGene00000540	cln-3.2	C01G8.2	54	49	71	60
WBGene00000541	cln-3.3	ZC190.1	27	59	28	26
WBGene00000542	clp-1	C06G4.2	789	916	834	737
WBGene00000543	clp-2	T04A8.16	305	218	355	286
WBGene00000544	clp-3	Y47H10A.1	24	38	11	24
WBGene00000545	clp-4	Y39A3CL.5	152	197	106	140
WBGene00000546	clp-6	Y77E11A.10	84	114	30	72
WBGene00000547	clp-7	Y77E11A.11	409	409	462	363
WBGene00000548	clr-1	F56D1.4	782	664	926	716
WBGene00000549	cls-2	R107.6	506	501	591	484
WBGene00000550	clu-1	F55H2.6	2752	2442	2828	2420
WBGene00000551	clx-1	C50F7.2
WBGene00000552	cmd-1	T21H3.3	1538	1675	1430	1423
WBGene00000553	cmk-1	K07A9.2	8	12	4	5
WBGene00000554	cnb-1	F55C10.1	156	190	127	161
WBGene00000555	cnc-1	R09B5.2
WBGene00000556	cnc-2	R09B5.3
WBGene00000557	cnc-3	R09B5.8	7	6	9	10
WBGene00000558	cnc-4	R09B5.9
WBGene00000559	cnc-5	R09B5.10
WBGene00000560	cnc-6	Y46E12A.1
WBGene00000561	cnd-1	C34E10.7
WBGene00000562	cng-1	F14H8.6	4	6	5	7
WBGene00000563	cng-3	F38E11.12
WBGene00000564	cnk-1	R01H10.8	321	286	406	293
WBGene00000565	cnt-1	Y17G7B.15	226	256	270	239
WBGene00000566	cnt-2	Y39A1A.15	337	325	402	326
WBGene00000567	cnx-1	ZK632.6	1436	1203	1516	1340
WBGene00000583	cof-2	C48E7.5	10	9	6	10
WBGene00000584	cog-1	R03C1.3	6	9	4	4
WBGene00000585	cogc-2	C06G3.10	476	380	580	466
WBGene00000591	coh-1	K08A8.3	81	77	108	85
WBGene00000592	coh-3	F08H9.1	218	198	266	202
WBGene00000593	col-2	W01B6.7
WBGene00000594	col-3	T28C6.6	28	45	6	13
WBGene00000596	col-7	C15A11.5	144	340	31	154
WBGene00000597	col-8	F11H8.3	7024	8861	6314	8839
WBGene00000598	col-9	F54B11.1
WBGene00000599	col-10	B0222.8	47	106	20	41
WBGene00000601	col-12	F15H10.1	116	233	28	96
WBGene00000602	col-13	F15H10.2	100	238	30	105
WBGene00000603	col-14	C46A5.3	136	394	25	132
WBGene00000606	col-17	F11G11.10	46	115	8	31
WBGene00000608	col-19	ZK1193.1	10239	13088	7638	10533
WBGene00000609	col-20	F11G11.11	15159	19659	11626	15806
WBGene00000610	col-33	F36A4.6
WBGene00000611	col-34	F36A4.10	33	57	19	41
WBGene00000612	col-35	C15A11.1
WBGene00000613	col-36	C27H5.5
WBGene00000614	col-37	ZK863.2
WBGene00000615	col-38	F54C9.4	150	454	35	119
WBGene00000616	col-39	C09G5.4	329	708	63	222
WBGene00000617	col-40	T13B5.4
WBGene00000618	col-41	T10B10.1	5	20	2	9
WBGene00000620	col-43	ZC513.8	5	6	5	8
WBGene00000621	col-44	F54B11.2
WBGene00000622	col-45	F53G12.7
WBGene00000623	col-46	Y18H1A.13
WBGene00000624	col-47	Y18H1A.12
WBGene00000625	col-48	Y54E10BL.2	36	116	10	40
WBGene00000626	col-49	K09H9.3	92	253	14	73
WBGene00000627	col-50	T28F2.6
WBGene00000628	col-51	T28F2.8
WBGene00000629	col-52	D1007.2
WBGene00000630	col-53	M01A12.1	5	4	4	4
WBGene00000631	col-54	F33D11.3
WBGene00000632	col-55	T05E7.2
WBGene00000633	col-56	T08B2.2
WBGene00000634	col-58	F26B1.4	11	24	4	10
WBGene00000636	col-60	F22D6.10	68	253	18	87
WBGene00000637	col-61	C01H6.1
WBGene00000638	col-62	C15A11.6	126	272	35	131
WBGene00000639	col-63	ZK265.2	122	227	15	68
WBGene00000640	col-64	F52F12.2
WBGene00000641	col-65	K08C9.4	13	48	2	17
WBGene00000642	col-66	F15D3.3
WBGene00000644	col-68	C50D2.4	13	12	6	16
WBGene00000645	col-69	K01A2.7
WBGene00000646		H17B01.2	6	7	3	5
WBGene00000647	col-71	Y49F6B.10	102	303	28	56
WBGene00000648	col-72	W09G10.1
WBGene00000649	col-73	F11G11.12	127	375	23	80
WBGene00000650	col-74	ZK1248.2
WBGene00000651	col-75	K03H9.2
WBGene00000652	col-76	M110.1	67	94	51	64
WBGene00000653	col-77	M195.1	168	515	32	150
WBGene00000654	col-78	W07A12.5
WBGene00000655	col-79	C09G5.3	11	28	2	10
WBGene00000656	col-80	C09G5.5	6930	8836	4196	5896
WBGene00000657	col-81	F38A3.1	6469	10458	2134	5708
WBGene00000658	col-83	F33A8.9
WBGene00000659	col-84	K12D12.3
WBGene00000660	col-85	T21B4.2
WBGene00000661	col-86	Y81G3A.5
WBGene00000662	col-87	Y39G8C.4
WBGene00000663	col-88	W05G11.3	40	185	13	50
WBGene00000664	col-89	F17C8.2	10	11	4	10
WBGene00000665	col-90	C29E4.1	28	83	7	38
WBGene00000666	col-91	F09G8.6	22	109	5	46
WBGene00000667	col-92	W05B2.6	916	1499	298	778
WBGene00000668	col-93	W05B2.5	3662	4712	2393	3471
WBGene00000669	col-94	W05B2.1	133	200	72	119
WBGene00000670	col-95	Y41C4A.16	142	331	329	220
WBGene00000671	col-96	Y41C4A.19	114	164	68	101
WBGene00000672	col-97	ZK1010.7	87	318	22	59
WBGene00000673	col-98	F14F7.1	3642	4467	2673	3993
WBGene00000674	col-99	F29C4.8	7	14	6	8
WBGene00000675	col-101	K02D7.3	5382	6971	6002	7314
WBGene00000676	col-102	C18H7.3
WBGene00000677	col-103	F56B3.1	2654	3351	1827	2649
WBGene00000678	col-104	F58F6.1	60	220	14	68
WBGene00000679	col-105	F58F6.2
WBGene00000680	col-106	Y77E11A.15	7107	10229	5879	9077
WBGene00000681	col-107	C34H4.4	29	87	8	22
WBGene00000682	col-108	Y41D4A.2
WBGene00000683	col-109	Y38C1BA.3	34	111	6	21
WBGene00000684	col-110	F19C7.7	29	86	30	51
WBGene00000685	col-111	F29B9.9	12	28	6	10
WBGene00000687	col-113	C34D4.15	18	45	8	21
WBGene00000688	col-114	D2024.8
WBGene00000689	col-115	Y42H9B.1	6	17	1	6
WBGene00000690	col-116	F17E9.1
WBGene00000691	col-117	T28C6.4	30	51	8	18
WBGene00000692	col-118	T11B7.3	276	403	144	265
WBGene00000693	col-119	C53B4.5	12317	16366	10005	13409
WBGene00000694	col-120	Y11D7A.11	56	194	9	62
WBGene00000695	col-121	F56D5.1
WBGene00000696	col-122	T05A1.2	9283	13929	7229	10046
WBGene00000697	col-123	W08D2.6
WBGene00000698	col-124	C24F3.6	16013	19644	10972	15915
WBGene00000699	col-125	C29F4.1	123	315	30	86
WBGene00000700	col-126	F54D1.2
WBGene00000701	col-127	F54D1.3
WBGene00000702	col-128	F12F6.9
WBGene00000703	col-129	M18.1	11061	17852	4104	10117
WBGene00000704	col-130	F08G5.4	34	93	8	27
WBGene00000705	col-131	C39E9.3
WBGene00000706	col-132	C39E9.9
WBGene00000707	col-133	F52B11.4	607	1570	130	519
WBGene00000708	col-135	M199.5	181	255	456	367
WBGene00000709	col-136	Y51H4A.28
WBGene00000710	col-137	Y51H4A.9	22	111	5	41
WBGene00000711	col-138	C52D10.13	121	380	21	86
WBGene00000712	col-139	F41F3.4	7580	12272	2609	6708
WBGene00000713	col-140	F26F12.1	13689	17324	10386	13480
WBGene00000714	col-141	T15B7.5	41	71	18	39
WBGene00000715	col-142	T15B7.4	2548	4153	1004	2056
WBGene00000716	col-143	T15B7.3	3880	5061	3264	3885
WBGene00000717	col-144	B0222.6	68	144	30	52
WBGene00000718	col-145	B0222.7	24	93	9	22
WBGene00000719	col-146	T06E4.6	97	226	25	93
WBGene00000720	col-147	T06E4.4	552	1197	123	433
WBGene00000721	col-148	C12D8.8
WBGene00000722	col-149	B0024.1	864	1242	176	452
WBGene00000723	col-150	B0024.2	61	139	28	64
WBGene00000724	col-151	AC3.6
WBGene00000725	col-152	F32G8.5	2	9	0	1
WBGene00000726	col-153	F17C11.3	78	96	39	81
WBGene00000727	col-154	F55C10.2	47	141	13	45
WBGene00000728	col-155	F55C10.3	250	441	140	241
WBGene00000729	col-156	F57B7.3	10	69	2	19
WBGene00000730	col-157	T11F9.9	25	92	6	27
WBGene00000731	col-158	D2023.7	9	6	18	9
WBGene00000732	col-159	F57B1.3	1692	3066	676	1369
WBGene00000733	col-160	F57B1.4	4474	6185	2598	3763
WBGene00000734	col-161	C50B6.4	87	272	22	104
WBGene00000735	col-162	Y2H9A.3	47	186	16	50
WBGene00000736	col-163	F46B3.17
WBGene00000737	col-164	T21D9.1
WBGene00000738	col-165	F14H12.1
WBGene00000739	col-166	T07H6.3	204	383	96	164
WBGene00000740	col-167	T10E10.2	80	169	23	44
WBGene00000741	col-168	T10E10.1	30	56	8	20
WBGene00000742	col-169	T10E10.5	11	28	7	9
WBGene00000743	col-170	T10E10.6	10	30	3	8
WBGene00000744	col-171	T10E10.7
WBGene00000745	col-172	F38B6.5	2	9	0	4
WBGene00000746	col-173	F41C6.5	10	20	2	5
WBGene00000747	col-174	F46C8.2	5	9	1	3
WBGene00000748	col-175	C35B8.1	106	302	15	85
WBGene00000749	col-176	ZC373.7	6	29	7	10
WBGene00000750	col-177	F59F3.2	4	6	2	6
WBGene00000751	col-178	C34F6.2	8074	9726	5955	8190
WBGene00000752	col-179	C34F6.3	2105	2330	1638	2164
WBGene00000753	col-180	C44C10.1	103	225	27	82
WBGene00000754	col-181	W03G11.1	13775	19662	11436	16483
WBGene00000755	col-182	R09A8.4	3	18	1	3
WBGene00000756	col-183	F02D10.1
WBGene00000757	col-184	F15A2.1	8319	12637	6918	10514
WBGene00000758	col-185	H06A10.2
WBGene00000759	col-186	E03G2.4	8	13	3	6
WBGene00000760	col-187	C30F2.1
WBGene00000761	coq-1	C24A11.9	338	330	269	307
WBGene00000762	coq-2	F57B9.4	164	153	164	168
WBGene00000763	coq-3	Y57G11C.11	108	106	106	96
WBGene00000764	coq-4	T03F1.2	75	76	89	90
WBGene00000765	coq-5	ZK652.9	406	328	410	409
WBGene00000766	coq-6	K07B1.2	214	209	200	199
WBGene00000767	coq-8	C35D10.4	687	580	671	609
WBGene00000768	cor-1	R01H10.3	54	80	38	63
WBGene00000770	cpb-1	C40H1.1	278	258	334	245
WBGene00000771	cpb-2	C30B5.3	65	114	20	57
WBGene00000772	cpb-3	B0414.5	1419	1173	1610	1245
WBGene00000773	cpf-1	F28C6.3	492	395	574	480
WBGene00000774	cpf-2	F56A8.6	276	263	304	257
WBGene00000775	cpin-1	F38E11.3	98	116	68	120
WBGene00000776	cpl-1	T03E6.7	6450	8689	6837	6916
WBGene00000777	cpn-1	F43G9.9	1194	1018	1438	1094
WBGene00000778	cpn-2	D1069.2	17	24	17	21
WBGene00000779	cpn-3	F28H1.2	1193	1348	965	1380
WBGene00000780	cpn-4	F49D11.8	161	235	129	178
WBGene00000781	cpr-1	C52E4.1	869	1352	1149	758
WBGene00000782	cpr-2	F36D3.9
WBGene00000783	cpr-3	T10H4.12	36	44	18	22
WBGene00000784	cpr-4	F44C4.3	741	696	675	580
WBGene00000785	cpr-5	W07B8.5	1595	1317	1040	1128
WBGene00000786	cpr-6	C25B8.3	3904	4506	5158	4790
WBGene00000787	cps-6	C41D11.8	243	225	245	226
WBGene00000788	cpz-1	F32B5.8	1227	1490	1676	1530
WBGene00000789	cpz-2	M04G12.2	563	666	355	564
WBGene00000792	crb-1	F11C7.4	28	32	30	28
WBGene00000793	crh-1	Y41C4A.4	119	104	136	120
WBGene00000794	crn-1	Y47G6A.8	633	513	756	636
WBGene00000795	crn-2	CD4.2	70	65	88	76
WBGene00000796	crn-3	C14A4.4	1036	855	1118	943
WBGene00000797	crn-4	AH9.2	78	75	90	75
WBGene00000798	crn-5	C14A4.5	146	113	156	145
WBGene00000799	crn-6	K04H4.6	75	66	58	70
WBGene00000800	cars-1	Y23H5A.7	1269	1242	1430	1208
WBGene00000801	cars-2	Y23H5A.1	17	14	17	13
WBGene00000802	crt-1	Y38A10A.5	5667	6628	4424	5067
WBGene00000803	csb-1	F53H4.1	100	76	129	90
WBGene00000804	csc-1	Y48E1B.12	210	198	263	217
WBGene00000812	csk-1	Y48G1C.2	400	354	446	380
WBGene00000813	csn-1	Y59A8A.1	576	464	636	546
WBGene00000814	csn-2	B0025.2	902	707	975	996
WBGene00000815	csn-3	Y38C1AA.2	644	509	755	670
WBGene00000816	csn-4	Y55F3AM.15	400	351	482	387
WBGene00000817	csn-5	B0547.1	492	428	564	497
WBGene00000818	csn-6	Y67H2A.6	416	342	495	398
WBGene00000819	csp-1	Y48E1B.13
WBGene00000820	csp-2	Y73B6BL.7	8	19	3	12
WBGene00000821	csp-3	Y47H9C.6
WBGene00000822	csq-1	F40E10.3	837	1122	646	920
WBGene00000829	ctb-1	MTCE.21	12534	9966	7589	13547
WBGene00000830	ctl-1	Y54G11A.6	18	28	21	21
WBGene00000831	ctl-2	Y54G11A.5	229	273	239	243
WBGene00000832	ctn-1	Y23H5A.5	54	67	57	55
WBGene00000833	cts-1	T20G5.2	4866	5413	4651	4410
WBGene00000834	cua-1	Y76A2A.2	710	630	804	665
WBGene00000835	cuc-1	ZK652.11	187	143	193	214
WBGene00000836	cul-1	D2045.6	815	770	1000	785
WBGene00000837	cul-2	ZK520.4	1024	931	1238	928
WBGene00000838	cul-3	Y108G3AL.1	1342	1262	1430	1236
WBGene00000839	cul-4	F45E12.3	615	505	661	607
WBGene00000840	cul-5	ZK856.1	554	438	622	485
WBGene00000841	cul-6	K08E7.7	31	32	26	38
WBGene00000843	cup-2	F25D7.1	486	414	584	512
WBGene00000845	cup-4	C02C2.3	75	58	56	81
WBGene00000846	cup-5	R13A5.1	459	342	558	485
WBGene00000851	cut-1	C47G2.1
WBGene00000853	cut-6	M142.2
WBGene00000854	cux-7	C07H6.8	297	259	353	311
WBGene00000857	cwn-1	K10B4.6	29	34	26	32
WBGene00000858	cwn-2	W01B6.1	10	7	8	14
WBGene00000859	cwp-1	C37H5.10
WBGene00000860	cwp-2	C37H5.11
WBGene00000861	cwp-3	C37H5.4
WBGene00000862	cwp-4	K11D12.1
WBGene00000863	cya-1	ZK507.6	523	430	603	493
WBGene00000864	cya-2	F59H6.7
WBGene00000865	cyb-1	ZC168.4	1608	1572	1764	1468
WBGene00000866	cyb-2.1	Y43E12A.1	834	623	1063	872
WBGene00000867	cyb-2.2	H31G24.4	1289	988	1662	1308
WBGene00000868	cyb-3	T06E6.2	3014	2298	4254	3051
WBGene00000869	cyc-1	C54G4.8	2398	2527	2252	2386
WBGene00000870	cyd-1	Y38F1A.5	22	16	30	18
WBGene00000871	cye-1	C37A2.4	910	741	1119	835
WBGene00000872	cyk-1	F11H8.4	335	317	383	302
WBGene00000874	cyk-3	ZK328.1	692	614	806	644
WBGene00000875	cyk-4	K08E3.6	903	854	1089	826
WBGene00000876	cyl-1	C52E4.6	459	384	513	428
WBGene00000877	cyn-1	Y49A3A.5	957	977	950	995
WBGene00000878	cyn-2	ZK520.5	214	334	91	212
WBGene00000879	cyn-3	Y75B12B.5	1671	1660	1751	1810
WBGene00000880	cyn-4	F59E10.2	354	267	388	320
WBGene00000881	cyn-5	F31C3.1	1970	2317	1784	2098
WBGene00000882	cyn-6	F42G9.2	118	152	101	151
WBGene00000883	cyn-7	Y75B12B.2	7147	6746	8098	7099
WBGene00000884	cyn-8	D1009.2	50	42	85	60
WBGene00000885	cyn-9	T27D1.1	287	218	323	288
WBGene00000886	cyn-10	B0252.4	199	145	230	220
WBGene00000887	cyn-11	T01B7.4	197	160	217	224
WBGene00000888	cyn-12	C34D4.12	210	177	235	220
WBGene00000889	cyn-13	Y116A8C.34	367	342	423	370
WBGene00000890	sig-7	F39H2.2	400	292	451	397
WBGene00000891	cyn-15	Y87G2A.6	445	380	501	458
WBGene00000892	cyn-16	Y17G7B.9	229	196	262	223
WBGene00000893	cyn-17	ZC250.1
WBGene00000894	dab-1	M110.5	1476	1098	1935	1431
WBGene00000895	dac-1	B0412.1	10	17	6	13
WBGene00000896	dad-1	F57B10.10	590	540	633	649
WBGene00000897	daf-1	F29C4.1	118	110	138	120
WBGene00000898	daf-2	Y55D5A.5	557	512	701	520
WBGene00000899	daf-3	F25E2.5	81	109	90	88
WBGene00000900	daf-4	C05D2.1	142	152	185	149
WBGene00000901	daf-5	W01G7.1	93	115	111	89
WBGene00000902	daf-6	F31F6.5	6	8	4	5
WBGene00000903	daf-7	B0412.2	5	11	6	5
WBGene00000904	daf-8	R05D11.1	61	66	57	61
WBGene00000905	daf-9	T13C5.1	18	27	9	18
WBGene00000906	daf-10	F23B2.4
WBGene00000907	daf-11	B0240.3
WBGene00000908	daf-12	F11A1.3	112	127	79	108
WBGene00000910	daf-14	F01G10.8	42	48	39	50
WBGene00000911	daf-15	C10C5.6	1077	860	1248	993
WBGene00000912	daf-16	R13H8.1	798	752	828	754
WBGene00000913	daf-18	T07A9.6	2543	1734	3528	2475
WBGene00000914	daf-19	F33H1.1	59	46	89	67
WBGene00000915	daf-21	C47E8.5	23884	22121	29583	22830
WBGene00000917	daf-25	Y48G1A.3	169	144	185	165
WBGene00000920	daf-28	Y116F11B.1
WBGene00000923	daf-31	K07H8.3	408	367	450	427
WBGene00000928	dao-2	M03A1.7	27	61	12	38
WBGene00000929	dao-3	K07E3.3	130	134	147	136
WBGene00000930	dao-4	ZC373.6	11	32	2	10
WBGene00000931	dao-5	C25A1.10	2074	2148	2024	1723
WBGene00000932	dao-6	T05G5.12
WBGene00000933	dap-3	C14A4.2	497	442	471	448
WBGene00000934	dat-1	T23G5.5	4	7	3	6
WBGene00000935	daz-1	F56D1.7	1606	1290	1838	1472
WBGene00000936	dbl-1	T25F10.2	20	21	13	17
WBGene00000937	dbr-1	C55B7.8	283	218	316	273
WBGene00000938	dcp-66	C26C6.5	529	441	638	510
WBGene00000939	dcr-1	K12H4.8	1082	895	1315	1024
WBGene00000940	dcs-1	Y113G7A.9	239	202	286	235
WBGene00000941	ddp-1	Y39A3CR.4	263	249	234	290
WBGene00000942	deb-1	ZC477.9	340	519	252	335
WBGene00000950	deg-1	C47C12.6	8	12	4	6
WBGene00000951	deg-3	K03B8.9	10	16	4	9
WBGene00000952	del-1	E02H4.1	5	8	2	3
WBGene00000953	del-2	F58G6.6
WBGene00000955	des-2	T26H10.1	17	24	9	15
WBGene00000958	dgk-1	C09E10.2	24	41	15	26
WBGene00000959	dgk-2	F46H6.2	110	134	94	128
WBGene00000960	dgk-3	F54G8.2
WBGene00000961	dgn-1	T21B6.1	164	201	138	166
WBGene00000962	dhc-1	T21E12.4	3380	3404	3979	3119
WBGene00000963	dhp-1	R06C7.3	171	212	107	176
WBGene00000964	dhp-2	C47E12.8	47	62	28	45
WBGene00000965	dhs-1	C01G8.3	311	239	369	329
WBGene00000966	dhs-2	F55A12.4	60	78	61	80
WBGene00000967	dhs-3	T02E1.5	533	586	438	584
WBGene00000968	dhs-4	T05F1.10	20	23	39	21
WBGene00000969	dhs-5	F56D1.5	41	52	28	40
WBGene00000970	dhs-6	C17G10.8	473	403	553	469
WBGene00000971	dhs-7	E04F6.7	53	61	42	65
WBGene00000972	dhs-8	K10H10.3
WBGene00000973	dhs-9	Y32H12A.3	80	91	77	89
WBGene00000974	dhs-11	Y39A1A.11	154	152	173	172
WBGene00000975	dhs-12	K08F4.9	304	271	346	310
WBGene00000976	dhs-13	F36H9.3	435	444	479	402
WBGene00000977	dhs-14	R05D8.8	121	141	144	177
WBGene00000978	dhs-15	R05D8.10	7	9	4	6
WBGene00000979	dhs-16	C10F3.2
WBGene00000980	dhs-17	F29G9.6	66	46	71	58
WBGene00000981	dhs-18	C45B11.3	89	104	86	104
WBGene00000982	dhs-19	T11F9.11	174	195	139	189
WBGene00000983	dhs-20	F35B12.2	96	147	76	105
WBGene00000984	dhs-21	R11D1.11	196	282	125	222
WBGene00000985	dhs-22	C15H11.4	680	522	769	695
WBGene00000986	dhs-23	R08H2.1	10	14	8	10
WBGene00000987	dhs-24	Y60A3A.10	366	354	369	354
WBGene00000988	dhs-25	F09E10.3	994	563	939	932
WBGene00000989	dhs-26	ZK816.5	338	58	183	492
WBGene00000990	dhs-27	C04F6.5	29	30	43	39
WBGene00000991	dhs-28	M03A8.1	740	790	680	698
WBGene00000992	dhs-29	F27D9.6	42	43	33	44
WBGene00000993	dhs-30	T25G12.7	129	126	130	130
WBGene00000994	dic-1	F08B4.1	448	351	506	426
WBGene00000995	die-1	C18D1.1	158	143	240	149
WBGene00000996	dif-1	F49E8.5	545	466	559	525
WBGene00000998	dig-1	K07E12.1	87	185	64	72
WBGene00001000	dim-1	C18A11.7	1055	1424	774	1081
WBGene00001001	dis-3	C04G2.6	926	810	924	872
WBGene00001002	div-1	R01H10.1	432	353	552	410
WBGene00001005	dlc-1	T26A5.9	1730	1559	1849	1767
WBGene00001006	dlg-1	C25F6.2	140	190	140	140
WBGene00001007	dli-1	C39E9.14	468	424	513	414
WBGene00001008	dlk-1	F33E2.2	173	204	149	172
WBGene00001016	dna-2	F43G6.1	435	377	559	416
WBGene00001017	dnc-1	ZK593.5	925	849	1021	870
WBGene00001018	dnc-2	C28H8.12	484	393	551	532
WBGene00001019	dnj-1	B0035.14	468	436	484	439
WBGene00001020	dnj-2	B0035.2	342	302	395	397
WBGene00001021	dnj-3	C01G10.12	57	50	59	59
WBGene00001022	dnj-4	C01G8.4	102	81	120	103
WBGene00001023	dnj-5	C04A2.7	2187	1830	2588	1999
WBGene00001025	dnj-7	C55B6.2	268	297	210	248
WBGene00001026	dnj-8	C56C10.13	609	488	716	586
WBGene00001027	dnj-9	F11G11.7	459	376	461	427
WBGene00001028	dnj-10	F22B7.5	401	357	406	397
WBGene00001029	dnj-11	F38A5.13	1658	1346	1800	1599
WBGene00001030	dnj-12	F39B2.10	1628	1430	1859	1581
WBGene00001031	dnj-13	F54D5.8	912	844	1145	884
WBGene00001032	dnj-14	K02G10.8	100	99	98	91
WBGene00001033	dnj-15	K08D10.2	148	120	156	153
WBGene00001034	dnj-16	R74.4	458	410	498	491
WBGene00001035	dnj-17	T03F6.2	294	263	363	297
WBGene00001036	dnj-18	T04A8.9	130	109	146	128
WBGene00001037	dnj-19	T05C3.5	1769	1666	2106	1719
WBGene00001038	dnj-20	T15H9.7	1837	2198	1251	1710
WBGene00001039	dnj-21	T19B4.4	112	94	111	125
WBGene00001040	dnj-22	T23B12.7	428	335	471	437
WBGene00001041	dnj-23	T24H10.3	416	327	535	451
WBGene00001042	dnj-24	W03A5.7	54	62	36	54
WBGene00001043	dnj-25	W07A8.3	393	370	408	369
WBGene00001044	dnj-26	Y39C12A.8	139	109	153	145
WBGene00001045	dnj-27	Y47H9C.5	88	91	108	86
WBGene00001046	dnj-28	Y54E10BL.4	155	134	221	154
WBGene00001047	dnj-29	Y63D3A.6	1062	1139	1082	1033
WBGene00001048	dnj-30	Y71F9B.16	221	185	265	250
WBGene00001049	dog-1	F33H2.1	331	280	386	304
WBGene00001050	dom-3	F54C1.2	174	136	194	167
WBGene00001051	cks-1	C09G4.3	617	482	748	626
WBGene00001052	dop-1	F15A8.5	10	6	5	6
WBGene00001053	dop-2	K09G1.4	7	12	10	7
WBGene00001054	dpf-1	T23F1.7	22	31	14	20
WBGene00001055	dpf-2	C27C12.7	311	316	242	262
WBGene00001056	dpf-3	K02F2.1	1445	1264	1702	1377
WBGene00001057	dpf-4	F01F1.5	608	528	652	582
WBGene00001058	dpf-5	R11E3.8	1115	847	1392	1037
WBGene00001059	dpf-6	F44B9.1	20	30	18	22
WBGene00001060	dpf-7	R11E3.7	356	291	443	320
WBGene00001061	dpl-1	T23G7.1	602	440	736	552
WBGene00001062	dpr-1	R10D12.2
WBGene00001063	dpy-1	M01E10.2
WBGene00001064	dpy-2	T14B4.6	19	36	9	25
WBGene00001065	dpy-3	EGAP7.1	4	9	2	4
WBGene00001066	dpy-4	Y41E3.2	64	221	13	46
WBGene00001067	dpy-5	F27C1.8	144	416	29	123
WBGene00001068	dpy-6	F16F9.2	34	39	24	30
WBGene00001069	dpy-7	F46C8.6	12	25	5	18
WBGene00001070	dpy-8	C31H2.2	8	27	4	11
WBGene00001071	dpy-9	T21D12.2	13	29	10	24
WBGene00001072	dpy-10	T14B4.7	25	44	21	34
WBGene00001073	dpy-11	F46E10.9	627	647	650	683
WBGene00001074	dpy-13	F30B5.1	72	210	13	37
WBGene00001075	dpy-14	H27M09.4
WBGene00001076	dpy-17	F54D8.1	8	8	16	7
WBGene00001077	dpy-18	Y47D3B.10	148	277	132	156
WBGene00001078	dpy-19	F22B7.10	27	20	43	33
WBGene00001079	dpy-20	T22B3.1
WBGene00001080	dpy-21	Y59A8B.1	240	242	295	208
WBGene00001081	dpy-22	F47A4.2	297	307	327	285
WBGene00001082	dpy-23	R160.1	200	212	204	193
WBGene00001085	dpy-26	C25G4.5	833	654	945	758
WBGene00001086	dpy-27	R13G10.1	191	190	247	182
WBGene00001087	dpy-28	Y39A1B.3	527	449	674	484
WBGene00001088	dpy-30	ZK863.6	491	471	564	498
WBGene00001089	dre-1	K04A8.6	137	173	120	136
WBGene00001090	drh-1	F15B10.2	399	344	456	377
WBGene00001091	drh-2	C01B10.1	124	145	101	109
WBGene00001092	dro-1	F53A2.5
WBGene00001093	drp-1	T12E12.4	1009	833	1208	913
WBGene00001094	dars-1	B0464.1	2122	1911	2114	1918
WBGene00001095	dars-2	F10C2.6	251	198	281	268
WBGene00001096	dsc-1	C18B12.3
WBGene00001099	dsc-4	K02D7.4	379	490	236	292
WBGene00001101	dsh-1	C34F11.9	94	89	109	98
WBGene00001102	dsh-2	C27A2.6	498	424	675	496
WBGene00001103	dsl-1	W09G12.4
WBGene00001104	dsl-2	W09G12.1	3	1	24	3
WBGene00001105	dsl-3	Y41D4B.10
WBGene00001106	dsl-4	F16B12.2
WBGene00001107	dsl-5	F58B3.8
WBGene00001108	dsl-6	H02I12.4
WBGene00001109	dsl-7	F15B9.9
WBGene00001110	duo-1	F38B7.5	339	272	386	320
WBGene00001111	duo-2	F29C4.5
WBGene00001112	duo-3	Y106G6H.12	624	467	756	624
WBGene00001113	dur-1	F25H8.5	28	51	14	27
WBGene00001115	dyb-1	F47G6.1	13	12	18	12
WBGene00001116	dyc-1	C33G3.1	19	26	15	16
WBGene00001117	dyf-1	F54C1.5
WBGene00001118	dyf-2	ZK520.3	6	10	7	7
WBGene00001119	dyf-3	C04C3.5	4	9	5	9
WBGene00001121	dyf-5	M04C9.5
WBGene00001122	dyf-6	F46F6.4	5	4	2	7
WBGene00001123	dyf-7	C43C3.3	14	17	7	12
WBGene00001127	dyf-11	C02H7.1
WBGene00001129	dyf-13	C27H5.7
WBGene00001130	dyn-1	C02C6.1	360	373	418	331
WBGene00001131	dys-1	F15D3.1	174	273	168	163
WBGene00001132	alp-1	T11B7.4	414	561	276	444
WBGene00001133	eat-2	Y48B6A.4
WBGene00001134	eat-3	D2013.5	947	766	1032	864
WBGene00001135	eat-4	ZK512.6	9	14	8	12
WBGene00001136	eat-5	F13G3.8
WBGene00001137	eat-6	B0365.3	5945	7049	5508	5230
WBGene00001145	eat-16	C16C2.2	63	72	54	66
WBGene00001147	eat-18	Y105E8A.7
WBGene00001148	eat-20	H30A04.1	77	94	92	73
WBGene00001149	bcat-1	K02A4.1	924	1071	769	948
WBGene00001150	ech-1.1	C29F3.1	36	54	30	35
WBGene00001151	ech-2	F38H4.8	228	219	230	222
WBGene00001152	ech-3	F43H9.1	48	46	48	58
WBGene00001153	ech-4	R06F6.9	464	414	518	441
WBGene00001154	ech-5	F56B3.5	331	314	321	339
WBGene00001155	ech-6	T05G5.6	3309	2137	2803	3307
WBGene00001156	ech-7	Y105E8A.4	337	397	324	382
WBGene00001157	ech-8	F01G10.2	56	59	63	65
WBGene00001158	ech-9	F01G10.3	4	5	6	2
WBGene00001159	eff-1	C26D10.5	14	22	13	17
WBGene00001160	efk-1	F42A10.4	582	462	677	564
WBGene00001161	efl-1	Y102A5C.18	284	240	354	277
WBGene00001162	efl-2	Y48C3A.17	113	97	135	102
WBGene00001163	efn-2	C43F9.8	28	36	22	32
WBGene00001164	efn-3	F15A2.5	44	47	44	58
WBGene00001165	efn-4	F56A11.3	22	20	32	20
WBGene00001166	eftu-2	ZK328.2	1537	1335	1701	1521
WBGene00001167	eef-2	F25H5.4	36856	37142	37076	33057
WBGene00001168	eef-1A.1	F31E3.5	63953	67262	68995	56624
WBGene00001169	eef-1A.2	R03G5.1	2451	3610	1638	2081
WBGene00001170	egl-1	F23B12.9
WBGene00001171	egl-2	F16B3.1	8	14	6	7
WBGene00001172	egl-3	C51E3.7	177	319	154	168
WBGene00001173	egl-4	F55A8.2	1280	1514	1314	1190
WBGene00001174	egl-5	C08C3.1	8	6	4	5
WBGene00001175	egl-6	C46F4.1	24	18	35	33
WBGene00001177	egl-8	B0348.4	348	429	288	309
WBGene00001178	egl-9	F22E12.4	118	138	128	128
WBGene00001179	egl-10	F28C1.2	93	113	91	98
WBGene00001182	egl-13	T22B7.1	52	63	38	45
WBGene00001184	egl-15	F58A3.2	61	72	33	52
WBGene00001185	egl-17	F38G1.2
WBGene00001186	egl-18	F55A8.1	63	52	109	61
WBGene00001187	egl-19	C48A7.1	83	115	64	71
WBGene00001188	egl-20	W08D2.1	25	38	18	31
WBGene00001189	egl-21	F01D4.4	226	334	204	244
WBGene00001190	egl-23	Y37A1B.11	18	23	13	20
WBGene00001193	egl-26	C23H3.1	67	52	72	60
WBGene00001194	egl-27	C04A2.3	863	708	1034	808
WBGene00001196	egl-30	M01D7.7	467	636	401	435
WBGene00001202	egl-36	R07A4.1	13	14	12	13
WBGene00001204	egl-38	C04G2.7	4	6	3	3
WBGene00001207	egl-43	R53.3	6	9	9	7
WBGene00001208	egl-44	F28B12.2	104	162	86	101
WBGene00001209	egl-45	C27D11.1	2570	2445	2686	2323
WBGene00001210	egl-46	K11G9.4
WBGene00001211	egl-47	C50H2.2
WBGene00001214	ego-1	F26A3.3	1160	971	1271	1081
WBGene00001215	ego-2	Y53H1C.2	386	422	475	369
WBGene00001223	ehn-3	ZK616.10
WBGene00001224	ehs-1	ZK1248.3	397	355	493	349
WBGene00001225	eif-3.B	Y54E2A.11	1755	1886	1816	1499
WBGene00001226	eif-3.C	T23D8.4	3535	3224	3629	3294
WBGene00001227	eif-3.D	R08D7.3	1903	1828	1990	1817
WBGene00001228	eif-3.E	B0511.10	1338	1303	1357	1251
WBGene00001229	eif-3.F	D2013.7	1286	1190	1312	1322
WBGene00001230	eif-3.G	F22B5.2	838	801	850	822
WBGene00001231	eif-3.H	C41D11.2	1160	1121	1184	1138
WBGene00001232	eif-3.I	Y74C10AR.1	1018	1083	1050	940
WBGene00001233	eif-3.K	T16G1.11	693	667	754	701
WBGene00001234	eif-6	C47B2.5	643	682	664	615
WBGene00001235	elb-1	Y41C4A.10	107	95	132	102
WBGene00001236	elc-1	Y82E9BR.15	164	163	183	164
WBGene00001237	elc-2	W03H1.2
WBGene00001239	elo-1	F56H11.4	3188	3384	2349	2872
WBGene00001240	elo-2	F11E6.5	1312	1433	1076	1206
WBGene00001241	elo-3	D2024.3	691	687	687	670
WBGene00001242	elo-4	C40H1.4	22	39	10	23
WBGene00001243	elo-5	F41H10.7	1949	2417	1735	2350
WBGene00001244	elo-6	F41H10.8	3428	3740	2601	4215
WBGene00001245	elo-7	F56H11.3	20	47	6	20
WBGene00001246	elo-8	Y47D3A.30	29	64	7	25
WBGene00001247	elo-9	Y53F4B.2	72	86	64	87
WBGene00001248	elp-1	F38A6.2	56	70	46	55
WBGene00001249	elt-1	W09C2.1	40	52	42	40
WBGene00001250	elt-2	C33D3.1	66	89	52	59
WBGene00001251	elt-3	K02B9.4	129	137	86	119
WBGene00001252	elt-4	C39B10.6
WBGene00001253	elt-6	F52C12.5	5	5	7	5
WBGene00001258	emb-4	Y80D3A.2	1317	1274	1480	1205
WBGene00001259	emb-5	T04A8.14	2460	2117	2758	2338
WBGene00001262	emb-8	K10D2.6	936	884	1019	887
WBGene00001263	emb-9	K04H4.1	1261	2429	894	1114
WBGene00001281	emb-27	F10B5.6	556	416	666	546
WBGene00001284	emb-30	F54C8.3	714	585	777	665
WBGene00001303	emo-1	F32D8.6	1983	1965	1638	2026
WBGene00001309	emr-1	M01D7.6	316	303	382	330
WBGene00001310	end-1	F58E10.2
WBGene00001311	end-3	F58E10.5
WBGene00001320	ent-1	ZK809.4	915	695	957	764
WBGene00001324	eor-1	R11E3.6	364	308	452	326
WBGene00001325	eor-2	C44H4.7	70	66	88	66
WBGene00001328	epi-1	K08C7.3	450	874	331	373
WBGene00001329	epn-1	T04C10.2	316	361	376	321
WBGene00001330	eps-8	Y57G11C.24	220	324	183	218
WBGene00001331	erd-2	F09B9.3	339	367	269	350
WBGene00001332	eri-1	T07A9.5	247	185	306	254
WBGene00001333	erm-1	C01G8.5	2282	2421	2117	2036
WBGene00001334	ero-1	Y105E8B.8	374	330	397	346
WBGene00001335	erp-1	F35A5.8	68	64	66	76
WBGene00001336	qars-1	Y41E3.4	1386	1412	1541	1346
WBGene00001337	ears-1	ZC434.5	2664	2624	2782	2436
WBGene00001338	ears-2	T07A9.2	128	116	150	134
WBGene00001340	etr-1	T01D1.2	355	345	388	328
WBGene00001345	fos-1	F29G9.4	68	87	53	66
WBGene00001352	evl-14	H38K22.1	964	753	1124	887
WBGene00001358	evl-20	F22B5.1	108	77	113	104
WBGene00001365	exc-4	Y105E8A.22	262	219	278	244
WBGene00001366	exc-5	C33D9.1	89	100	59	79
WBGene00001368	exc-7	F35H8.5	39	40	30	33
WBGene00001371	exl-1	F26H11.5	138	164	120	152
WBGene00001372	exo-3	R09B3.1	424	374	529	419
WBGene00001373	exp-1	H35N03.1	5	6	3	4
WBGene00001374	exp-2	F12F3.1	8	13	8	10
WBGene00001377	eya-1	C49A1.4
WBGene00001385	far-1	F02A9.2	2298	2720	1816	2482
WBGene00001386	far-2	F02A9.3	8482	10170	7848	9781
WBGene00001387	far-3	F15B9.1	30	29	46	56
WBGene00001388	far-4	F15B9.2
WBGene00001389	far-5	F15B9.3	69	70	55	79
WBGene00001390	far-6	W02A2.2	190	184	146	197
WBGene00001391	far-7	K01A2.2	10	16	5	11
WBGene00001392	far-8	K02F3.3	297	475	262	374
WBGene00001393	fat-1	Y67H2A.8	3329	3474	2842	3388
WBGene00001394	fat-2	W02A2.1	3729	4087	2995	3937
WBGene00001395	fat-3	W08D2.4	1097	952	869	1069
WBGene00001396	fat-4	T13F2.1	1981	1990	1630	1965
WBGene00001397	fat-5	W06D12.3	85	51	42	85
WBGene00001398	fat-6	VZK822L.1	2081	2356	1112	2079
WBGene00001399	fat-7	F10D2.9	903	538	337	524
WBGene00001400	fax-1	F56E3.4
WBGene00001401	fbf-1	H12I13.4	274	272	260	250
WBGene00001402	fbf-2	F21H12.5	281	277	258	252
WBGene00001403	fbl-1	F56H11.1	141	175	124	120
WBGene00001404	fbp-1	K07A3.1	984	1092	872	1076
WBGene00001405	fce-1	C04F12.10	746	717	740	733
WBGene00001406	fce-2	F48F5.5	135	125	126	127
WBGene00001410	feh-1	Y54F10AM.2	12	16	8	9
WBGene00001411	fem-1	F35D6.1	441	383	501	422
WBGene00001412	fem-2	T19C3.8	504	470	646	505
WBGene00001413	fem-3	C01F6.4	335	251	405	354
WBGene00001414	fer-1	F43G9.6	41	89	15	34
WBGene00001423	fib-1	T01C3.7	4257	4250	4428	3800
WBGene00001424	fis-1	F41G3.4	27	40	12	34
WBGene00001425	fis-2	F13B9.8	53	48	64	56
WBGene00001426	fkb-1	F36H1.1	549	522	569	582
WBGene00001427	fkb-2	Y18D10A.19	1624	1632	1748	1680
WBGene00001428	fkb-3	C05C8.3	197	255	140	227
WBGene00001429	fkb-4	ZC455.10	15	18	6	12
WBGene00001430	fkb-5	C50F2.6	186	228	153	241
WBGene00001431	fkb-6	F31D4.3	1586	1526	1893	1529
WBGene00001432	fkb-7	B0511.1	6	5	9	9
WBGene00001433	fkb-8	Y18D10A.25	30	43	26	52
WBGene00001434	fkh-2	T14G12.4
WBGene00001435	fkh-3	C29F7.4	14	6	21	14
WBGene00001436	fkh-4	C29F7.5	6	2	18	6
WBGene00001437	fkh-5	F26A1.2
WBGene00001438	fkh-6	B0286.5	20	35	21	23
WBGene00001439	fkh-7	F26D12.1	46	40	51	36
WBGene00001440	fkh-8	F40H3.4	4	5	4	5
WBGene00001441	fkh-9	K03C7.2	138	172	105	132
WBGene00001442	fkh-10	C25A1.2
WBGene00001443	fli-1	B0523.5	740	659	855	732
WBGene00001444	flp-1	F23B2.5	44	70	40	62
WBGene00001445	flp-2	W07E11.3	7	13	8	8
WBGene00001446	flp-3	W07E11.2	22	22	17	19
WBGene00001447	flp-4	C18D1.3	9	15	9	12
WBGene00001448	flp-5	C03G5.7	19	33	14	21
WBGene00001449	flp-6	F07D3.2	53	63	52	72
WBGene00001450	flp-7	F49E10.3	21	40	19	35
WBGene00001451	flp-8	F31F6.4	30	98	27	35
WBGene00001452	flp-9	C36H8.3	42	77	39	47
WBGene00001453	flp-10	T06C10.4	63	70	39	51
WBGene00001454	flp-11	K02G10.4	15	29	12	14
WBGene00001455	flp-12	C05E11.8	32	40	26	35
WBGene00001456	flp-13	F33D4.3	9	15	9	15
WBGene00001457	flp-14	Y37D8A.15	54	101	42	68
WBGene00001458	flp-15	ZK525.1	15	16	11	16
WBGene00001459	flp-16	F15D4.8	28	54	26	38
WBGene00001460	flp-17	C52D10.11	31	42	24	27
WBGene00001461	flp-18	Y48D7A.2	33	66	25	45
WBGene00001462	flp-19	M79.4	13	30	13	23
WBGene00001463	flp-20	E01H11.3	15	21	13	15
WBGene00001464	flp-21	C26F1.10	6	13	4	7
WBGene00001465	flr-1	F02D10.5	50	51	34	41
WBGene00001466	flr-2	F58H1.4	10	14	7	13
WBGene00001468	flr-4	F09B12.6	14	16	14	15
WBGene00001470	baz-2	ZK783.4	195	134	284	194
WBGene00001475	fmi-1	F15B9.7	18	27	11	16
WBGene00001476	fmo-1	K08C7.2	48	46	104	67
WBGene00001477	fmo-2	K08C7.5
WBGene00001478	fmo-3	Y39A1A.19	98	106	77	98
WBGene00001479	fmo-4	F53F4.5	296	258	301	402
WBGene00001480	fmo-5	H24K24.5	60	65	68	61
WBGene00001481	fog-1	Y54E10A.4	88	69	121	91
WBGene00001482	fog-2	Y113G7B.5	216	160	250	211
WBGene00001483	fog-3	C03C11.2	6	8	3	7
WBGene00001484	fox-1	T07D1.4	38	26	57	36
WBGene00001485	fre-1	Y113G7A.8	223	187	274	206
WBGene00001486	frh-1	F59G1.7	91	73	97	100
WBGene00001487	frk-1	T04B2.2	52	83	16	49
WBGene00001488	frm-1	ZK270.2	1198	1485	1022	1077
WBGene00001489	frm-2	T04C9.6	91	104	86	91
WBGene00001490	frm-3	H05G16.1	16	19	16	12
WBGene00001491	frm-4	C24A11.8	655	580	690	610
WBGene00001492	frm-5.1	Y38C1AB.8	39	40	32	29
WBGene00001493	frm-7	C51F7.1	319	362	310	288
WBGene00001494	frm-8	H09G03.2	28	34	23	29
WBGene00001495	frm-9	F31B12.3	22	34	18	26
WBGene00001496	frm-10	F25H9.5	465	381	530	491
WBGene00001497	fars-1	T08B2.9	1398	1284	1535	1370
WBGene00001498	fars-3	F22B5.9	1396	1292	1429	1288
WBGene00001499	fsn-1	C26E6.5	566	432	675	525
WBGene00001500	ftn-1	C54F6.14	5	7	8	16
WBGene00001501	ftn-2	D1037.3	1212	1593	941	1285
WBGene00001502	ftt-2	F52D10.3	1297	1713	1084	1292
WBGene00001503	fum-1	H14A12.2	1365	1477	1379	1265
WBGene00001505	fut-1	K08F8.3	81	92	56	87
WBGene00001506	fut-2	EGAP9.2
WBGene00001507	fut-4	K12H6.3	8	8	6	8
WBGene00001508	fut-8	C10F3.6	88	102	62	97
WBGene00001509	fzo-1	ZK1248.14	571	504	637	550
WBGene00001510	fzr-1	ZK1307.6	576	484	643	506
WBGene00001511	fzy-1	ZK177.6	1059	870	1330	1048
WBGene00001512	gab-1	ZC482.1
WBGene00001513	gad-1	T05H4.14	625	482	742	579
WBGene00001514	xnd-1	C05D2.5	732	659	876	635
WBGene00001515	gap-1	T24C12.2	20	18	18	18
WBGene00001516	gap-2	ZK899.8	182	170	198	166
WBGene00001517	gar-1	C15B12.5	6	9	4	5
WBGene00001518	gar-2	F47D12.1	20	22	16	19
WBGene00001519	gar-3	Y40H4A.1	14	11	9	10
WBGene00001520	gas-1	K09A9.5	896	1010	721	905
WBGene00001522	gbh-1	D2089.5	50	48	70	55
WBGene00001523	gbh-2	M05D6.7	44	51	41	53
WBGene00001526	gck-1	T19A5.2	515	478	531	456
WBGene00001527	gcs-1	F37B12.2	675	672	680	634
WBGene00001528	gcy-1	AH6.1
WBGene00001529	gcy-2	R134.2
WBGene00001530	gcy-3	R134.1
WBGene00001531	gcy-4	ZK970.5
WBGene00001532	gcy-5	ZK970.6
WBGene00001533	gcy-6	B0024.6
WBGene00001534	gcy-7	F52E1.4
WBGene00001535	gcy-8	C49H3.1
WBGene00001536	gcy-9	ZK455.2	10	10	10	8
WBGene00001537	gcy-11	C30G4.3	10	19	11	10
WBGene00001538	gcy-12	F08B1.2	336	440	292	320
WBGene00001539	gcy-13	F23H12.6
WBGene00001540	gcy-14	ZC412.2
WBGene00001541	gcy-15	ZC239.7
WBGene00001542	gcy-17	W03F11.2
WBGene00001543	gcy-18	ZK896.8
WBGene00001544	gcy-19	C17F4.6
WBGene00001545	gcy-20	F21H7.9
WBGene00001546	gcy-21	F22E5.3	2	8	4	2
WBGene00001547	gcy-22	T03D8.5
WBGene00001548	gcy-23	T26C12.4
WBGene00001549	gcy-25	Y105C5B.2
WBGene00001550	gcy-27	C06A12.4
WBGene00001551	gcy-31	T07D1.1
WBGene00001552	gcy-32	C06B3.8
WBGene00001553	gcy-33	F57F5.2
WBGene00001554	gcy-34	M04G12.3
WBGene00001555	gcy-35	T04D3.4	4	5	4	4
WBGene00001556	gcy-36	C46E1.2
WBGene00001557	gcy-37	C54E4.3
WBGene00001558	gdi-1	Y57G11C.10	2222	2256	2363	2190
WBGene00001559	gei-1	F45H7.2	117	170	89	112
WBGene00001560	gei-3	T22H6.6	333	486	218	292
WBGene00001561	gei-4	W07B3.2	340	325	441	292
WBGene00001562	lin-66	B0513.1	253	278	321	238
WBGene00001563	gei-6	C05C8.4	544	468	660	459
WBGene00001564	icl-1	C05E4.9	496	705	272	341
WBGene00001565	gei-8	C14B9.6	203	231	252	198
WBGene00001566	acdh-13	C28C12.9	481	434	504	452
WBGene00001568	snpc-4	F32H2.1	754	619	841	701
WBGene00001569	meg-3	F52D2.4	372	282	529	379
WBGene00001570	gei-13	F58A4.11	31	47	19	27
WBGene00001571	gei-14	K01C8.5	487	352	578	420
WBGene00001572	gei-15	M03A8.4	60	78	48	62
WBGene00001574	gei-17	W10D5.3	708	581	811	639
WBGene00001575	gei-18	Y37A1B.15	3	3	4	5
WBGene00001577	gem-4	T12A7.1	25	22	26	23
WBGene00001578	ges-1	R12A1.4	158	179	151	169
WBGene00001579	gex-2	F56A11.1	272	268	353	262
WBGene00001580	gex-3	F28D1.10	688	546	788	655
WBGene00001581	gfi-1	F57F4.3	1051	1586	709	939
WBGene00001582	gfi-2	K02A11.1	686	572	787	702
WBGene00001583	gfi-3	M163.4	66	59	94	61
WBGene00001584	nrde-4	F45E4.10	753	593	850	727
WBGene00001585	gfl-1	M04B2.3	193	145	224	215
WBGene00001586	ggr-1	C09G5.1
WBGene00001587	ggr-2	C45B2.4
WBGene00001588	ggr-3	F09C12.1	4	6	5	4
WBGene00001589	gip-1	H04J21.3	381	346	427	369
WBGene00001590		C45G3.3	94	77	118	101
WBGene00001591	glc-1	F11A5.10	36	44	38	46
WBGene00001592	glc-2	F25F8.2	80	92	49	72
WBGene00001593	glc-3	ZC317.3
WBGene00001594	glc-4	C27H5.8	13	13	9	14
WBGene00001595	gld-1	T23G11.3	5293	4692	6144	4568
WBGene00001596	gld-2	ZC308.1	1130	1073	1348	993
WBGene00001597	gld-3	T07F8.3	1669	1257	2158	1606
WBGene00001598	glh-1	T21G5.3	3914	4000	4201	3791
WBGene00001599	glh-2	C55B7.1	1019	960	1318	989
WBGene00001600	glh-3	B0414.6	382	291	443	348
WBGene00001601	glh-4	T12F5.3	878	980	1016	812
WBGene00001602	gln-1	C45B2.5	104	116	100	111
WBGene00001603	gln-2	K03H1.1	211	344	77	194
WBGene00001604	gln-3	Y105C5B.28	999	1041	424	658
WBGene00001605	gln-4	T25C8.3	5	11	2	3
WBGene00001606	gln-5	F26D10.10	1213	996	1802	1299
WBGene00001607	gln-6	C28D4.3	2482	2000	3539	2533
WBGene00001608		R07B1.8
WBGene00001609	glp-1	F02A9.6	1257	986	1502	1205
WBGene00001612	glr-1	C06E1.4
WBGene00001613	glr-2	B0280.12	6	9	5	6
WBGene00001614	glr-3	K10D3.1
WBGene00001615	glr-4	C06A8.9	24	31	15	26
WBGene00001616	glr-5	ZC196.7	16	22	10	19
WBGene00001617	glr-6	F41B4.4	25	29	21	24
WBGene00001618	glr-7	C43H6.9
WBGene00001619	glr-8	F22A3.3
WBGene00001620	glt-1	C12D12.2	586	708	494	543
WBGene00001621	glt-3	K08F4.4	50	48	26	36
WBGene00001622	glt-4	T22E5.2	47	64	38	41
WBGene00001623	glt-5	Y53C12A.2	14	17	12	14
WBGene00001624	glt-6	R05G6.6	28	31	14	24
WBGene00001625	glt-7	W03G1.1	7	14	3	5
WBGene00001626	gly-1	F44F4.6	4	8	2	5
WBGene00001627	gly-2	C55B7.2	106	96	73	93
WBGene00001628	gly-3	ZK688.8	618	530	634	550
WBGene00001629	gly-4	Y116F11B.12	229	280	204	207
WBGene00001630	gly-5	Y39E4B.12	532	569	531	517
WBGene00001631	gly-6	H38K22.5	254	308	149	241
WBGene00001632	gly-7	Y46H3A.6	587	557	654	591
WBGene00001633	gly-8	Y66A7A.6	316	427	241	383
WBGene00001635	gly-10	Y45F10D.3	590	528	655	560
WBGene00001636	gly-11	Y75B8A.9	35	40	34	41
WBGene00001637	gly-12	F48E3.1	40	40	37	37
WBGene00001638	gly-13	B0416.6	99	119	103	112
WBGene00001639	gly-14	M01F1.1	10	8	9	6
WBGene00001640	gly-15	C54C8.11
WBGene00001641	gly-16	T15D6.2
WBGene00001642	gly-17	T15D6.3
WBGene00001643	gly-18	F22D6.11	6	7	2	3
WBGene00001644	gly-19	F22D6.12	47	57	32	50
WBGene00001645	gly-20	C03E10.4	642	556	742	659
WBGene00001646	gna-1	B0024.12	19	23	13	20
WBGene00001647	gna-2	T23G11.2	841	661	1215	891
WBGene00001648	goa-1	C26C6.2	1075	1078	1126	1027
WBGene00001649	gob-1	H13N06.3	251	265	221	246
WBGene00001650	gon-1	F25H8.3	216	287	170	212
WBGene00001651	gon-2	T01H8.5	419	484	368	359
WBGene00001653	gon-4	K04D7.5	607	412	803	598
WBGene00001660	gop-1	C34E10.3	269	229	278	256
WBGene00001661	gop-2	C34E10.2	493	424	553	524
WBGene00001662	gop-3	C34E10.1	554	475	563	537
WBGene00001663	gpa-1	T19C4.6	10	6	7	8
WBGene00001664	gpa-2	F38E1.5
WBGene00001665	gpa-3	E02C12.5	4	5	2	4
WBGene00001666	gpa-4	T07A9.7
WBGene00001667	gpa-5	F53B1.7
WBGene00001668	gpa-6	F48C11.1
WBGene00001669	gpa-7	R10H10.5	36	34	21	36
WBGene00001670	gpa-8	F56H9.3
WBGene00001671	gpa-9	F56H9.4
WBGene00001672	gpa-10	C55H1.2
WBGene00001673	gpa-11	C16A11.1
WBGene00001674	gpa-12	F18G5.3	50	58	30	61
WBGene00001675	gpa-13	F18E2.5
WBGene00001676	gpa-14	B0207.3
WBGene00001677	gpa-15	M04C7.1	2	3	3	6
WBGene00001678	gpa-16	Y95B8A.5	364	310	398	339
WBGene00001679	gpb-1	F13D12.7	844	931	855	739
WBGene00001680	gpb-2	F52A8.2	80	101	62	81
WBGene00001681	gpc-1	K02A4.2	4	6	2	5
WBGene00001682	gpc-2	F08B6.2	206	196	189	225
WBGene00001683	gpd-1	T09F3.3	1254	1036	1770	1266
WBGene00001684	gpd-2	K10B3.8	1254	1498	992	1350
WBGene00001685	gpd-3	K10B3.7	1925	2294	1585	2126
WBGene00001686	gpd-4	F33H1.2	794	689	1100	816
WBGene00001687	gpn-1	F59D12.4	8	7	5	5
WBGene00001688	gpr-1	F22B7.13	138	122	159	134
WBGene00001689	gpr-2	C38C10.4	198	195	216	198
WBGene00001690	grd-1	R08B4.1	11	20	7	10
WBGene00001691	grd-2	F46B3.5	5	11	1	2
WBGene00001692	grd-3	W05E7.1	713	783	626	758
WBGene00001693	grd-4	T01B10.1	14	11	14	18
WBGene00001694	grd-5	F41E6.2	481	574	448	573
WBGene00001695	grd-6	T18H9.1	13	55	2	12
WBGene00001696	grd-7	F46H5.6
WBGene00001697	grd-8	C37C3.4
WBGene00001698	grd-9	C04E6.6
WBGene00001699	grd-10	F09D12.1	109	131	63	111
WBGene00001700	grd-11	K02E2.2
WBGene00001701	grd-12	F02D8.2
WBGene00001702	grd-13	W05E7.3	63	76	54	70
WBGene00001703	grd-14	T01B10.2	63	142	66	99
WBGene00001704	grd-15	Y87G2A.15
WBGene00001705	grd-16	Y69A2AL.1
WBGene00001706	grd-17	Y102A5C.34
WBGene00001707	grh-1	Y48G8AR.1	14	20	10	12
WBGene00001708	grk-1	F19C6.1	131	136	147	129
WBGene00001709	grk-2	W02B3.2	36	33	38	32
WBGene00001710	grl-1	C24G6.7
WBGene00001711	grl-2	T16G1.8
WBGene00001712	grl-3	K03B8.7
WBGene00001713	grl-4	F42C5.7	119	133	82	96
WBGene00001714	grl-5	Y47D7A.5	9	40	4	13
WBGene00001715	grl-6	K10C2.5
WBGene00001716	grl-7	T02E9.2	13	45	4	9
WBGene00001717	grl-8	ZC487.5	6	8	3	6
WBGene00001718	grl-9	ZC487.4
WBGene00001719	grl-10	C26F1.5	7	14	7	12
WBGene00001720	grl-11	ZK512.9
WBGene00001721	grl-12	F28A12.2
WBGene00001722	grl-13	F32D1.4
WBGene00001723	grl-14	T03D8.4
WBGene00001724	grl-15	Y75B8A.20	12	26	4	6
WBGene00001725	grl-16	Y65B4BR.6	55	182	6	28
WBGene00001726	grl-17	C56A3.1
WBGene00001727	grl-18	T05C3.4
WBGene00001728	grl-19	R02D3.6
WBGene00001729	grl-20	C23H5.9
WBGene00001730	grl-21	ZC168.5	12	42	6	17
WBGene00001731	grl-22	W03A5.3	6	6	4	7
WBGene00001732	grl-23	E02A10.2
WBGene00001733	grl-24	F11E6.2
WBGene00001734	grl-25	ZK643.8
WBGene00001735	grl-26	K02D7.6
WBGene00001736	grl-27	F40C5.3	1	10	1	2
WBGene00001737	grl-28	T24A6.15
WBGene00001738	grl-29	T24A6.18
WBGene00001739	grl-30	T24A6.3
WBGene00001740	gro-1	ZC395.6	140	106	158	139
WBGene00001743	grp-1	K06H7.4	447	345	527	456
WBGene00001744	gars-1	T10F2.1	1808	1583	2041	1650
WBGene00001745	gsa-1	R06A10.2	68	98	45	64
WBGene00001746	gsk-3	Y18D10A.5	549	574	580	510
WBGene00001747	gsp-1	F29F11.6	1316	1355	1377	1248
WBGene00001748	gsp-2	F56C9.1	2101	1886	2322	2068
WBGene00001749	gst-1	R107.7	1220	1112	1335	1258
WBGene00001750	gst-2	K08F4.6	7	8	6	9
WBGene00001751	gst-3	K08F4.11	5	8	6	8
WBGene00001752	gst-4	K08F4.7	197	146	84	171
WBGene00001753	gst-5	R03D7.6	176	227	134	173
WBGene00001754	gst-6	F11G11.3	103	159	45	106
WBGene00001755	gst-7	F11G11.2	622	681	715	629
WBGene00001756	gst-8	F11G11.1
WBGene00001757	gst-9	R05F9.5	9	8	8	10
WBGene00001758	gst-10	Y45G12C.2	510	699	329	570
WBGene00001759	gst-11	R11G1.3	4	9	3	4
WBGene00001760	gst-12	F37B1.2	21	21	16	16
WBGene00001761	gst-13	T26C5.1	267	355	176	314
WBGene00001762	gst-14	F37B1.3
WBGene00001763	gst-15	F37B1.4	12	8	10	8
WBGene00001764	gst-16	F37B1.5	18	11	16	13
WBGene00001765	gst-17	F37B1.6
WBGene00001766	gst-18	F37B1.7
WBGene00001767	gst-19	F37B1.8
WBGene00001768	gst-20	Y48E1B.10	114	145	100	100
WBGene00001769	gst-21	ZK697.6	6	7	6	6
WBGene00001770	gst-22	F21H7.1	20	28	16	28
WBGene00001771	gst-23	T28A11.11
WBGene00001772	gst-24	F37B1.1	16	19	9	15
WBGene00001773	gst-25	F37F2.3
WBGene00001774	gst-26	Y53F4B.29	233	275	173	248
WBGene00001775	gst-27	Y53F4B.30	336	451	265	365
WBGene00001776	gst-28	Y53F4B.31	116	222	81	139
WBGene00001777	gst-29	Y53F4B.32	2	7	2	4
WBGene00001778	gst-30	ZK546.11	14	13	5	9
WBGene00001779	gst-31	Y53F4B.35
WBGene00001780	gst-32	Y53F4B.37
WBGene00001781	gst-33	C02A12.1	5	10	6	7
WBGene00001782	gst-34	Y1H11.1
WBGene00001783	gst-35	Y1H11.2	8	12	5	9
WBGene00001784	gst-36	R07B1.4	254	292	202	270
WBGene00001785	gst-37	Y32G9A.1
WBGene00001786	gst-38	F35E8.8	23	30	9	23
WBGene00001787	gst-39	Y53F4B.33	64	70	43	47
WBGene00001788	gst-40	F56B3.10
WBGene00001789	gst-41	R13D7.7	11	14	11	13
WBGene00001790	gst-42	D1053.1	180	230	143	185
WBGene00001791	gst-43	Y71F9AL.5	51	43	38	55
WBGene00001792	gst-44	F13A7.10	6	6	6	5
WBGene00001793	gsy-1	Y46G5A.31	955	1014	1174	974
WBGene00001794	gta-1	K04D7.3	2853	3291	2134	3209
WBGene00001795	gtl-1	C05C12.3	337	374	224	290
WBGene00001796	gtl-2	F54D1.5	57	80	34	49
WBGene00001803	lite-1	C14F11.3	12	14	9	11
WBGene00001804	gur-3	ZC504.5
WBGene00001805	gur-4	K09E4.5	4	5	3	5
WBGene00001806	gur-5	ZK622.2	7	7	4	10
WBGene00001808	gut-2	T10G3.6	174	136	190	180
WBGene00001811	haf-1	C30H6.6	29	21	40	30
WBGene00001812	haf-2	F43E2.4	582	456	698	572
WBGene00001813	haf-3	F57A10.3	478	432	539	468
WBGene00001814	haf-4	W04C9.1	239	312	146	210
WBGene00001815	hmt-1	W09D6.6	386	340	385	332
WBGene00001816	haf-6	Y48G8AL.11	255	243	231	234
WBGene00001817	haf-7	Y50E8A.16	68	68	62	69
WBGene00001818	haf-8	Y57G11C.1
WBGene00001819	haf-9	ZK484.2	436	516	286	431
WBGene00001820	ham-1	F53B2.6	2	3	11	4
WBGene00001821	ham-2	C07A12.1	11	12	14	10
WBGene00001823	hap-1	ZC395.7	122	98	119	116
WBGene00001824	hbl-1	F13D11.2	30	40	19	16
WBGene00001827	hcf-1	C46A5.9	1472	1165	1678	1401
WBGene00001828	hch-1	F40E10.1
WBGene00001829	hcp-1	ZK1055.1	1916	1702	2348	1763
WBGene00001830	hcp-2	T06E4.1	1405	1318	1489	1295
WBGene00001831	hcp-3	F58A4.3	410	360	515	418
WBGene00001832	hcp-4	T03F1.9	874	855	1050	836
WBGene00001833	hcp-6	Y110A7A.1	758	567	937	671
WBGene00001834	hda-1	C53A5.3	1086	896	1352	1063
WBGene00001835	hda-2	C08B11.2	237	179	292	235
WBGene00001836	hda-3	R06C1.1	349	279	414	343
WBGene00001837	hda-4	C10E2.3	112	112	116	96
WBGene00001838	hda-10	Y51H1A.5	113	100	138	100
WBGene00001839	hdl-1	ZK829.2	46	73	15	38
WBGene00001840	hel-1	C26D10.2	3611	3206	3956	3385
WBGene00001841	hen-1	C36B7.7
WBGene00001842	her-1	ZK287.8
WBGene00001843	hgo-1	W06D4.1	500	637	482	586
WBGene00001844	hid-1	K02E10.2	100	115	105	92
WBGene00001851	hif-1	F38A6.3	773	944	638	667
WBGene00001852	hil-1	C30G7.1	36	30	19	37
WBGene00001853	hil-2	Y73B6BL.9	142	148	185	136
WBGene00001854	hil-3	F22F1.1	10	14	25	9
WBGene00001855	hil-4	C18G1.5	884	738	1107	794
WBGene00001856	hil-5	B0414.3	1029	937	1074	929
WBGene00001857	hil-6	F59A7.4
WBGene00001858	hil-7	C01B10.5
WBGene00001859	hil-8	T05E8.2	5	6	5	5
WBGene00001860	him-1	F28B3.7	1592	1324	1915	1549
WBGene00001862	him-3	ZK381.1	611	546	681	646
WBGene00001863	him-4	F15G9.4	182	401	123	152
WBGene00001864	him-5	D1086.4	75	57	87	81
WBGene00001865	him-6	T04A11.6	384	319	476	371
WBGene00001867	him-8	T07G12.12	337	250	389	340
WBGene00001869	him-10	R12B2.4	490	389	656	514
WBGene00001872	him-14	ZK1127.11	265	185	298	236
WBGene00001874	him-17	T09E8.2	941	754	1071	865
WBGene00001875	his-1	T10C6.14
WBGene00001876	his-2	T10C6.13
WBGene00001877	his-3	T10C6.12
WBGene00001878	his-4	T10C6.11
WBGene00001879	his-5	F45F2.3
WBGene00001880	his-6	F45F2.13
WBGene00001881	his-7	F45F2.4
WBGene00001882	his-8	F45F2.12
WBGene00001883	his-9	ZK131.3
WBGene00001884	his-10	ZK131.4
WBGene00001885	his-11	ZK131.5
WBGene00001886	his-12	ZK131.6
WBGene00001887	his-13	ZK131.7
WBGene00001888	his-14	ZK131.8
WBGene00001889	his-15	ZK131.9
WBGene00001890	his-16	ZK131.10
WBGene00001891	his-17	K06C4.5
WBGene00001892	his-18	K06C4.10
WBGene00001893	his-19	K06C4.11
WBGene00001894	his-20	K06C4.4
WBGene00001895	his-21	K06C4.3
WBGene00001896	his-22	K06C4.12
WBGene00001898	his-24	M163.3	18	27	67	15
WBGene00001899	his-25	ZK131.2
WBGene00001900	his-26	ZK131.1
WBGene00001901	his-27	K06C4.13
WBGene00001902	his-28	K06C4.2
WBGene00001903	his-29	F35H10.11
WBGene00001904	his-30	F35H10.1
WBGene00001905	his-31	F17E9.12
WBGene00001906	his-32	F17E9.10	4	4	6	6
WBGene00001907	his-33	F17E9.13
WBGene00001908	his-34	F17E9.9
WBGene00001909	his-35	C50F4.13	189	227	163	217
WBGene00001910		C50F4.6	36	31	64	50
WBGene00001911	his-37	C50F4.7	182	190	163	222
WBGene00001912	his-38	K03A1.6	35	48	22	40
WBGene00001913	his-39	F45F2.2
WBGene00001914	his-40	K03A1.1	17	22	11	17
WBGene00001915	his-41	C50F4.5	100	127	85	128
WBGene00001916	his-42	F08G2.3
WBGene00001917	his-43	F08G2.2
WBGene00001918	his-44	F08G2.1
WBGene00001919	his-45	B0035.10
WBGene00001920	his-46	B0035.9
WBGene00001921	his-47	B0035.7
WBGene00001922	his-48	B0035.8	6	6	7	4
WBGene00001923	his-49	F07B7.5
WBGene00001924	his-50	F07B7.9
WBGene00001925	his-51	F07B7.10
WBGene00001926	his-52	F07B7.4
WBGene00001927	his-53	F07B7.3
WBGene00001928	his-54	F07B7.11
WBGene00001929	his-55	F54E12.1
WBGene00001930	his-56	F54E12.3
WBGene00001931	his-57	F54E12.5
WBGene00001932	his-58	F54E12.4
WBGene00001933	his-59	F55G1.2	13	10	16	12
WBGene00001934	his-60	F55G1.11	20	18	31	22
WBGene00001935	his-61	F55G1.10	9	12	11	8
WBGene00001936	his-62	F55G1.3	14	10	12	9
WBGene00001937	his-63	F22B3.2	5	4	11	4
WBGene00001938	his-64	F22B3.1
WBGene00001939	his-65	H02I12.7
WBGene00001940	his-66	H02I12.6
WBGene00001941	his-67	T23D8.5	13	12	12	11
WBGene00001942	his-68	T23D8.6	60	51	73	53
WBGene00001943	his-69	E03A3.3
WBGene00001944	his-70	E03A3.4	20	46	6	18
WBGene00001945	his-71	F45E1.6	90	110	67	104
WBGene00001946	his-72	Y49E10.6	522	466	665	508
WBGene00001947	his-73	W09H1.2
WBGene00001948	hlh-1	B0304.1	5	10	5	8
WBGene00001949	hlh-2	M05B5.5	65	44	103	69
WBGene00001950	hlh-3	T24B8.6	7	3	9	4
WBGene00001951	hlh-4	T05G5.2
WBGene00001952	hlh-6	T15H9.3
WBGene00001953	hlh-8	C02B8.4
WBGene00001954	hlh-10	ZK682.4
WBGene00001955	hlh-11	F58A4.7	167	229	139	165
WBGene00001956	hlh-12	C28C12.8
WBGene00001957	hlh-13	F48D6.3
WBGene00001958	hlh-14	C18A3.8
WBGene00001959	hlh-15	C43H6.8
WBGene00001960	hlh-16	DY3.3
WBGene00001961	hlh-17	F38C2.2
WBGene00001962	hlh-19	F57C12.3
WBGene00001963	btb-1	F40G9.4	7	6	7	7
WBGene00001964	hlh-25	C17C3.7
WBGene00001965	hlh-26	C17C3.8
WBGene00001966	hlh-27	C17C3.10
WBGene00001967	hlh-28	F31A3.2
WBGene00001968	hlh-29	F31A3.4
WBGene00001971	hmg-1.1	Y48B6A.14	1276	1168	1323	1040
WBGene00001972	hmg-1.2	F47D12.4	407	368	450	394
WBGene00001973	hmg-3	C32F10.5	1212	955	1414	1163
WBGene00001974	hmg-4	T20B12.8	37	30	56	41
WBGene00001975	hmg-5	F45E4.9	300	253	338	315
WBGene00001976	hmg-11	T05A7.4	27	35	41	38
WBGene00001977	hmg-12	Y17G7A.1	1148	1090	1442	1120
WBGene00001978	hmp-1	R13H4.4	774	611	899	723
WBGene00001979	hmp-2	K05C4.6	584	502	728	558
WBGene00001980	hmr-1	W02B9.1	744	619	960	648
WBGene00001981	hnd-1	C44C10.8
WBGene00001983	hoe-1	E04A4.4	975	790	992	885
WBGene00001984	hog-1	W06B11.4	5	10	4	8
WBGene00001985	hop-1	C18E3.8	178	143	228	187
WBGene00001986	hot-1	F43D2.4	13	14	8	14
WBGene00001987	hot-2	Y39B6A.48
WBGene00001988	hot-3	W02B8.5
WBGene00001989	hot-4	T12A2.16	5	3	4	4
WBGene00001990	hot-5	K07A12.6
WBGene00001991	hot-6	C13G3.2	24	23	16	25
WBGene00001992	hot-7	Y48B6A.9
WBGene00001993	hpd-1	T21C12.2	903	1066	876	1085
WBGene00001994	hpk-1	F20B6.8	287	366	244	255
WBGene00001995	hpl-1	K08H2.6	17	16	16	18
WBGene00001996	hpl-2	K01G5.2	379	322	445	392
WBGene00001997	hpr-9	Y39A1A.23	160	133	186	145
WBGene00001998	hpr-17	F32A11.2	256	186	301	236
WBGene00001999	hrp-1	F42A6.7	1609	1482	2056	1570
WBGene00002000	hrp-2	F58D5.1	1924	1897	2235	1816
WBGene00002001	hars-1	T11G6.1	988	897	1090	943
WBGene00002002	hsb-1	K08E7.2	293	250	328	315
WBGene00002003	hse-5	B0285.5	383	286	462	376
WBGene00002004	hsf-1	Y53C10A.12	468	356	581	435
WBGene00002005	hsp-1	F26D10.3	19003	19232	22049	17181
WBGene00002006	hsp-2	K09C4.3
WBGene00002007	hsp-3	C15H9.6	3806	4882	2979	3387
WBGene00002008	hsp-4	F43E2.8	2195	2117	2576	2007
WBGene00002010	hsp-6	C37H5.8	3910	3939	3856	3342
WBGene00002011	hsp-12.2	C14B9.1	93	149	81	102
WBGene00002012	hsp-12.3	F38E11.1	8	13	11	12
WBGene00002013	hsp-12.6	F38E11.2	9	2	3	6
WBGene00002015	hsp-16.1	T27E4.8
WBGene00002016	hsp-16.2	Y46H3A.3
WBGene00002017	hsp-16.11	T27E4.2
WBGene00002018	hsp-16.41	Y46H3A.2
WBGene00002019	hsp-16.48	T27E4.3
WBGene00002020	hsp-16.49	T27E4.9
WBGene00002021	hsp-17	F52E1.7	57	77	41	57
WBGene00002023	hsp-25	C09B8.6	481	563	341	467
WBGene00002024	hsp-43	C14F11.5	526	746	382	457
WBGene00002025	hsp-60	Y22D7AL.5	4730	5020	4650	4207
WBGene00002026	hsp-70	C12C8.1
WBGene00002027	hsr-9	T05F1.6	2371	2104	2919	2242
WBGene00002028	hst-1	F08B4.6	329	246	413	310
WBGene00002029	hst-2	C34F6.4	42	38	52	46
WBGene00002030	hst-3.1	F40H3.5	4	4	3	5
WBGene00002031	hst-6	Y34B4A.3	37	26	50	40
WBGene00002032	htp-1	F41H10.10	487	422	566	469
WBGene00002033	htp-2	Y73B6BL.2	324	282	363	320
WBGene00002034	htp-3	F57C9.5	601	522	724	570
WBGene00002035	hum-1	F29D10.4	641	566	763	630
WBGene00002036	hum-2	F36D4.3	1176	1064	1372	1121
WBGene00002037	hum-4	F46C3.3	181	242	160	176
WBGene00002038	hum-5	T02C12.1	440	589	322	412
WBGene00002039	hum-6	T10H10.1	93	129	61	74
WBGene00002040	hum-7	F56A6.2	50	63	47	49
WBGene00002041	hum-8	Y66H1A.6	239	311	176	226
WBGene00002042	hus-1	H26D21.1	127	89	151	137
WBGene00002043	hyl-1	C09G4.1	325	306	364	306
WBGene00002044	hyl-2	K02G10.6	315	313	267	281
WBGene00002045	icd-1	C56C10.8	6760	6605	7402	6812
WBGene00002046	icln-1	C01F6.8	428	355	471	435
WBGene00002047	icp-1	Y39G10AR.13	419	371	555	404
WBGene00002048	ida-1	B0244.2	108	169	72	94
WBGene00002050	ifa-1	F38B2.1	766	793	306	666
WBGene00002051	ifa-3	F52E10.5
WBGene00002052	ifa-4	K05B2.3	578	790	383	525
WBGene00002053	ifb-1	F10C1.2	1602	2063	946	1490
WBGene00002054	ifb-2	F10C1.7	772	1182	493	707
WBGene00002055	ifc-1	F37B4.2	140	250	142	193
WBGene00002056	ifc-2	M6.1	850	1309	543	758
WBGene00002057	ifd-1	R04E5.10	102	146	79	109
WBGene00002058	ifd-2	F25E2.4	77	113	63	73
WBGene00002059	ife-1	F53A2.6	1404	1337	1506	1416
WBGene00002060	ife-2	R04A9.4	191	224	166	207
WBGene00002061	ife-3	B0348.6	1809	1674	2139	1711
WBGene00002062	ife-4	C05D9.5	34	33	33	39
WBGene00002063	ife-5	Y57A10A.30	39	44	42	40
WBGene00002064	iff-1	T05G5.10	6307	5666	6814	6619
WBGene00002065	iff-2	F54C9.1	1328	1612	896	1271
WBGene00002066	ifg-1	M110.4	3474	3682	3795	3024
WBGene00002067	ifp-1	C43C3.1	133	210	60	112
WBGene00002068	ify-1	C27A2.3	910	782	1108	868
WBGene00002069	ikb-1	C04F12.3	18	24	13	20
WBGene00002070	ile-1	K07A1.8	1013	1013	1123	957
WBGene00002071	ile-2	T04G9.3	238	289	228	262
WBGene00002072	ima-1	T19B10.7	897	614	1070	941
WBGene00002073	ima-2	F26B1.3	3221	2506	4059	3067
WBGene00002074	ima-3	F32E10.4	2037	1940	2246	1741
WBGene00002075	imb-1	F28B3.8	1214	1061	1381	1115
WBGene00002076	imb-2	R06A4.4	1144	963	1411	1062
WBGene00002077	imb-3	C53D5.6	4562	4676	4954	3850
WBGene00002078	xpo-1	ZK742.1	3256	2751	3866	2844
WBGene00002079	xpo-2	Y48G1A.5	1270	1173	1614	1188
WBGene00002080	xpo-3	C49H3.10	1162	948	1240	1088
WBGene00002081	ina-1	F54G8.3	307	346	264	300
WBGene00002083	inf-1	F57B9.6	5695	5530	5963	5058
WBGene00002084	ins-1	F13B12.5
WBGene00002085	ins-2	ZK75.2
WBGene00002086	ins-3	ZK75.3	7	8	6	8
WBGene00002087	ins-4	ZK75.1	6	6	5	6
WBGene00002088	ins-5	ZK84.3
WBGene00002089	ins-6	ZK84.6	6	8	5	6
WBGene00002090	ins-7	ZK1251.2	9	14	6	13
WBGene00002091	ins-8	ZK1251.11
WBGene00002092	ins-9	C06E2.8
WBGene00002093	ins-10	T08G5.12
WBGene00002094	ins-11	C17C3.4
WBGene00002095	ins-12	C17C3.19
WBGene00002096	ins-13	C17C3.18
WBGene00002097	ins-14	F41G3.16
WBGene00002098	ins-15	F41G3.17
WBGene00002099	ins-16	Y39A3A.5
WBGene00002100	ins-17	F56F3.6	15	19	12	16
WBGene00002101	ins-18	T28B8.2
WBGene00002102	ins-19	T10D4.13
WBGene00002103	ins-20	ZK84.7
WBGene00002104	ins-21	M04D8.1
WBGene00002105	ins-22	M04D8.2
WBGene00002106	ins-23	M04D8.3
WBGene00002107	ins-24	ZC334.3
WBGene00002108	ins-25	ZC334.8
WBGene00002109	ins-26	ZC334.1	6	6	7	7
WBGene00002110	ins-27	ZC334.11	9	25	8	20
WBGene00002111	ins-28	ZC334.9	5	5	5	7
WBGene00002112	ins-29	ZC334.10
WBGene00002113	ins-30	ZC334.2
WBGene00002114	ins-31	T10D4.4	7	0	10	0
WBGene00002115	ins-32	Y8A9A.6
WBGene00002116	ins-33	W09C5.4	10	16	9	11
WBGene00002117	ins-34	F52B11.6	7	5	12	6
WBGene00002118	ins-35	K02E2.4
WBGene00002119	ins-36	Y53H1A.4
WBGene00002120	ins-37	F08G2.6	16	31	4	12
WBGene00002121	ins-38	C17C3.20
WBGene00002123	inx-1	C16E9.4	28	41	18	22
WBGene00002124	inx-2	F08G12.10	69	43	130	74
WBGene00002125	inx-3	F22F4.2	150	99	274	162
WBGene00002127	inx-5	R09F10.4	217	244	139	197
WBGene00002128	inx-6	C36H8.2	12	9	7	7
WBGene00002129	inx-7	K02B2.4	77	60	96	68
WBGene00002130	inx-8	ZK792.2	480	399	613	510
WBGene00002131	inx-9	ZK792.3	162	133	165	160
WBGene00002132	inx-10	T18H9.5	56	60	42	51
WBGene00002133	inx-11	W04D2.3	103	85	107	96
WBGene00002134	inx-12	ZK770.3	430	493	302	406
WBGene00002135	inx-13	Y8G1A.2	339	414	236	321
WBGene00002136	inx-14	F07A5.1	674	503	879	644
WBGene00002137	inx-15	R12E2.9	224	284	157	220
WBGene00002138	inx-16	R12E2.5	225	267	180	251
WBGene00002139	inx-17	R12E2.4	100	116	74	109
WBGene00002140	inx-18	C18H7.2	5	8	3	6
WBGene00002141	inx-19	T16H5.1
WBGene00002142	inx-20	T23H4.1
WBGene00002143	inx-21	Y47G6A.1	204	171	234	198
WBGene00002144	inx-22	Y47G6A.2	484	396	627	464
WBGene00002146	ipp-5	C09B8.1	104	108	81	112
WBGene00002147	ire-1	C41C4.4	776	615	892	713
WBGene00002148	gon-14	F44C4.4	876	646	1079	840
WBGene00002149	irk-1	R03E9.4
WBGene00002150	irk-2	M02A10.2	9	6	4	8
WBGene00002151	irk-3	K04G11.5	17	11	20	16
WBGene00002152	iars-1	R11A8.6	2475	2374	2554	2234
WBGene00002153	iars-2	C25A1.7	829	674	868	733
WBGene00002162	isp-1	F42G8.12	2083	2331	1954	2026
WBGene00002163	ist-1	C54D1.3	21	26	20	24
WBGene00002169	isw-1	F37A4.8	1447	1162	1830	1309
WBGene00002173	itr-1	F33D4.2	908	1020	670	864
WBGene00002174	itx-1	W03D8.6	196	261	142	182
WBGene00002175	jac-1	Y105C5B.21	88	130	98	90
WBGene00002176	jip-1	F56D12.4	8	14	12	8
WBGene00002177	jkk-1	F35C8.3
WBGene00002178	jnk-1	B0478.1	14	18	9	14
WBGene00002179	jph-1	T22C1.7	82	104	52	80
WBGene00002180	jtr-1	Y77E11A.4	98	71	103	96
WBGene00002181	kal-1	K03D10.1	10	13	13	12
WBGene00002182	kap-1	F08F8.3	12	13	12	14
WBGene00002183	kat-1	T02G5.8	1661	1264	1421	1471
WBGene00002184	kel-1	C47D12.7	8	9	6	9
WBGene00002185	kel-3	T27E9.4	254	186	288	257
WBGene00002186	kel-10	T16H12.6	115	228	38	100
WBGene00002187	kgb-1	T07A9.3	139	184	109	149
WBGene00002188	kgb-2	ZC416.4	3	7	4	4
WBGene00002189	kin-1	ZK909.2	242	360	169	212
WBGene00002190	kin-2	R07E4.6	475	657	335	431
WBGene00002191	kin-3	B0205.7	1601	1581	1668	1528
WBGene00002192	kin-4	C10C6.1	1217	1025	1469	1084
WBGene00002193	kin-5	T13H10.1	70	107	23	65
WBGene00002194	kin-6	ZK20.2
WBGene00002195	kin-9	F08F1.1
WBGene00002196	kin-10	T01G9.6	1101	1046	1133	912
WBGene00002198	kin-14	F22D6.1	77	105	40	76
WBGene00002199	kin-15	M176.6	54	46	54	75
WBGene00002200	kin-16	M176.7	72	80	39	65
WBGene00002201	kin-18	T17E9.1	1026	872	1180	977
WBGene00002202	kin-19	C03C10.1	1868	1975	1884	1625
WBGene00002203	kin-20	F46F2.2	173	212	172	186
WBGene00002204	kin-21	W08D2.8	24	40	6	23
WBGene00002205	kin-23	W04G5.6
WBGene00002206	kin-24	K07F5.4	20	35	4	18
WBGene00002207	sid-3	B0302.1	168	211	184	148
WBGene00002208	kin-26	T06C10.6	26	40	8	22
WBGene00002210	kin-29	F58H12.1	133	171	92	119
WBGene00002211	kin-30	M01B2.1	2	7	4	6
WBGene00002212	kin-31	B0523.1	17	33	7	12
WBGene00002213	kin-32	C30F8.4	46	42	51	50
WBGene00002214	klc-1	M7.2	1098	872	1335	1081
WBGene00002215	klc-2	C18C4.10	244	278	227	252
WBGene00002216	klp-3	T09A5.2	126	163	114	158
WBGene00002217	klp-4	F56E3.3	194	227	153	171
WBGene00002218	klp-6	R144.1
WBGene00002219	klp-7	K11D9.1	596	642	695	504
WBGene00002220	gcc-1	C15C7.2	59	71	62	61
WBGene00002221	klp-10	C33H5.4	407	366	497	398
WBGene00002222	klp-11	F20C5.2	29	29	19	28
WBGene00002223	klp-12	T01G1.1	1126	992	1209	1060
WBGene00002224	klp-13	F22F4.3	7	10	9	7
WBGene00002225	klp-15	M01E11.6	891	868	1068	805
WBGene00002226	klp-16	C41G7.2	913	787	1164	882
WBGene00002227	klp-17	W02B12.7	34	63	11	29
WBGene00002228	klp-18	C06G3.2	839	717	991	732
WBGene00002229	klp-19	Y43F4B.6	1678	1423	2054	1594
WBGene00002230	klp-20	Y50D7A.6	30	44	48	31
WBGene00002231	knl-1	C02F5.1	1054	828	1253	967
WBGene00002232	kpc-1	F11A6.1	75	92	61	66
WBGene00002233	kqt-1	C25B8.1
WBGene00002234	kqt-2	M60.5	48	80	46	57
WBGene00002235	kqt-3	Y54G9A.3	16	25	12	15
WBGene00002238	kars-1	T02G5.9	3771	3454	4102	3538
WBGene00002239	ksr-1	F13B9.5	54	63	61	56
WBGene00002240	ksr-2	F58D5.4	246	236	304	225
WBGene00002241	kup-1	F10C2.2	443	357	504	445
WBGene00002242	kvs-1	C53C9.3	5	8	6	6
WBGene00002243	lad-2	Y54G2A.25	7	10	4	6
WBGene00002244	laf-1	Y71H2AM.19	1417	1409	1558	1261
WBGene00002245	lag-1	K08B4.1	634	482	755	598
WBGene00002246	lag-2	Y73C8B.4
WBGene00002247	lam-1	W03F8.5	550	762	429	489
WBGene00002248	lam-3	T22A3.8	234	234	174	196
WBGene00002249	lap-1	ZK353.6	1380	1398	1298	1192
WBGene00002250	lap-2	W07G4.4	1882	1741	2034	1734
WBGene00002251	lat-1	B0457.1	990	803	1183	911
WBGene00002252	lat-2	B0286.2	13	13	10	10
WBGene00002253	lbp-1	F40F4.3	220	209	235	258
WBGene00002254	lbp-2	F40F4.2	1915	1971	1568	2501
WBGene00002255	lbp-3	F40F4.4	264	260	239	293
WBGene00002256	lbp-4	ZK742.5	241	219	286	276
WBGene00002257	lbp-5	W02D3.7	183	208	74	170
WBGene00002258	lbp-6	W02D3.5	2009	2201	1465	2162
WBGene00002259	lbp-7	T22G5.2	112	220	48	124
WBGene00002260	lbp-8	T22G5.6	10	8	7	16
WBGene00002261	ldb-1	F58A3.1	98	107	98	80
WBGene00002262	ldh-1	F13D12.2	368	399	363	410
WBGene00002263	lea-1	K08H10.1	1194	1458	1241	1156
WBGene00002264	lec-1	W09H1.6	2171	2978	1642	2110
WBGene00002265	lec-2	F52H3.7	1705	2266	1062	1522
WBGene00002266	lec-3	ZK892.1	165	271	107	156
WBGene00002267	lec-4	C44F1.3	407	454	332	451
WBGene00002268	lec-5	ZK1248.16	987	1042	724	1015
WBGene00002269	lec-6	Y55B1AR.1	1041	1434	923	1299
WBGene00002270	lec-7	R07B1.2	6	6	3	7
WBGene00002271	lec-8	R07B1.10	328	483	333	377
WBGene00002272	lec-9	C16H3.2	612	708	388	558
WBGene00002273	lec-10	W01A11.4	651	869	421	653
WBGene00002274	lec-11	F38A5.3	55	59	48	56
WBGene00002275	lem-2	W01G7.5	273	212	356	256
WBGene00002276	lem-3	F42H11.2	383	290	498	388
WBGene00002280	let-2	F01G12.5	1886	3928	1310	1724
WBGene00002282	let-4	C44H4.2	5	8	4	6
WBGene00002285	let-7	C05G5.6
WBGene00002295	let-19	K08F8.6	310	317	356	289
WBGene00002297	ect-2	T19E10.1	848	751	1002	730
WBGene00002299	let-23	ZK1067.1	129	131	107	108
WBGene00002324	let-49	Y54E5B.3	143	113	179	146
WBGene00002335	let-60	ZK792.6	522	487	522	514
WBGene00002344	let-70	M7.1	2608	2454	2914	2561
WBGene00002348	myo-1	R06C7.10	160	380	133	162
WBGene00002363	let-92	F38H4.9	1840	1681	2078	1738
WBGene00002368	let-99	K08E7.3	580	462	730	560
WBGene00002393	lpr-1	Y65B4BR.2
WBGene00002497	let-268	F52H3.1	161	190	142	166
WBGene00002583	let-363	B0261.2	1212	1032	1354	1075
WBGene00002601	let-381	F26B1.7	4	8	6	5
WBGene00002632	let-413	F26D11.11	187	223	180	187
WBGene00002637	let-418	F26F12.7	1800	1580	2226	1683
WBGene00002694	let-502	C10H11.9	1175	1066	1348	1104
WBGene00002696	let-504	E01A2.4	573	523	690	523
WBGene00002717	let-526	C01G8.9	1032	1037	1246	936
WBGene00002783	let-607	F57B10.1	10	9	11	10
WBGene00002804	let-630	Y110A7A.19	634	547	638	587
WBGene00002827	let-653	C29E6.1	35	38	37	46
WBGene00002845	let-711	F57B9.2	4643	4272	5566	4079
WBGene00002850	let-716	C16A3.3	2675	2477	2641	2408
WBGene00002855	let-721	C05D11.12	978	804	1076	950
WBGene00002879	let-754	C29E4.8	1237	1287	1115	1230
WBGene00002881	let-756	C05D11.4	15	21	12	12
WBGene00002889	let-765	F20H11.2	1158	1035	1427	1064
WBGene00002891	let-767	C56G2.6	1919	2101	1786	1968
WBGene00002915	let-805	H19M22.2	979	1711	668	815
WBGene00002957	let-858	F33A8.1	750	662	836	699
WBGene00002974	lev-1	F09E8.7	19	19	13	17
WBGene00002975	lev-8	C35C5.5	10	7	7	9
WBGene00002976	lev-9	T07H6.5
WBGene00002977	lev-10	Y105E8A.7	47	58	41	43
WBGene00002978	lev-11	Y105E8B.1	3144	4335	2370	3477
WBGene00002979	lfe-2	C46H11.4	170	194	139	169
WBGene00002980	lgg-1	C32D5.9	1127	1062	1243	1276
WBGene00002981	lgg-2	ZK593.6	333	274	396	338
WBGene00002982	lgg-3	B0336.8	82	54	97	77
WBGene00002983	lgx-1	C54G7.3	5	10	5	5
WBGene00002985	lig-1	C29A12.3	847	612	1111	826
WBGene00002986	lig-4	C07H6.1	233	205	262	208
WBGene00002987	lim-4	ZC64.4
WBGene00002988	lim-6	K03E6.1	23	27	16	18
WBGene00002989	lim-7	C04F1.3	24	37	25	29
WBGene00002990	lin-1	C37F5.1	20	30	21	20
WBGene00002991	lin-2	F17E5.1	45	51	39	49
WBGene00002992	lin-3	F36H1.4	237	192	284	221
WBGene00002993	lin-4	F59G1.6
WBGene00002994	lin-5	T09A5.10	934	807	1126	912
WBGene00002996	lin-7	Y54G11A.10	102	94	122	102
WBGene00002997	lin-8	B0454.1	13	16	21	15
WBGene00002998	lin-9	ZK637.7	541	416	637	501
WBGene00002999	lin-10	C09H6.2	271	353	202	230
WBGene00003000	lin-11	ZC247.3	15	27	14	16
WBGene00003001	lin-12	R107.8	21	24	28	20
WBGene00003002	lin-13	C03B8.4	1234	1035	1462	1086
WBGene00003003	lin-14	T25C12.1	66	81	45	52
WBGene00003006	lin-17	Y71F9B.5	27	37	21	22
WBGene00003007	lin-18	C16B8.1	60	84	56	68
WBGene00003008	lin-22	Y54G2A.1
WBGene00003009	lin-23	K10B2.1	954	804	1116	878
WBGene00003010	lin-24	B0001.1	298	238	347	306
WBGene00003011	lin-25	F56H9.5	90	75	112	106
WBGene00003012	lin-26	F18A1.2	427	349	501	395
WBGene00003014	lin-28	F02E9.2	302	252	341	337
WBGene00003015	lin-29	W03C9.4	49	55	22	42
WBGene00003017	lin-31	K10G6.1	12	12	8	10
WBGene00003018	lin-32	T14F9.5
WBGene00003019	lin-33	H32C10.2	60	80	43	62
WBGene00003020	lin-35	C32F10.2	910	649	1074	855
WBGene00003021	lin-36	F44B9.6	807	640	952	750
WBGene00003022	lin-37	ZK418.4	315	237	380	318
WBGene00003024	lin-39	C07H6.7	24	27	24	26
WBGene00003025	lin-40	T27C4.4	346	359	460	320
WBGene00003026	lin-41	C12C8.3	2120	1852	3093	1898
WBGene00003029	lin-44	E01A2.3	11	13	6	11
WBGene00003030	lin-45	Y73B6A.5	983	800	1128	863
WBGene00003031	lin-46	R186.4	12	10	8	13
WBGene00003033	lin-48	F34D10.5
WBGene00003034	lin-49	F42A9.2	625	516	700	575
WBGene00003035	lin-52	ZK632.13	139	117	172	156
WBGene00003036	lin-53	K07A1.12	1381	1073	1710	1316
WBGene00003037	lin-54	JC8.6	470	384	593	477
WBGene00003038	lin-56	ZK673.3	108	92	134	106
WBGene00003039	mir-48	F56A12.3
WBGene00003040	lin-59	T12F5.4	267	286	323	267
WBGene00003041	lin-61	R06C7.7	496	420	582	519
WBGene00003043	lip-1	C05B10.1	428	361	562	394
WBGene00003044	lir-1	F18A1.3	283	238	335	302
WBGene00003045	lir-2	F18A1.4	136	117	176	139
WBGene00003046	lir-3	F37H8.1	15	15	15	17
WBGene00003047	lis-1	T03F6.5	631	587	678	584
WBGene00003048	lit-1	W06F12.1	238	225	293	218
WBGene00003052	lmn-1	DY3.2	2170	2013	2441	2077
WBGene00003053	lmp-1	C03B1.12	476	493	477	440
WBGene00003055	lon-1	F48E8.1	341	452	283	363
WBGene00003056	lon-2	C39E6.1	106	95	116	112
WBGene00003057	lon-3	ZK836.1	27	93	8	34
WBGene00003058	lov-1	ZK945.9
WBGene00003059	lpd-2	C48E7.3	349	302	368	363
WBGene00003060	lpd-3	Y47G6A.23	711	803	760	663
WBGene00003061	lpd-5	ZK973.10	728	720	677	821
WBGene00003062	lpd-6	K09H9.6	893	830	886	822
WBGene00003063	lpd-7	R13A5.12	1619	1517	1614	1599
WBGene00003064	lpd-8	R10H10.1	429	371	492	483
WBGene00003065	lpd-9	T21C9.5	415	407	394	402
WBGene00003066	lpl-1	ZC410.7	357	322	370	358
WBGene00003067	lrg-1	F55H2.4	104	88	111	101
WBGene00003068	lrk-1	T27C10.6	192	199	205	181
WBGene00003071	lrp-1	F29D11.1	576	580	416	516
WBGene00003072	lrp-2	T21E3.3	453	565	366	423
WBGene00003073	lars-1	R74.1	2759	2457	2719	2379
WBGene00003074	lars-2	ZK524.3	402	346	398	344
WBGene00003075	lrx-1	T04H1.6
WBGene00003076	lsm-1	F40F8.9	293	233	348	330
WBGene00003077	lsm-3	Y62E10A.12	200	168	213	208
WBGene00003078	lsm-4	F32A5.7	252	226	286	276
WBGene00003079	lsm-5	F28F8.3	162	150	186	174
WBGene00003080	lsm-6	Y71G12B.14	106	89	104	101
WBGene00003081	lsm-7	ZK593.7	224	184	250	244
WBGene00003082	lsm-8	Y73B6BL.32	330	280	351	335
WBGene00003083	lst-1	T22A3.3	402	294	546	356
WBGene00003084	lst-2	R160.7	112	131	125	112
WBGene00003085	ccar-1	Y37A1B.1	1938	1892	2264	1762
WBGene00003086	lst-4	Y37A1B.2	527	448	705	514
WBGene00003087	lsy-2	F49H12.1	85	99	93	86
WBGene00003088	lsy-6	C32C4.6
WBGene00003089	ltd-1	K02C4.4	21	30	18	24
WBGene00003090	lys-1	Y22F5A.4	2014	2697	1429	2294
WBGene00003091	lys-2	Y22F5A.5	346	532	176	400
WBGene00003092	lys-3	Y22F5A.6
WBGene00003093	lys-4	F58B3.1	429	254	303	376
WBGene00003094	lys-5	F58B3.2
WBGene00003095	lys-6	F58B3.3
WBGene00003096	lys-7	C02A12.4	118	263	166	141
WBGene00003097	lys-8	C17G10.5	788	1067	693	784
WBGene00003098	lys-9	C54C8.6
WBGene00003099	lys-10	F17E9.11
WBGene00003100	mab-3	Y53C12B.5	8	8	4	6
WBGene00003102	mab-5	C08C3.3	7	10	5	9
WBGene00003104	mab-7	ZC13.4	9	17	3	7
WBGene00003106	mab-9	T27A1.6
WBGene00003107	mab-10	R166.1	56	78	41	48
WBGene00003111	mab-20	Y71G12B.20	38	26	78	41
WBGene00003112	mab-21	F35G12.6	16	24	13	16
WBGene00003114	mab-23	C32C4.5
[truncated: 44,769 more rows]
